# Supplementary material for: A combinatorial action of GmMYB176 and GmbZIP5 controls isoflavonoid biosynthesis in soybean (Glycine max)
Source: Commun Biol. 2021 Mar 19;4:356. doi: 10.1038/s42003-021-01889-6 (PMC7979867; doi:10.1038/s42003-021-01889-6)
Supplement: Supplementary file 4 — Supplementary Data 1 [file 42003_2021_1889_MOESM4_ESM.xlsx]

## Sheet: Supplemetary Data 1
List of 716 candidates identified in Co-IP using GmMYB176-YFP and YFP-GmMYB176 as baits.
Bait	Glyma. ID	Mascot score	Mass (KDa)	NoP	Phytozome annotation	GO "Biological process"
GmMYB176-YFP only	Glyma.07G110800.1.p	24	24.2	1	No functional domain available	biosynthetic process
GmMYB176-YFP only	Glyma.12G163700.1.p	25	122.4	1	methionine S-methyltransferase	biosynthetic process
GmMYB176-YFP only	Glyma.05G026300.1.p	23	43.9	1	malate dehydrogenase	carbohydrate metabolic process
GmMYB176-YFP only	Glyma.12G159300.1.p	685	36.3	22	Lactate/malate dehydrogenase family protein	carbohydrate metabolic process
GmMYB176-YFP only	Glyma.01G137700.1.p	22	57	1	Plant invertase/pectin methylesterase inhibitor superfamily	cell wall modification
GmMYB176-YFP only	Glyma.16G038300.2.p	35	78.2	3	Cobalamin-independent synthase family protein	cellular amino acid biosynthetic process
GmMYB176-YFP only	Glyma.08G249900.1.p	32	40.7	1	reversibly glycosylated polypeptide 2	cellulose biosynthetic process
GmMYB176-YFP only	Glyma.12G237000.1.p	24	121.8	1	Cellulose synthase family protein	cellulose biosynthetic process
GmMYB176-YFP only	Glyma.05G165600.1.p	24	114.8	1	NB-ARC domain-containing disease resistance protein	defense response
GmMYB176-YFP only	Glyma.16G147400.1.p	28	84.2	1	Disease resistance protein (TIR-NBS-LRR class) family	defense response
GmMYB176-YFP only	Glyma.20G042700.1.p	38	107.4	2	NB-ARC domain-containing disease resistance protein	defense response
GmMYB176-YFP only	Glyma.03G144600.1.p	39	58.8	2	DNA polymerase delta small subunit	DNA replication
GmMYB176-YFP only	Glyma.14G140800.1.p	23	239.1	1	helicases;ATP-dependenthelicases;nucleic acid binding;ATPbinding;DNA-directed DNA polymerases;DNA binding	DNA replication
GmMYB176-YFP only	Glyma.06G155600.1.p	29	105.1	1	topoisomerase 3alpha	DNA topological change
GmMYB176-YFP only	Glyma.10G037400.1.p	23	41.8	1	Rho termination factor	DNA-dependent transcription termination
GmMYB176-YFP only	Glyma.06G143000.1.p	226	23.5	12	Chalcone-flavanone isomerase family protein	flavonoid biosynthetic process
GmMYB176-YFP only	Glyma.20G241500.1.p	63	23.3	3	Chalcone-flavanone isomerase family protein	flavonoid biosynthetic process
GmMYB176-YFP only	Glyma.09G270500.1.p	51	61.1	2	Phosphoglycerate mutase, 2,3-bisphosphoglycerate-independent	glucose catabolic process
GmMYB176-YFP only	Glyma.02G074200.1.p	45	54.3	1	glutathione-disulfide reductase	glutathione metabolic process
GmMYB176-YFP only	Glyma.04G247900.1.p	40	59	2	PDI-like 1-2	glycerol ether metabolic process
GmMYB176-YFP only	Glyma.05G178300.1.p	26	23.3	1	RAB GTPase homolog H1E	GTP catabolic process
GmMYB176-YFP only	Glyma.07G039600.1.p	30	79.9	2	RELA/SPOT homolog 3	guanosine tetraphosphate metabolic process
GmMYB176-YFP only	Glyma.05G038100.1.p	22	17.7	1	SufE/NifU family protein	iron-sulfur cluster assembly
GmMYB176-YFP only	Glyma.07G056800.1.p	24	75.6	1	alpha/beta-Hydrolases superfamily protein	lipid metabolic process
GmMYB176-YFP only	Glyma.09G158100.1.p	33	26.9	1	Translation initiation factor IF6	mature ribosome assembly
GmMYB176-YFP only	Glyma.04G109000.1.p	23	55.1	1	UDP-glucosyl transferase 85A7	metabolic process
GmMYB176-YFP only	Glyma.05G231800.1.p	54	54.7	2	aldehyde dehydrogenase 2C4	metabolic process
GmMYB176-YFP only	Glyma.06G118500.1.p	32	42.2	1	Chalcone and stilbene synthase family protein	metabolic process
GmMYB176-YFP only	Glyma.07G193400.1.p	27	63.5	1	TYROSINASE	metabolic process
GmMYB176-YFP only	Glyma.07G239700.1.p	195	66.6	7	ATP citrate lyase subunit B 2	metabolic process
GmMYB176-YFP only	Glyma.07G261500.1.p	23	52.2	1	APS reductase 3	metabolic process
GmMYB176-YFP only	Glyma.13G243400.1.p	116	25.8	6	3-hydroxyacyl-CoA dehydratase 1	metabolic process
GmMYB176-YFP only	Glyma.15G040100.1.p	23	48.9	1	ACT domain-containing protein	metabolic process
GmMYB176-YFP only	Glyma.17G256100.1.p	23	109.2	1	isopropylmalateisomerase large subunit 1	metabolic process
GmMYB176-YFP only	Glyma.19G035800.1.p	25	54.9	2	UDP-glucosyl transferase 85A7	metabolic process
GmMYB176-YFP only	Glyma.05G208100.1.p	33	121.6	1	P-loop nucleoside triphosphate hydrolases superfamily protein with CH (Calponin Homology) domain	microtubule-based movement
GmMYB176-YFP only	Glyma.05G233900.1.p	22	140.7	1	P-loop containing nucleoside triphosphate hydrolases superfamily protein	microtubule-based movement
GmMYB176-YFP only	Glyma.09G194900.1.p	40	144	1	kinesin-like calmodulin-binding protein (ZWICHEL)	microtubule-based movement
GmMYB176-YFP only	Glyma.02G224100.1.p	47	11.4	2	Histone superfamily protein	nucleosome assembly
GmMYB176-YFP only	Glyma.08G189900.1.p	23	30.8	1	Homeodomain-like/winged-helix DNA-binding family protein	nucleosome assembly
GmMYB176-YFP only	Glyma.01G102600.1.p	22	35	1	NAD(P)-linked oxidoreductase superfamily protein	oxidation-reduction process
GmMYB176-YFP only	Glyma.05G056100.1.p	22	67.2	1	Cupredoxin superfamily protein	oxidation-reduction process
GmMYB176-YFP only	Glyma.08G058000.1.p	39	61.5	2	alternative NAD(P)H dehydrogenase 2	oxidation-reduction process
GmMYB176-YFP only	Glyma.08G364300.1.p	23	39.8	1	Flavodoxin family protein	oxidation-reduction process
GmMYB176-YFP only	Glyma.10G092500.1.p	22	58.5	1	cytochrome P450, family 93, subfamily D, polypeptide 1	oxidation-reduction process
GmMYB176-YFP only	Glyma.14G005700.1.p	43	34	2	NAD(P)-linked oxidoreductase superfamily protein	oxidation-reduction process
GmMYB176-YFP only	Glyma.16G073600.1.p	230	34.6	6	Oxidoreductase, zinc-binding dehydrogenase family protein	oxidation-reduction process
GmMYB176-YFP only	Glyma.18G285800.1.p	23	35.3	1	NAD(P)-linked oxidoreductase superfamily protein	oxidation-reduction process
GmMYB176-YFP only	Glyma.03G223900.1.p	48	42.3	4	Ca2+ activated outward rectifying K+ channel 5	potassium ion transmembrane transport
GmMYB176-YFP only	Glyma.06G074600.1.p	33	68.3	1	potassium channel in Arabidopsis thaliana 3	potassium ion transport
GmMYB176-YFP only	Glyma.13G042100.1.p	28	39.5	1	Protein phosphatase 2C family protein	protein dephosphorylation
GmMYB176-YFP only	Glyma.02G305600.1.p	34	88	2	HEAT SHOCK PROTEIN 89.1	protein folding
GmMYB176-YFP only	Glyma.09G155200.1.p	31	76.6	1	ATP-dependent Clp protease	protein folding
GmMYB176-YFP only	Glyma.10G147600.1.p	26	50.1	1	calreticulin 1b	protein folding
GmMYB176-YFP only	Glyma.01G099600.1.p	24	81.2	1	Protein kinase superfamily protein	protein phosphorylation
GmMYB176-YFP only	Glyma.02G186300.1.p	22	40.1	1	MAP kinase kinase 6	protein phosphorylation
GmMYB176-YFP only	Glyma.08G174500.1.p	24	124.5	1	Leucine-rich receptor-like protein kinase family protein	protein phosphorylation
GmMYB176-YFP only	Glyma.08G240700.1.p	30	76.2	1	CDC2C	protein phosphorylation
GmMYB176-YFP only	Glyma.11G214400.1.p	25	99	1	transmembrane kinase 1	protein phosphorylation
GmMYB176-YFP only	Glyma.14G107600.1.p	23	77.4	1	protein kinase family protein	protein phosphorylation
GmMYB176-YFP only	Glyma.03G257900.1.p	35	50.8	2	Eukaryotic aspartyl protease family protein	proteolysis
GmMYB176-YFP only	Glyma.04G194100.1.p	30	53.7	1	Zn-dependent exopeptidases superfamily protein	proteolysis
GmMYB176-YFP only	Glyma.15G123800.1.p	24	50.8	1	Eukaryotic aspartyl protease family protein	proteolysis
GmMYB176-YFP only	Glyma.06G116100.1.p	24	54.4	1	Cyclin A1;1	regulation of cyclin-dependent protein serine/threonine kinase activity
GmMYB176-YFP only	Glyma.04G078600.1.p	27	40	1	NAC domain containing protein 38	regulation of transcription, DNA-dependent
GmMYB176-YFP only	Glyma.04G085000.1.p	42	93.9	2	homeobox gene 8	regulation of transcription, DNA-dependent
GmMYB176-YFP only	Glyma.05G122400.1.p	24	24.7	1	Basic-leucine zipper (bZIP) transcription factor family protein	regulation of transcription, DNA-dependent
GmMYB176-YFP only	Glyma.06G148400.1.p	25	35	1	Integrase-type DNA-binding superfamily protein	regulation of transcription, DNA-dependent
GmMYB176-YFP only	Glyma.06G248900.1.p	24	38.2	1	NAC (No Apical Meristem) domain transcriptional regulator superfamily protein	regulation of transcription, DNA-dependent
GmMYB176-YFP only	Glyma.08G018300.1.p	23	33.3	1	WRKY family transcription factor	regulation of transcription, DNA-dependent
GmMYB176-YFP only	Glyma.13G100500.1.p	23	80.2	1	pathogenesis related homeodomain protein A	regulation of transcription, DNA-dependent
GmMYB176-YFP only	Glyma.15G079200.1.p	28	29.9	1	Integrase-type DNA-binding superfamily protein	regulation of transcription, DNA-dependent
GmMYB176-YFP only	Glyma.08G051700.1.p	22	71	1	alpha dioxygenase	response to oxidative stress
GmMYB176-YFP only	Glyma.02G002800.1.p	100	29.7	4	Ribosomal protein L7Ae/L30e/S12e/Gadd45 family protein	ribosome biogenesis
GmMYB176-YFP only	Glyma.16G036100.1.p	25	119.5	1	polyribonucleotide nucleotidyltransferase, putative	RNA processing
GmMYB176-YFP only	Glyma.06G007300.1.p	25	24.4	1	ribosome-binding factor A family protein	rRNA processing
GmMYB176-YFP only	Glyma.14G128900.1.p	30	56.7	1	Protein phosphatase 2A regulatory B subunit family protein	signal transduction
GmMYB176-YFP only	Glyma.09G080200.1.p	35	167.5	1	PIF1 helicase	telomere maintenance
GmMYB176-YFP only	Glyma.18G210300.1.p	23	151.6	1	HEAT repeat ;WD domain, G-beta repeat protein protein	TOR signaling cascade
GmMYB176-YFP only	Glyma.11G026700.1.p	24	165.4	1	nuclear RNA polymerase D1A	transcription, DNA-dependent
GmMYB176-YFP only	Glyma.01G029200.1.p	23	17.9	1	Ribosomal protein S27a / Ubiquitin family protein	translation
GmMYB176-YFP only	Glyma.01G124300.1.p	27	30.1	1	Ribosomal protein S4 (RPS4A) family protein	translation
GmMYB176-YFP only	Glyma.01G236600.1.p	120	29.8	4	Ribosomal protein S3Ae	translation
GmMYB176-YFP only	Glyma.02G085300.1.p	188	30.4	10	Ribosomal protein S5 family protein	translation
GmMYB176-YFP only	Glyma.02G167900.1.p	25	22.9	1	ribosomal protein 5B	translation
GmMYB176-YFP only	Glyma.02G191200.1.p	81	20.6	4	ribosomal protein S6	translation
GmMYB176-YFP only	Glyma.02G239700.1.p	38	15.3	2	Ribosomal protein S26e family protein	translation
GmMYB176-YFP only	Glyma.03G090700.1.p	34	125.6	2	ribosomal protein S6	translation
GmMYB176-YFP only	Glyma.03G142200.1.p	38	58.2	1	Ribosomal protein S10p/S20e family protein	translation
GmMYB176-YFP only	Glyma.03G207500.1.p	24	18.7	1	Translation protein SH3-like family protein	translation
GmMYB176-YFP only	Glyma.04G171400.1.p	24	23.1	1	Ribosomal protein S4	translation
GmMYB176-YFP only	Glyma.09G000700.1.p	72	44.8	5	ribosomal protein 1	translation
GmMYB176-YFP only	Glyma.09G024000.1.p	25	23.8	1	Ribosomal protein L13 family protein	translation
GmMYB176-YFP only	Glyma.U009000.1.p	24	10.9	1	ribosomal protein L23.1	translation
GmMYB176-YFP only	Glyma.07G273500.1.p	28	48.1	1	Translation elongation factor EF1B, gamma chain	translational elongation
GmMYB176-YFP only	Glyma.01G200100.1.p	23	67	1	nitrate transporter 1.5	Transport
GmMYB176-YFP only	Glyma.12G172500.1.p	275	31.1	12	plasma membrane intrinsic protein 2	transport
GmMYB176-YFP only	Glyma.14G061500.1.p	33	30.8	1	plasma membrane intrinsic protein 1;4	transport
GmMYB176-YFP only	Glyma.17G259100.1.p	23	136.1	1	P-glycoprotein 13	transport
GmMYB176-YFP only	Glyma.20G090100.1.p	22	83.6	1	Glutamyl/glutaminyl-tRNAsynthetase, class Ic	tRNAaminoacylation for protein translation
GmMYB176-YFP only	Glyma.01G124900.1.p	465	27.5	15	20S proteasome alpha subunit C1	ubiquitin-dependent protein catabolic process
GmMYB176-YFP only	Glyma.02G210300.1.p	27	24.1	1	No functional domain available	ubiquitin-dependent protein catabolic process
GmMYB176-YFP only	Glyma.06G254200.1.p	43	27.5	2	proteasome alpha subunit A1	ubiquitin-dependent protein catabolic process
GmMYB176-YFP only	Glyma.07G155700.1.p	328	27.5	13	20S proteasome alpha subunit C1	ubiquitin-dependent protein catabolic process
GmMYB176-YFP only	Glyma.08G167600.1.p	182	25.6	8	proteasome subunit PAB1	ubiquitin-dependent protein catabolic process
GmMYB176-YFP only	Glyma.10G279900.1.p	236	26.2	9	20S proteasome alpha subunit E2	ubiquitin-dependent protein catabolic process
GmMYB176-YFP only	Glyma.16G126200.2.p	25	22.1	1	proteasome alpha subunit D2	ubiquitin-dependent protein catabolic process
GmMYB176-YFP only	Glyma.19G072100.1.p	121	27.6	4	20S proteasome alpha subunit G1	ubiquitin-dependent protein catabolic process
GmMYB176-YFP only	Glyma.01G024900.1.p	59	20.9	3	No functional domain available
GmMYB176-YFP only	Glyma.01G026500.1.p	22	36.6	1	F-box family protein
GmMYB176-YFP only	Glyma.01G029900.1.p	30	60.4	1	No functional domain available
GmMYB176-YFP only	Glyma.01G044300.1.p	25	53.9	1	myb domain protein 88
GmMYB176-YFP only	Glyma.01G057600.1.p	24	58	1	Pentatricopeptide repeat (PPR) superfamily protein
GmMYB176-YFP only	Glyma.01G106000.1.p	85	25.1	2	glutathione S-transferase TAU 8
GmMYB176-YFP only	Glyma.01G114500.1.p	31	39.6	1	glucose-6-phosphate/phosphate translocator 2
GmMYB176-YFP only	Glyma.01G129300.1.p	24	22.2	1	Polynucleotidyl transferase, ribonuclease H-like superfamily protein
GmMYB176-YFP only	Glyma.01G210600.1.p	29	89.2	1	OSBP(oxysterol binding protein)-related protein 2A
GmMYB176-YFP only	Glyma.01G212500.1.p	23	28.6	1	No functional domain available
GmMYB176-YFP only	Glyma.02G008600.1.p	31	113.5	1	squamosa promoter binding protein-like 1
GmMYB176-YFP only	Glyma.02G012900.1.p	23	194.2	1	WD40/YVTN repeat-like-containing domain;Bromodomain
GmMYB176-YFP only	Glyma.02G078100.1.p	29	69.4	1	RH39
GmMYB176-YFP only	Glyma.02G118900.1.p	24	43	1	Nucleic acid-binding, OB-fold-like protein
GmMYB176-YFP only	Glyma.02G160100.1.p	23	82.4	1	Enhancer of polycomb-like transcription factor protein
GmMYB176-YFP only	Glyma.02G162500.1.p	22	40.9	1	Single-stranded nucleic acid binding R3H protein
GmMYB176-YFP only	Glyma.02G191400.1.p	22	54.2	1	BED zinc finger ;hAT family dimerisation domain
GmMYB176-YFP only	Glyma.02G294200.1.p	30	39	1	EPS15 homology domain 1
GmMYB176-YFP only	Glyma.02G299400.1.p	24	24.3	1	Haloacid dehalogenase-like hydrolase (HAD) superfamily protein
GmMYB176-YFP only	Glyma.03G009900.1.p	31	75.4	1	SKP1 interacting partner 4
GmMYB176-YFP only	Glyma.03G015700.1.p	26	200.2	1	RAP
GmMYB176-YFP only	Glyma.03G041600.1.p	111	24.4	5	SCAR homolog 2
GmMYB176-YFP only	Glyma.03G190000.1.p	23	65.3	1	Protein of unknown function (DUF668)
GmMYB176-YFP only	Glyma.03G201700.1.p	34	22.2	2	No functional domain available
GmMYB176-YFP only	Glyma.03G253000.1.p	22	145.9	1	transcription activators
GmMYB176-YFP only	Glyma.04G005000.1.p	33	70.6	1	armadillo repeat only 1
GmMYB176-YFP only	Glyma.04G018300.1.p	27	66.1	2	O-fucosyltransferase family protein
GmMYB176-YFP only	Glyma.04G032700.1.p	24	197.6	1	GYF domain-containing protein
GmMYB176-YFP only	Glyma.04G048800.1.p	26	85.7	1	lipases;hydrolases, acting on ester bonds
GmMYB176-YFP only	Glyma.04G069800.1.p	27	164.7	1	pleiotropic drug resistance 12
GmMYB176-YFP only	Glyma.04G107400.2.p	23	54.8	1	translocase inner membrane subunit 44-2
GmMYB176-YFP only	Glyma.04G114100.1.p	25	83.9	1	P-loop containing nucleoside triphosphate hydrolases superfamily protein
GmMYB176-YFP only	Glyma.04G225000.1.p	25	120	1	No functional domain available
GmMYB176-YFP only	Glyma.05G062600.1.p	25	13.4	1	No functional domain available
GmMYB176-YFP only	Glyma.05G102300.1.p	23	72.4	1	ARM-repeat/Tetratricopeptide repeat (TPR)-like protein
GmMYB176-YFP only	Glyma.05G123700.1.p	23	37.6	1	polygalacturonase inhibiting protein 1
GmMYB176-YFP only	Glyma.06G017200.1.p	48	7.7	4	No functional domain available
GmMYB176-YFP only	Glyma.06G098100.1.p	31	44	1	F-box/RNI-like superfamily protein
GmMYB176-YFP only	Glyma.06G123100.1.p	22	55.8	1	Protein of unknown function (DUF300)
GmMYB176-YFP only	Glyma.06G126700.1.p	31	40.4	3	spermidine synthase 3
GmMYB176-YFP only	Glyma.06G304200.1.p	22	58.5	1	O-fucosyltransferase family protein
GmMYB176-YFP only	Glyma.07G031500.1.p	24	44.4	1	O-fucosyltransferase family protein
GmMYB176-YFP only	Glyma.07G032500.1.p	23	69	1	WD40 repeat-containing protein
GmMYB176-YFP only	Glyma.07G061300.1.p	24	74.6	1	No functional domain available
GmMYB176-YFP only	Glyma.07G140400.1.p	143	25.9	7	glutathione S-transferase TAU 8
GmMYB176-YFP only	Glyma.07G158200.1.p	23	59.5	1	indeterminate(ID)-domain 4
GmMYB176-YFP only	Glyma.07G227800.1.p	24	40.1	1	No functional domain available
GmMYB176-YFP only	Glyma.07G231500.1.p	37	34.1	1	No functional domain available
GmMYB176-YFP only	Glyma.07G264300.1.p	40	85.1	1	Octicosapeptide/Phox/Bem1p (PB1) domain-containing protein / tetratricopeptide repeat (TPR)-containing protein
GmMYB176-YFP only	Glyma.08G006100.7.p	25	49.2	1	No functional domain available
GmMYB176-YFP only	Glyma.08G040300.1.p	23	48.2	1	actin-related protein 4
GmMYB176-YFP only	Glyma.08G041700.1.p	30	83	2	CRS1 / YhbY (CRM) domain-containing protein
GmMYB176-YFP only	Glyma.08G072900.1.p	34	20.2	2	Pentatricopeptide repeat (PPR) superfamily protein
GmMYB176-YFP only	Glyma.08G173500.1.p	29	248.3	1	U5 small nuclear ribonucleoprotein helicase, putative
GmMYB176-YFP only	Glyma.08G291300.1.p	23	39.6	1	RNase H family protein
GmMYB176-YFP only	Glyma.08G344300.1.p	25	11.4	2	Bifunctional inhibitor/lipid-transfer protein/seed storage 2S albumin superfamily protein
GmMYB176-YFP only	Glyma.09G067400.1.p	24	81.9	1	Aminotransferase-like, plant mobile domain family protein
GmMYB176-YFP only	Glyma.09G089600.1.p	24	36.2	1	Mitochondrial transcription termination factor family protein
GmMYB176-YFP only	Glyma.09G091000.1.p	24	17.3	1	LYR family of Fe/S cluster biogenesis protein
GmMYB176-YFP only	Glyma.09G166600.1.p	23	44.2	1	Nucleotide-diphospho-sugar transferase family protein
GmMYB176-YFP only	Glyma.09G167100.1.p	24	117.9	1	Stabilizer of iron transporter SufD / Polynucleotidyl transferase
GmMYB176-YFP only	Glyma.09G214700.1.p	24	56.2	1	Ribonuclease P protein subunit P38-related
GmMYB176-YFP only	Glyma.09G267700.1.p	29	42.5	1	FASCICLIN-like arabinogalactan-protein 10
GmMYB176-YFP only	Glyma.10G070800.1.p	28	6	1	No functional domain available
GmMYB176-YFP only	Glyma.10G106000.1.p	23	44.6	1	IQ-domain 12
GmMYB176-YFP only	Glyma.10G149600.1.p	24	46.5	1	Protein phosphatase 2C family protein
GmMYB176-YFP only	Glyma.10G158400.1.p	25	60.7	1	vamp/synaptobrevin-associated protein 27-2
GmMYB176-YFP only	Glyma.10G266500.1.p	34	55.6	2	Plant protein of unknown function (DUF247)
GmMYB176-YFP only	Glyma.11G008600.1.p	30	164.9	2	RING/FYVE/PHD zinc finger superfamily protein
GmMYB176-YFP only	Glyma.11G017400.1.p	31	12.1	1	No functional domain available
GmMYB176-YFP only	Glyma.11G039900.1.p	39	488.6	1	pleckstrin homology (PH) domain-containing protein
GmMYB176-YFP only	Glyma.11G071000.1.p	23	157.7	1	auxin-like 1 protein
GmMYB176-YFP only	Glyma.11G071100.1.p	33	13.3	1	No functional domain available
GmMYB176-YFP only	Glyma.11G083100.1.p	28	32.7	2	Arabidopsis protein of unknown function (DUF241)
GmMYB176-YFP only	Glyma.11G087400.1.p	24	17.6	1	No functional domain available
GmMYB176-YFP only	Glyma.11G090500.1.p	23	14.5	1	SWIB/MDM2 domain superfamily protein
GmMYB176-YFP only	Glyma.11G096400.1.p	23	153.4	1	E3 ubiquitin ligase involved in syntaxin degradation
GmMYB176-YFP only	Glyma.11G110600.1.p	34	101.8	4	pentatricopeptide (PPR) repeat-containing protein
GmMYB176-YFP only	Glyma.11G114300.1.p	30	61	1	NOP56-like pre RNA processing ribonucleoprotein
GmMYB176-YFP only	Glyma.11G190900.1.p	30	100.4	1	Argonaute family protein
GmMYB176-YFP only	Glyma.11G238700.1.p	24	21.3	1	Protein of unknown function (DUF581)
GmMYB176-YFP only	Glyma.11G244500.1.p	32	93.4	2	ARM repeat superfamily protein
GmMYB176-YFP only	Glyma.12G032400.3.p	24	49	1	Calcium-dependent lipid-binding (CaLB domain) family protein
GmMYB176-YFP only	Glyma.12G046100.1.p	25	46.1	1	NAD(P)-binding Rossmann-fold superfamily protein
GmMYB176-YFP only	Glyma.12G192200.2.p	38	26.4	1	alpha/beta-Hydrolases superfamily protein
GmMYB176-YFP only	Glyma.12G206000.1.p	31	44.8	1	Reticulon family protein
GmMYB176-YFP only	Glyma.12G212800.1.p	30	37.7	1	Homeobox-leucine zipper family protein / lipid-binding START domain-containing protein
GmMYB176-YFP only	Glyma.12G222700.1.p	23	64.4	1	Leucine-rich repeat (LRR) family protein
GmMYB176-YFP only	Glyma.12G228700.1.p	23	148.5	1	Acyl-CoA N-acyltransferase with RING/FYVE/PHD-type zinc finger protein
GmMYB176-YFP only	Glyma.12G234700.1.p	26	21.7	1	Kunitz family trypsin and protease inhibitor protein
GmMYB176-YFP only	Glyma.13G047300.1.p	27	27.9	1	allene oxide cyclase 3
GmMYB176-YFP only	Glyma.13G071600.1.p	28	46	1	RING/U-box superfamily protein
GmMYB176-YFP only	Glyma.13G075300.1.p	24	104.9	1	RNA recognition motif (RRM)-containing protein
GmMYB176-YFP only	Glyma.13G160800.1.p	22	81.9	1	MAK10 homologue
GmMYB176-YFP only	Glyma.13G368500.1.p	30	33.3	1	basic helix-loop-helix (bHLH) DNA-binding superfamily protein
GmMYB176-YFP only	Glyma.14G031000.1.p	80	24.9	4	glutathione S-transferase PHI 9
GmMYB176-YFP only	Glyma.14G080200.1.p	26	32.7	1	Protein of unknown function (DUF1645)
GmMYB176-YFP only	Glyma.14G212800.1.p	24	51.4	1	NAD(P)-binding Rossmann-fold superfamily protein
GmMYB176-YFP only	Glyma.14G214400.1.p	22	73.8	1	No functional domain available
GmMYB176-YFP only	Glyma.15G076800.1.p	23	100.4	1	Zinc finger C-x8-C-x5-C-x3-H type family protein
GmMYB176-YFP only	Glyma.15G083500.1.p	24	74.8	1	Protein of unknown function (DUF688)
GmMYB176-YFP only	Glyma.15G092600.1.p	27	42.3	1	F-box family protein
GmMYB176-YFP only	Glyma.15G122400.1.p	31	153.1	1	varicose-related
GmMYB176-YFP only	Glyma.15G183400.1.p	22	77.3	1	DnaJ / Sec63 Brl domains-containing protein
GmMYB176-YFP only	Glyma.15G248300.1.p	22	26.9	1	SOUL heme-binding family protein
GmMYB176-YFP only	Glyma.16G019700.1.p	32	61.7	1	IQ-domain 17
GmMYB176-YFP only	Glyma.16G111200.1.p	39	144.2	1	kinesin-like calmodulin-binding protein (ZWICHEL)
GmMYB176-YFP only	Glyma.16G112900.1.p	32	133.5	1	FOIE GRAS
GmMYB176-YFP only	Glyma.17G002000.1.p	30	136.1	1	cullin-associated and neddylation dissociated
GmMYB176-YFP only	Glyma.17G029800.1.p	33	69.4	1	transducin family protein / WD-40 repeat family protein
GmMYB176-YFP only	Glyma.17G081100.1.p	26	53.2	1	nonsense-mediated mRNA decay NMD3 family protein
GmMYB176-YFP only	Glyma.17G094200.1.p	28	59.2	1	No functional domain available
GmMYB176-YFP only	Glyma.17G161500.1.p	25	70.4	1	Phototropic-responsive NPH3 family protein
GmMYB176-YFP only	Glyma.17G254300.1.p	22	27.6	1	LisH and RanBPM domains containing protein
GmMYB176-YFP only	Glyma.18G133600.1.p	23	9	1	No functional domain available
GmMYB176-YFP only	Glyma.18G190500.1.p	139	25.7	6	glutathione S-transferase TAU 8
GmMYB176-YFP only	Glyma.18G262600.1.p	33	81.9	1	hypothetical protein 1
GmMYB176-YFP only	Glyma.18G276300.1.p	32	81.1	1	SMAD/FHA domain-containing protein
GmMYB176-YFP only	Glyma.18G279800.1.p	23	51.9	1	TRICHOME BIREFRINGENCE-LIKE 19
GmMYB176-YFP only	Glyma.19G113400.1.p	25	48.8	1	No functional domain available
GmMYB176-YFP only	Glyma.19G136600.2.p	28	10.3	1	No functional domain available
GmMYB176-YFP only	Glyma.19G137700.1.p	27	126.9	1	ABC-2 type transporter family protein
GmMYB176-YFP only	Glyma.19G204200.1.p	24	154.8	1	Cleavage and polyadenylation specificity factor (CPSF) A subunit protein
GmMYB176-YFP only	Glyma.19G234600.1.p	34	53.1	1	homolog of yeast sucrose nonfermenting 4
GmMYB176-YFP only	Glyma.20G047800.1.p	28	97	1	RINT-1 / TIP-1 family
GmMYB176-YFP only	Glyma.20G219700.1.p	27	37.6	1	R3H domain
GmMYB176-YFP only	Glyma.20G240300.1.p	299	23.5	10	dehydroascorbate reductase 2
GmMYB176-YFP only	Glyma.20G243000.1.p	27	110	1	No functional domain available
GmMYB176-YFP2	Glyma.06G061500.1.p	33	58.9	1	PHOSPHOLIPASE D - RELATED	metabolic process
GmMYB176-YFP2	Glyma.03G143700.1.p	44	48.9	2	cytochrome P450, family 93, subfamily D, polypeptide 1	oxidation-reduction process
GmMYB176-YFP2	Glyma.04G164400.1.p	32	32.1	1	soluble N-ethylmaleimide-sensitive factor adaptor protein 33
GmMYB176-YFP2	Glyma.09G048200.1.p	35	105.7	2	INHIBITOR OF APOPTOSIS 1, DIAP1
GmMYB176-YFP2	Glyma.10G072900.1.p	38	46.9	1	UNCHARACTERIZED
GmMYB176-YFP2	Glyma.19G141900.1.p	32	133.8	1	ARM repeat superfamily protein
w/ both the tags	Glyma.07G255000.1.p	26	26.5	1	Copper amine oxidase family protein	amine metabolic process
w/ both the tags	Glyma.06G231500.1.p	313	36.2	13	Lactate/malate dehydrogenase family protein	carbohydrate metabolic process
w/ both the tags	Glyma.07G103000.1.p	35	149	2	ketose-bisphosphate aldolase class-II family protein	carbohydrate metabolic process
w/ both the tags	Glyma.15G142400.1.p	94	41	4	Glycosyl hydrolase superfamily protein	carbohydrate metabolic process
w/ both the tags	Glyma.03G086000.1.p	25	123.3	1	heavy metal atpase 5	cation transport
w/ both the tags	Glyma.13G186000.1.p	35	82.2	3	Plant invertase/pectin methylesterase inhibitor superfamily	cell wall modification
w/ both the tags	Glyma.16G041200.1.p	319	44.8	10	glutamate dehydrogenase 1	cellular amino acid metabolic process
w/ both the tags	Glyma.12G019800.1.p	102	38.1	4	NAD(P)-binding Rossmann-fold superfamily protein	cellular metabolic process
w/ both the tags	Glyma.04G066400.1.p	36	71.6	3	epsin N-terminal homology (ENTH) domain-containing protein / clathrin assembly protein-related	clathrin coat assembly
w/ both the tags	Glyma.01G039000.1.p	62	158.8	4	transmembrane receptors;ATP binding	defense response
w/ both the tags	Glyma.16G211400.1.p	55	148.3	5	Disease resistance protein (TIR-NBS-LRR class) family	defense response
w/ both the tags	Glyma.10G268500.1.p	105	42.8	5	Aldolase superfamily protein	glycolysis
w/ both the tags	Glyma.01G204900.1.p	28	121.4	1	SU(VAR)3-9 homolog 6	histone lysine methylation
w/ both the tags	Glyma.05G237400.1.p	87	109.4	12	delta-adaptin	intracellular protein transport
w/ both the tags	Glyma.19G144800.1.p	23	39.1	1	geranylgeranyl pyrophosphate synthase 1	isoprenoid biosynthetic process
w/ both the tags	Glyma.10G130800.1.p	24	97.3	1	triglyceride lipases;triglyceride lipases	lipid metabolic process
w/ both the tags	Glyma.01G008500.1.p	285	65.3	10	NADP-malic enzyme 4	malate metabolic process
w/ both the tags	Glyma.05G033500.1.p	206	53.5	4	aldehyde dehydrogenase 10A8	metabolic process
w/ both the tags	Glyma.06G186300.1.p	544	55.4	15	aldehyde dehydrogenase 10A8	metabolic process
w/ both the tags	Glyma.08G302600.1.p	33	44.5	1	alanine:glyoxylate aminotransferase	metabolic process
w/ both the tags	Glyma.09G010000.1.p	49	46.1	3	fumarylacetoacetase, putative	metabolic process
w/ both the tags	Glyma.10G155300.1.p	27	32.2	1	NAD(P)-binding Rossmann-fold superfamily protein	metabolic process
w/ both the tags	Glyma.13G336200.1.p	879	24.8	23	triosephosphate isomerase	metabolic process
w/ both the tags	Glyma.15G038100.1.p	1057	27.4	31	triosephosphate isomerase	metabolic process
w/ both the tags	Glyma.05G152000.1.p	748	55.7	27	S-adenosyl-L-homocysteine hydrolase	one-carbon metabolic process
w/ both the tags	Glyma.03G260600.1.p	92	66.4	4	D-arabinono-1,4-lactone oxidase family protein	oxidation-reduction process
w/ both the tags	Glyma.07G007000.1.p	611	96.9	16	lipoxygenase 1	oxidation-reduction process
w/ both the tags	Glyma.08G080200.1.p	28	60.2	1	FAD-binding Berberine family protein	oxidation-reduction process
w/ both the tags	Glyma.10G067500.1.p	104	46.9	5	monodehydroascorbate reductase 1	oxidation-reduction process
w/ both the tags	Glyma.11G062800.1.p	268	43.9	41	cytochrome P450, family 71, subfamily B, polypeptide 37	oxidation-reduction process
w/ both the tags	Glyma.08G332900.1.p	423	80.4	15	HEAT SHOCK PROTEIN 81.4	protein folding
w/ both the tags	Glyma.05G243500.1.p	26	50.3	1	Glycosyltransferase family 29 (sialyltransferase) family protein	protein glycosylation
w/ both the tags	Glyma.03G164400.1.p	26	162.8	1	ribophorin II (RPN2) family protein	protein N-linked glycosylation
w/ both the tags	Glyma.04G035100.1.p	26	79.8	1	Protein kinase superfamily protein	protein phosphorylation
w/ both the tags	Glyma.05G222700.2.p	32	76.9	2	Protein kinase protein with adenine nucleotide alpha hydrolases-like domain	protein phosphorylation
w/ both the tags	Glyma.08G061000.1.p	22	95.6	1	S-locus lectin protein kinase family protein	protein phosphorylation
w/ both the tags	Glyma.13G223400.1.p	35	51.9	5	Integrin-linked protein kinase family	protein phosphorylation
w/ both the tags	Glyma.05G167800.1.p	117	50	4	RAB GDP dissociation inhibitor 2	protein transport
w/ both the tags	Glyma.11G069300.1.p	34	86.5	3	ARM repeat superfamily protein	protein ubiquitination
w/ both the tags	Glyma.02G204000.1.p	88	60	4	Cytosol aminopeptidase family protein	proteolysis
w/ both the tags	Glyma.02G299000.1.p	22	38.5	1	20S proteasome beta subunit PBB2	proteolysis involved in cellular protein catabolic process
w/ both the tags	Glyma.02G297400.1.p	72	29.7	2	WRKY family transcription factor family protein	regulation of transcription, DNA-dependent
w/ both the tags	Glyma.08G124200.1.p	25	23.1	1	nuclear factor Y, subunit A7	regulation of transcription, DNA-dependent
w/ both the tags	Glyma.09G248200.1.p	52	77.7	3	Integrase-type DNA-binding superfamily protein	regulation of transcription, DNA-dependent
w/ both the tags	Glyma.10G081700.1.p	319	72.7	42	BEL1-like homeodomain 1	regulation of transcription, DNA-dependent
w/ both the tags	Glyma.18G189700.1.p	33	64.6	3	POX (plant homeobox) family protein	regulation of transcription, DNA-dependent
w/ both the tags	Glyma.U009200.1.p	30	83.9	1	BEL1-like homeodomain 1	regulation of transcription, DNA-dependent
w/ both the tags	Glyma.04G018100.1.p	42	90.1	3	RIBOSOME BIOGENESIS PROTEIN TSR1 (20S RRNA ACCUMULATION PROTEIN 1)	ribosome biogenesis
w/ both the tags	Glyma.16G041800.1.p	31	65.6	3	ARM repeat superfamily protein	spliceosomalsnRNP assembly
w/ both the tags	Glyma.02G158900.1.p	42	133.6	2	PIF1 helicase	telomere maintenance
w/ both the tags	Glyma.10G121300.1.p	25	104.1	1	PIF1 helicase	telomere maintenance
w/ both the tags	Glyma.04G180100.1.p	28	173.5	1	BAH domain ;TFIIS helical bundle-like domain	transcription, DNA-dependent
w/ both the tags	Glyma.02G220000.1.p	126	25.5	3	Ribosomal protein L16p/L10e family protein	translation
w/ both the tags	Glyma.05G193600.1.p	30	81.4	1	glucose-inhibited division family A protein	tRNA wobble uridine modification
w/ both the tags	Glyma.02G013600.1.p	226	26.1	10	20S proteasome alpha subunit E2	ubiquitin-dependent protein catabolic process
w/ both the tags	Glyma.01G117200.1.p	35	124.4	2	receptor like protein 7
w/ both the tags	Glyma.01G182100.1.p	103	51.7	11	Transducin/WD40 repeat-like superfamily protein
w/ both the tags	Glyma.01G235000.1.p	25	28.1	1	Bifunctional inhibitor/lipid-transfer protein/seed storage 2S albumin superfamily protein
w/ both the tags	Glyma.02G000700.1.p	31	80.5	1	No functional domain available
w/ both the tags	Glyma.02G002500.1.p	32	110.5	1	Stabilizer of iron transporter SufD / Polynucleotidyl transferase
w/ both the tags	Glyma.02G034800.1.p	113	15.3	12	Nucleic acid-binding, OB-fold-like protein
w/ both the tags	Glyma.02G046200.1.p	26	55.8	1	Tetratricopeptide repeat (TPR)-like superfamily protein
w/ both the tags	Glyma.02G145200.1.p	41	223.7	2	kinase interacting (KIP1-like) family protein
w/ both the tags	Glyma.02G251800.1.p	68	64.6	4	DA1-related protein 2
w/ both the tags	Glyma.02G295600.1.p	31	64	3	protein phosphatase X 2
w/ both the tags	Glyma.03G001200.1.p	23	37	1	hydrolases, acting on acid anhydrides, in phosphorus-containing anhydrides;ATP-dependenthelicases;nucleic acid binding;ATPbinding;RNAbinding;helicases
w/ both the tags	Glyma.03G030200.1.p	32	186.2	1	No functional domain available
w/ both the tags	Glyma.03G246700.1.p	130	37.8	4	NAD(P)-linked oxidoreductase superfamily protein
w/ both the tags	Glyma.04G158000.1.p	24	70.5	1	No functional domain available
w/ both the tags	Glyma.04G183400.1.p	116	79.9	7	Tetratricopeptide repeat (TPR)-like superfamily protein
w/ both the tags	Glyma.05G004500.1.p	49	49.1	3	Galactose oxidase/kelch repeat superfamily protein
w/ both the tags	Glyma.05G044500.1.p	164	44.8	4	26S proteasome, regulatory subunit Rpn7;Proteasome component (PCI) domain
w/ both the tags	Glyma.05G078100.1.p	29	19.5	4	Polynucleotidyl transferase, ribonuclease H-like superfamily protein
w/ both the tags	Glyma.05G146100.1.p	68	78.9	5	RNA helicase family protein
w/ both the tags	Glyma.06G009900.1.p	24	48.6	1	RING/U-box superfamily protein
w/ both the tags	Glyma.06G129200.1.p	30	45.5	2	defective in meristem silencing 3
w/ both the tags	Glyma.06G214700.1.p	52	44.5	3	SOUL heme-binding family protein
w/ both the tags	Glyma.06G240000.1.p	38	56.3	5	Domain of unknown function (DUF3598)
w/ both the tags	Glyma.07G229200.1.p	57	59.9	5	SET domain protein 35
w/ both the tags	Glyma.08G156100.1.p	52	50.9	6	TRICHOME BIREFRINGENCE-LIKE 7
w/ both the tags	Glyma.08G306800.1.p	59	24.9	2	glutathione S-transferase PHI 9
w/ both the tags	Glyma.09G025500.1.p	29	68.3	1	Tetratricopeptide repeat (TPR)-like superfamily protein
w/ both the tags	Glyma.09G092600.1.p	97	25.3	8	No functional domain available
w/ both the tags	Glyma.09G122700.1.p	25	56.6	1	hAT transposon superfamily
w/ both the tags	Glyma.09G224900.1.p	59	48.4	4	scarecrow-like 3
w/ both the tags	Glyma.09G229900.1.p	24	122.6	3	P-loop containing nucleoside triphosphate hydrolases superfamily protein
w/ both the tags	Glyma.09G233000.1.p	70	12	11	No functional domain available
w/ both the tags	Glyma.10G236100.1.p	28	104.1	2	Myosin heavy chain-related protein
w/ both the tags	Glyma.10G247700.1.p	43	77.5	2	Pentatricopeptide repeat (PPR) superfamily protein
w/ both the tags	Glyma.10G265600.1.p	28	61.6	3	No functional domain available
w/ both the tags	Glyma.10G290400.1.p	25	43.4	1	phraGmoplastin interacting protein 1
w/ both the tags	Glyma.10G291100.1.p	67	23.5	2	dehydroascorbate reductase 2
w/ both the tags	Glyma.11G254500.1.p	32	55.8	2	Exostosin family protein
w/ both the tags	Glyma.12G123400.1.p	174	118.6	32	disease resistance family protein / LRR family protein
w/ both the tags	Glyma.12G149600.1.p	66	24.6	4	Regulator of Vps4 activity in the MVB pathway protein
w/ both the tags	Glyma.12G227500.1.p	35	30.4	2	Polynucleotidyl transferase, ribonuclease H-like superfamily protein
w/ both the tags	Glyma.13G060800.1.p	23	62.1	1	Pentatricopeptide repeat (PPR) superfamily protein
w/ both the tags	Glyma.13G098200.1.p	41	30.5	3	No functional domain available
w/ both the tags	Glyma.13G111600.1.p	31	22	3	Cupin superfamily (DUF985)
w/ both the tags	Glyma.14G079800.1.p	33	28.4	3	Transducin/WD40 repeat-like superfamily protein
w/ both the tags	Glyma.16G177500.1.p	25	53.4	1	CBS domain-containing protein with a domain of unknown function (DUF21)
w/ both the tags	Glyma.17G051900.1.p	23	174.2	1	Myosin family protein with Dil domain
w/ both the tags	Glyma.18G295800.1.p	46	106.4	4	PHOSPHATIDYLINOSITOL N-ACETYLGLUCOSAMINYLTRANSFERASE SUBUNIT P
w/ both the tags	Glyma.19G249200.1.p	25	38.2	1	AT hook motif DNA-binding family protein
YFP-GmMYB176 only	Glyma.05G092300.1.p	34	30.6	2	ATP synthase subunit 1	ATP hydrolysis coupled proton transport
YFP-GmMYB176 only	Glyma.11G214800.1.p	23	82.1	1	NADH-ubiquinonedehydrogenase, mitochondrial, putative	ATP synthesis coupled electron transport
YFP-GmMYB176 only	Glyma.01G213700.1.p	42	56.1	5	ACC synthase 10	biosynthetic process
YFP-GmMYB176 only	Glyma.04G235200.1.p	38	73.1	2	Glycogen/starch synthases, ADP-glucose type	biosynthetic process
YFP-GmMYB176 only	Glyma.07G185700.1.p	51	50.3	2	Pyridoxal phosphate (PLP)-dependent transferases superfamily protein	biosynthetic process
YFP-GmMYB176 only	Glyma.08G138800.1.p	25	50.6	1	aspartate aminotransferase	biosynthetic process
YFP-GmMYB176 only	Glyma.10G172200.1.p	136	67.5	5	UDP-Glycosyltransferase superfamily protein	biosynthetic process
YFP-GmMYB176 only	Glyma.15G157500.1.p	138	33.6	22	phosphorylcholinecytidylyltransferase	biosynthetic process
YFP-GmMYB176 only	Glyma.11G094200.1.p	25	41.9	1	Radical SAM superfamily protein	biotin biosynthetic process
YFP-GmMYB176 only	Glyma.03G192300.1.p	31	99.2	1	starch branching enzyme 2.2	carbohydrate metabolic process
YFP-GmMYB176 only	Glyma.04G017700.1.p	49	102	2	starch branching enzyme 2.2	carbohydrate metabolic process
YFP-GmMYB176 only	Glyma.07G103000.2.p	26	149	1	ketose-bisphosphate aldolase class-II family protein	carbohydrate metabolic process
YFP-GmMYB176 only	Glyma.09G038600.1.p	31	84.9	1	beta-xylosidase 1	carbohydrate metabolic process
YFP-GmMYB176 only	Glyma.09G178100.1.p	27	58	1	B-S glucosidase 44	carbohydrate metabolic process
YFP-GmMYB176 only	Glyma.13G048800.1.p	24	80.9	1	glycosyl hydrolase family 81 protein	cell wall macromolecule catabolic process
YFP-GmMYB176 only	Glyma.05G090100.1.p	34	84.9	1	Cobalamin-independent synthase family protein	cellular amino acid biosynthetic process
YFP-GmMYB176 only	Glyma.04G080700.1.p	115	45.5	3	aspartate aminotransferase 3	cellular amino acid metabolic process
YFP-GmMYB176 only	Glyma.17G052000.1.p	25	56.7	1	Pyridoxal-5\’-phosphate-dependent enzyme family protein	cellular amino acid metabolic process
YFP-GmMYB176 only	Glyma.17G216000.1.p	187	50.7	9	aspartate aminotransferase 5	cellular amino acid metabolic process
YFP-GmMYB176 only	Glyma.05G160000.1.p	28	152.3	1	cellulose synthase family protein	cellulose biosynthetic process
YFP-GmMYB176 only	Glyma.19G242300.1.p	74	34.4	2	O-acetylserine (thiol) lyase (OAS-TL) isoform A1	cysteine biosynthetic process from serine
YFP-GmMYB176 only	Glyma.08G305400.1.p	25	108.7	1	NB-ARC domain-containing disease resistance protein	defense response
YFP-GmMYB176 only	Glyma.12G027100.1.p	30	135.2	2	disease resistance protein (TIR-NBS-LRR class), putative	defense response
YFP-GmMYB176 only	Glyma.14G008700.1.p	63	215	10	RPS5-like 1	defense response
YFP-GmMYB176 only	Glyma.15G127100.1.p	25	117.7	1	NB-ARC domain-containing disease resistance protein	defense response
YFP-GmMYB176 only	Glyma.16G159100.1.p	23	133.1	1	Disease resistance protein (TIR-NBS-LRR class) family	defense response
YFP-GmMYB176 only	Glyma.18G093900.1.p	22	106.4	1	NB-ARC domain-containing disease resistance protein	defense response
YFP-GmMYB176 only	Glyma.09G047300.1.p	25	96.3	1	minichromosome maintenance (MCM2/3/5) family protein	DNA replication
YFP-GmMYB176 only	Glyma.12G080900.1.p	95	86.9	8	DNA ligase 1	DNA replication
YFP-GmMYB176 only	Glyma.01G234600.1.p	25	114.7	1	zinc knuckle (CCHC-type) family protein	DNA-dependent transcription, initiation
YFP-GmMYB176 only	Glyma.05G070900.1.p	31	38.6	2	Cyclin-like family protein	DNA-dependent transcription, initiation
YFP-GmMYB176 only	Glyma.08G024700.1.p	33	52.6	1	3-ketoacyl-acyl carrier protein synthase I	fatty acid biosynthetic process
YFP-GmMYB176 only	Glyma.20G241600.1.p	23	25.1	1	Chalcone-flavanone isomerase family protein	flavonoid biosynthetic process
YFP-GmMYB176 only	Glyma.04G177000.1.p	22	29.4	1	5-formyltetrahydrofolate cycloligase	folic acid-containing compound biosynthetic process
YFP-GmMYB176 only	Glyma.04G032600.1.p	40	62.8	2	Sugar isomerase (SIS) family protein	gluconeogenesis
YFP-GmMYB176 only	Glyma.14G162300.1.p	25	234.9	1	NADH-dependent glutamate synthase 1	glutamate biosynthetic process
YFP-GmMYB176 only	Glyma.02G014000.1.p	62	41.2	2	thioredoxin family protein	glycerol ether metabolic process
YFP-GmMYB176 only	Glyma.14G152000.1.p	49	56	1	PDI-like 1-1	glycerol ether metabolic process
YFP-GmMYB176 only	Glyma.13G222300.1.p	85	58.8	5	serine hydroxymethyltransferase 3	glycine metabolic process
YFP-GmMYB176 only	Glyma.04G239900.2.p	25	25.4	1	glycolipid transfer protein 2	glycolipid transport
YFP-GmMYB176 only	Glyma.01G109300.1.p	24	51.3	1	tubulin beta chain 3	GTP catabolic process
YFP-GmMYB176 only	Glyma.02G258200.1.p	27	151.8	1	Clathrin, heavy chain	intracellular protein transport
YFP-GmMYB176 only	Glyma.06G077600.1.p	68	84.5	16	cyclic nucleotide-gated channel 14	ion transport
YFP-GmMYB176 only	Glyma.12G152300.4.p	31	56	5	cyclic nucleotide gated channel 5	ion transport
YFP-GmMYB176 only	Glyma.01G012100.1.p	26	64.2	1	Mono-/di-acylglycerol lipase, N-terminal;Lipase, class 3	lipid metabolic process
YFP-GmMYB176 only	Glyma.07G003400.1.p	30	66.7	1	D-3-phosphoglycerate dehydrogenase	L-serine biosynthetic process
YFP-GmMYB176 only	Glyma.02G147900.1.p	22	50.1	1	Aluminium activated malate transporter family protein	malate transport
YFP-GmMYB176 only	Glyma.01G239500.1.p	65	35.3	2	alpha/beta-Hydrolases superfamily protein	metabolic process
YFP-GmMYB176 only	Glyma.01G239600.1.p	56	35.5	2	alpha/beta-Hydrolases superfamily protein	metabolic process
YFP-GmMYB176 only	Glyma.04G181100.1.p	25	49.2	1	aldehyde dehydrogenase 2B7	metabolic process
YFP-GmMYB176 only	Glyma.06G031600.1.p	25	70.7	1	AMP-dependent synthetase and ligase family protein	metabolic process
YFP-GmMYB176 only	Glyma.07G183600.1.p	30	58	1	aldehyde dehydrogenase 6B2	metabolic process
YFP-GmMYB176 only	Glyma.08G292000.2.p	33	30.8	1	IAA-leucine resistant (ILR)-like 2	metabolic process
YFP-GmMYB176 only	Glyma.09G222600.1.p	22	56.2	1	GLN phosphoribosyl pyrophosphate amidotransferase 1	metabolic process
YFP-GmMYB176 only	Glyma.13G125400.1.p	70	45.7	5	ATP citrate lyase (ACL) family protein	metabolic process
YFP-GmMYB176 only	Glyma.16G175400.1.p	24	52.7	1	UDP-glucosyl transferase 88A1	metabolic process
YFP-GmMYB176 only	Glyma.17G031800.1.p	24	63	1	acyl-activating enzyme 7	metabolic process
YFP-GmMYB176 only	Glyma.19G107300.2.p	30	85	1	acetyl-CoA synthetase	metabolic process
YFP-GmMYB176 only	Glyma.09G136400.1.p	25	76.8	1	ATP binding microtubule motor family protein	microtubule-based movement
YFP-GmMYB176 only	Glyma.10G045500.1.p	28	118.6	1	ATP binding microtubule motor family protein	microtubule-based movement
YFP-GmMYB176 only	Glyma.13G310700.1.p	27	155.4	1	P-loop containing nucleoside triphosphate hydrolases superfamily protein	microtubule-based movement
YFP-GmMYB176 only	Glyma.14G011100.1.p	30	127.5	4	kinesin-like protein 1	microtubule-based movement
YFP-GmMYB176 only	Glyma.15G252800.1.p	29	118	1	Di-glucose binding protein with Kinesin motor domain	microtubule-based movement
YFP-GmMYB176 only	Glyma.16G062200.1.p	36	82.4	3	global transcription factor group E8	microtubule-based movement
YFP-GmMYB176 only	Glyma.10G019200.1.p	27	106	1	DNA mismatch repair protein, putative	mismatch repair
YFP-GmMYB176 only	Glyma.20G073400.1.p	27	75.3	1	MUTL protein homolog 1	mismatch repair
YFP-GmMYB176 only	Glyma.02G034300.1.p	28	104.5	1	splicing factor PWI domain-containing protein / RNA recognition motif (RRM)-containing protein	mRNA processing
YFP-GmMYB176 only	Glyma.01G008600.1.p	29	69.1	2	chromatin protein family	mRNA splicing, via spliceosome
YFP-GmMYB176 only	Glyma.10G031200.1.p	27	14.6	1	histone H2A 11	nucleosome assembly
YFP-GmMYB176 only	Glyma.10G133500.1.p	175	11.4	7	Histone superfamily protein	nucleosome assembly
YFP-GmMYB176 only	Glyma.01G235600.1.p	25	45.4	1	12-oxophytodienoate reductase 2	oxidation-reduction process
YFP-GmMYB176 only	Glyma.02G272200.1.p	27	61.8	1	abscisic aldehyde oxidase 3	oxidation-reduction process
YFP-GmMYB176 only	Glyma.03G237300.1.p	189	97.9	9	lipoxygenase 1	oxidation-reduction process
YFP-GmMYB176 only	Glyma.04G019500.1.p	25	60.9	1	SKU5 similar 5	oxidation-reduction process
YFP-GmMYB176 only	Glyma.07G225400.1.p	30	62.1	2	SKU5 similar 12	oxidation-reduction process
YFP-GmMYB176 only	Glyma.08G186500.1.p	35	48.8	3	oxidoreductase, 2OG-Fe(II) oxygenase family protein	oxidation-reduction process
YFP-GmMYB176 only	Glyma.10G153900.1.p	24	98.4	1	lipoxygenase 1	oxidation-reduction process
YFP-GmMYB176 only	Glyma.12G082100.1.p	22	64.3	1	Pheophorbide a oxygenase family protein with Rieske [2Fe-2S] domain	oxidation-reduction process
YFP-GmMYB176 only	Glyma.15G026400.1.p	2444	96.4	92	lipoxygenase 1	oxidation-reduction process
YFP-GmMYB176 only	Glyma.19G170800.1.p	35	48.2	1	Flavin-binding monooxygenase family protein	oxidation-reduction process
YFP-GmMYB176 only	Glyma.05G169400.1.p	26	88.7	1	Phosphatidylinositol-4-phosphate 5-kinase family protein	phosphatidylinositol metabolic process
YFP-GmMYB176 only	Glyma.08G283700.1.p	71	164.2	6	Pyruvate phosphate dikinase, PEP/pyruvate binding domain	phosphorylation
YFP-GmMYB176 only	Glyma.04G167900.1.p	24	28.2	1	light-harvesting chlorophyll-protein complex I subunit A4	photosynthesis, light harvesting
YFP-GmMYB176 only	Glyma.06G294600.1.p	24	28.9	1	expansin A20	plant-type cell wall organization
YFP-GmMYB176 only	Glyma.12G229700.2.p	28	45.4	2	Uroporphyrinogen decarboxylase	porphyrin-containing compound biosynthetic process
YFP-GmMYB176 only	Glyma.14G003200.1.p	22	43.5	1	Coproporphyrinogen III oxidase	porphyrin-containing compound biosynthetic process
YFP-GmMYB176 only	Glyma.05G117500.1.p	28	95	1	K+ uptake permease 7	potassium ion transmembrane transport
YFP-GmMYB176 only	Glyma.20G131500.1.p	22	41.6	1	Protein phosphatase 2C family protein	protein dephosphorylation
YFP-GmMYB176 only	Glyma.07G103600.1.p	39	58.5	7	Molecular chaperone Hsp40/DnaJ family protein	protein folding
YFP-GmMYB176 only	Glyma.10G193200.1.p	565	61.7	20	heat shock protein 60	protein folding
YFP-GmMYB176 only	Glyma.06G202200.1.p	25	83.5	1	heat shock protein 101	protein metabolic process
YFP-GmMYB176 only	Glyma.13G101300.1.p	26	113.3	1	Double Clp-N motif-containing P-loop nucleoside triphosphate hydrolases superfamily protein	protein metabolic process
YFP-GmMYB176 only	Glyma.02G177000.1.p	31	83.7	1	STRUBBELIG-receptor family 2	protein phosphorylation
YFP-GmMYB176 only	Glyma.04G063600.1.p	26	43.6	1	Protein kinase superfamily protein	protein phosphorylation
YFP-GmMYB176 only	Glyma.07G173100.1.p	24	101.9	1	transmembrane kinase 1	protein phosphorylation
YFP-GmMYB176 only	Glyma.09G270400.1.p	42	19.5	3	cysteine-rich RLK (RECEPTOR-like protein kinase) 25	protein phosphorylation
YFP-GmMYB176 only	Glyma.10G120300.1.p	36	65.4	1	calcium dependent protein kinase 1	protein phosphorylation
YFP-GmMYB176 only	Glyma.13G283200.1.p	25	92.9	1	S-locus lectin protein kinase family protein	protein phosphorylation
YFP-GmMYB176 only	Glyma.14G011500.1.p	24	119.9	1	Leucine-rich repeat receptor-like protein kinase family protein	protein phosphorylation
YFP-GmMYB176 only	Glyma.14G054500.1.p	26	93.8	1	S-locus lectin protein kinase family protein	protein phosphorylation
YFP-GmMYB176 only	Glyma.14G157600.1.p	32	84.9	1	wall-associated kinase 2	protein phosphorylation
YFP-GmMYB176 only	Glyma.19G191600.1.p	27	90.9	1	Protein kinase superfamily protein	protein phosphorylation
YFP-GmMYB176 only	Glyma.20G220400.1.p	27	67.9	1	Protein kinase superfamily protein	protein phosphorylation
YFP-GmMYB176 only	Glyma.U008400.1.p	42	36.9	5	carboxyl terminus of HSC70-interacting protein	protein ubiquitination
YFP-GmMYB176 only	Glyma.03G125200.1.p	724	38.1	24	serine carboxypeptidase-like 45	proteolysis
YFP-GmMYB176 only	Glyma.08G184200.1.p	31	248.9	1	homolog of separase	proteolysis
YFP-GmMYB176 only	Glyma.11G193800.1.p	25	55.1	1	serine carboxypeptidase-like 48	proteolysis
YFP-GmMYB176 only	Glyma.13G044300.1.p	28	43.3	1	metacaspase 3	proteolysis
YFP-GmMYB176 only	Glyma.17G240600.1.p	25	24.5	1	Subtilisin-like serine endopeptidase family protein	proteolysis
YFP-GmMYB176 only	Glyma.18G065600.1.p	26	86.5	1	FTSH protease 9	proteolysis
YFP-GmMYB176 only	Glyma.20G015600.1.p	25	49.3	1	serine carboxypeptidase-like 50	proteolysis
YFP-GmMYB176 only	Glyma.17G020600.1.p	110	104.9	7	pyruvate orthophosphate dikinase	pyruvate metabolic process
YFP-GmMYB176 only	Glyma.03G022900.1.p	115	79.2	7	SEC7-like guanine nucleotide exchange family protein	regulation of ARF protein signal transduction
YFP-GmMYB176 only	Glyma.13G031500.1.p	25	57	1	Cyclin A1;1	regulation of cyclin-dependent protein serine/threonine kinase activity
YFP-GmMYB176 only	Glyma.04G222200.1.p	46	33.1	3	Basic-leucine zipper (bZIP) transcription factor family protein	regulation of transcription, DNA-dependent
YFP-GmMYB176 only	Glyma.07G104700.1.p	24	137.1	1	NF-X-like 1	regulation of transcription, DNA-dependent
YFP-GmMYB176 only	Glyma.07G229100.1.p	24	26.9	1	NAC-like, activated by AP3/PI	regulation of transcription, DNA-dependent
YFP-GmMYB176 only	Glyma.07G239600.1.p	26	86.4	1	PAS domain-containing protein tyrosine kinase family protein	regulation of transcription, DNA-dependent
YFP-GmMYB176 only	Glyma.09G080000.1.p	25	51.2	1	WRKY family transcription factor	regulation of transcription, DNA-dependent
YFP-GmMYB176 only	Glyma.10G204700.1.p	25	48	1	NAC (No Apical Meristem) domain transcriptional regulator superfamily protein	regulation of transcription, DNA-dependent
YFP-GmMYB176 only	Glyma.13G180200.1.p	28	25.1	1	heat shock transcription factor B2A	regulation of transcription, DNA-dependent
YFP-GmMYB176 only	Glyma.19G118000.1.p	30	54.1	1	cycling DOF factor 3	regulation of transcription, DNA-dependent
YFP-GmMYB176 only	Glyma.09G277800.1.p	62	34.8	2	Peroxidase superfamily protein	response to oxidative stress
YFP-GmMYB176 only	Glyma.10G222500.1.p	33	38.5	1	Peroxidase superfamily protein	response to oxidative stress
YFP-GmMYB176 only	Glyma.11G125100.1.p	23	139.1	1	P-loop containing nucleoside triphosphate hydrolases superfamily protein	ribosome biogenesis
YFP-GmMYB176 only	Glyma.07G012000.1.p	28	58.1	1	Protein phosphatase 2A, regulatory subunit PR55	signal transduction
YFP-GmMYB176 only	Glyma.03G093100.1.p	94	43.8	16	PIF1 helicase	telomere maintenance
YFP-GmMYB176 only	Glyma.19G090300.1.p	27	137.8	1	PIF1 helicase	telomere maintenance
YFP-GmMYB176 only	Glyma.19G012300.1.p	25	169.9	1	BAH domain ;TFIIS helical bundle-like domain	transcription, DNA-dependent
YFP-GmMYB176 only	Glyma.02G002400.1.p	24	8.3	1	Ribosomal L28 family	translation
YFP-GmMYB176 only	Glyma.07G198500.1.p	22	32	1	Ribosomal protein S5 family protein	translation
YFP-GmMYB176 only	Glyma.10G106200.1.p	24	15.2	1	glycine-rich RNA-binding protein 2	translation
YFP-GmMYB176 only	Glyma.11G231000.1.p	31	30.2	1	Ribosomal protein L1p/L10e family	translation
YFP-GmMYB176 only	Glyma.15G095300.1.p	28	16.4	1	Ribosomal protein S11 family protein	translation
YFP-GmMYB176 only	Glyma.07G005300.1.p	27	33.2	1	Mitochondrial substrate carrier family protein	transmembrane transport
YFP-GmMYB176 only	Glyma.09G067800.1.p	30	83.7	1	mechanosensitive channel of small conductance-like 10	transmembrane transport
YFP-GmMYB176 only	Glyma.02G053200.1.p	31	63.9	1	SEC14-like 12	transport
YFP-GmMYB176 only	Glyma.06G290600.1.p	43	39.8	2	ADP/ATP carrier 3	transport
YFP-GmMYB176 only	Glyma.10G137600.1.p	27	138.9	1	ATP binding cassette subfamily B4	transport
YFP-GmMYB176 only	Glyma.16G061600.1.p	29	103.3	2	glutamate receptor 2	transport
YFP-GmMYB176 only	Glyma.18G080900.1.p	29	146.1	1	multidrug resistance-associated protein 3	transport
YFP-GmMYB176 only	Glyma.06G126300.1.p	27	42.2	1	trehalose-6-phosphate phosphatase	trehalose biosynthetic process
YFP-GmMYB176 only	Glyma.17G223600.1.p	25	60.8	1	Class II aminoacyl-tRNA and biotin synthetases superfamily protein	tRNAaminoacylation for protein translation
YFP-GmMYB176 only	Glyma.02G106500.1.p	48	85.4	5	cullin 3	ubiquitin-dependent protein catabolic process
YFP-GmMYB176 only	Glyma.17G111000.1.p	38	25.8	2	vesicle-associated membrane protein 713	vesicle-mediated transport
YFP-GmMYB176 only	Glyma.01G001200.1.p	22	91	1	ARM repeat superfamily protein
YFP-GmMYB176 only	Glyma.01G053100.1.p	25	118.7	1	Argonaute family protein
YFP-GmMYB176 only	Glyma.01G055600.1.p	22	63.5	1	uncharacterized
YFP-GmMYB176 only	Glyma.01G086400.1.p	23	141.4	1	PIF1 helicase
YFP-GmMYB176 only	Glyma.01G097900.1.p	23	73.3	1	Zinc finger (C3HC4-type RING finger) family protein
YFP-GmMYB176 only	Glyma.01G107000.1.p	60	106.6	4	Protein of unknown function (DUF3527)
YFP-GmMYB176 only	Glyma.01G147500.3.p	36	68.6	1	Exostosin family protein
YFP-GmMYB176 only	Glyma.01G175100.1.p	25	57.4	1	U1 small nuclear ribonucleoprotein-70K
YFP-GmMYB176 only	Glyma.01G221100.1.p	27	32.3	1	CCT motif family protein
YFP-GmMYB176 only	Glyma.01G233300.1.p	43	140.7	3	Insulinase (Peptidase family M16) family protein
YFP-GmMYB176 only	Glyma.02G013900.1.p	28	42.2	1	myb domain protein 12
YFP-GmMYB176 only	Glyma.02G021400.1.p	26	31.6	1	SPFH/Band 7/PHB domain-containing membrane-associated protein family
YFP-GmMYB176 only	Glyma.02G118600.1.p	23	88.1	1	pentatricopeptide (PPR) repeat-containing protein
YFP-GmMYB176 only	Glyma.02G133400.1.p	24	219.8	1	autophagy 2
YFP-GmMYB176 only	Glyma.02G144200.1.p	26	404	1	Beige/BEACH domain ;WD domain, G-beta repeat protein
YFP-GmMYB176 only	Glyma.02G144600.2.p	24	101.8	1	ETO1-like 1
YFP-GmMYB176 only	Glyma.02G213400.1.p	24	115.6	1	ubiquitin-specific protease 17
YFP-GmMYB176 only	Glyma.02G219100.1.p	26	19.1	1	No functional domain available
YFP-GmMYB176 only	Glyma.02G222200.1.p	29	52.2	1	Calcium-binding endonuclease/exonuclease/phosphatase family
YFP-GmMYB176 only	Glyma.02G301600.1.p	278	80.6	13	Sec14p-like phosphatidylinositol transfer family protein
YFP-GmMYB176 only	Glyma.03G055300.1.p	24	23.1	1	receptor like protein 47
YFP-GmMYB176 only	Glyma.03G064800.1.p	27	103.5	2	Sterile alpha motif (SAM) domain-containing protein
YFP-GmMYB176 only	Glyma.03G087400.1.p	25	24.8	1	receptor like protein 23
YFP-GmMYB176 only	Glyma.03G116000.1.p	24	54.8	1	F-box family protein
YFP-GmMYB176 only	Glyma.03G155100.1.p	228	55.3	10	RNI-like superfamily protein
YFP-GmMYB176 only	Glyma.03G163500.4.p	804	56.3	30	RmlC-like cupins superfamily protein
YFP-GmMYB176 only	Glyma.03G163500.5.p	105	74.9	15	RmlC-like cupins superfamily protein
YFP-GmMYB176 only	Glyma.03G168000.1.p	634	71.8	26	pleiotropic drug resistance 12
YFP-GmMYB176 only	Glyma.03G185100.1.p	27	68.2	1	Major facilitator superfamily protein
YFP-GmMYB176 only	Glyma.03G198400.1.p	23	39.8	1	decapping 1
YFP-GmMYB176 only	Glyma.04G002700.2.p	24	18.7	1	No functional domain available
YFP-GmMYB176 only	Glyma.04G012300.1.p	221	33.9	10	NmrA-like negative transcriptional regulator family protein
YFP-GmMYB176 only	Glyma.04G057900.1.p	22	44.7	1	hydroxyproline-rich glycoprotein family protein
YFP-GmMYB176 only	Glyma.04G075000.1.p	27	41.6	1	COP9-signalosome 5B
YFP-GmMYB176 only	Glyma.04G088600.1.p	304	16.3	42	No functional domain available
YFP-GmMYB176 only	Glyma.04G096900.1.p	27	411.3	1	ubiquitin-protein ligase 1
YFP-GmMYB176 only	Glyma.04G150900.1.p	26	104.4	1	Stabilizer of iron transporter SufD / Polynucleotidyl transferase
YFP-GmMYB176 only	Glyma.04G206400.1.p	24	71.2	2	Protein of unknown function (DUF668)
YFP-GmMYB176 only	Glyma.04G233100.1.p	25	31.4	1	nucleotide binding;nucleic acid binding
YFP-GmMYB176 only	Glyma.05G037400.1.p	30	54.6	2	peroxin 14
YFP-GmMYB176 only	Glyma.05G045300.1.p	27	58.5	1	RGA-like 1
YFP-GmMYB176 only	Glyma.05G077300.1.p	22	20.6	1	No functional domain available
YFP-GmMYB176 only	Glyma.05G098900.1.p	31	92.1	1	RNA recognition motif.
YFP-GmMYB176 only	Glyma.05G134400.1.p	26	57.3	1	basic helix-loop-helix (bHLH) DNA-binding superfamily protein
YFP-GmMYB176 only	Glyma.05G183900.1.p	23	90.5	1	Tetratricopeptide repeat (TPR)-like superfamily protein
YFP-GmMYB176 only	Glyma.05G196900.1.p	27	64.9	1	MAC/Perforin domain-containing protein
YFP-GmMYB176 only	Glyma.06G021300.1.p	38	9.7	2	No functional domain available
YFP-GmMYB176 only	Glyma.06G032600.1.p	51	198.3	6	GYF domain-containing protein
YFP-GmMYB176 only	Glyma.06G046300.1.p	23	49.6	1	interferon-related developmental regulator family protein / IFRD protein family
YFP-GmMYB176 only	Glyma.06G050300.1.p	24	29.1	1	CCCH-type zinc finger family protein
YFP-GmMYB176 only	Glyma.06G075900.1.p	34	64.9	1	No functional domain available
YFP-GmMYB176 only	Glyma.06G139800.1.p	23	121.5	1	No functional domain available
YFP-GmMYB176 only	Glyma.06G151300.1.p	45	75.2	2	Transducin/WD40 repeat-like superfamily protein
YFP-GmMYB176 only	Glyma.06G154500.1.p	29	70.3	1	ABC-2 type transporter family protein
YFP-GmMYB176 only	Glyma.06G159000.1.p	25	47	1	No functional domain available
YFP-GmMYB176 only	Glyma.06G209800.1.p	23	69.8	1	Hydroxyproline-rich glycoprotein family protein
YFP-GmMYB176 only	Glyma.06G243200.1.p	25	9.7	1	phosphofructokinase 7
YFP-GmMYB176 only	Glyma.06G311400.1.p	31	32.6	1	nuclear factor Y, subunit C11
YFP-GmMYB176 only	Glyma.06G324500.1.p	89	58.4	5	Smg-4/UPF3 family protein
YFP-GmMYB176 only	Glyma.07G031600.1.p	27	15	1	Alba DNA/RNA-binding protein
YFP-GmMYB176 only	Glyma.07G103100.1.p	26	20.4	1	No functional domain available
YFP-GmMYB176 only	Glyma.07G128000.1.p	29	50.5	1	1-amino-cyclopropane-1-carboxylate synthase 7
YFP-GmMYB176 only	Glyma.07G133100.1.p	25	83.6	1	GRAS family transcription factor
YFP-GmMYB176 only	Glyma.07G139600.1.p	25	26.1	1	glutathione S-transferase tau 7
YFP-GmMYB176 only	Glyma.07G178800.1.p	22	88.6	1	endonucleases
YFP-GmMYB176 only	Glyma.07G205800.1.p	29	30.3	1	basic helix-loop-helix (bHLH) DNA-binding superfamily protein
YFP-GmMYB176 only	Glyma.07G228400.1.p	30	93.9	1	EXS (ERD1/XPR1/SYG1) family protein
YFP-GmMYB176 only	Glyma.07G232500.1.p	84	45.9	23	CRT (chloroquine-resistance transporter)-like transporter 3
YFP-GmMYB176 only	Glyma.07G245500.1.p	34	79.5	1	Tetratricopeptide repeat (TPR)-like superfamily protein
YFP-GmMYB176 only	Glyma.07G247200.1.p	24	59.4	1	No functional domain available
YFP-GmMYB176 only	Glyma.08G021400.1.p	26	163	1	COP1-interactive protein 1
YFP-GmMYB176 only	Glyma.08G099800.1.p	28	28.8	1	No functional domain available
YFP-GmMYB176 only	Glyma.08G134700.1.p	28	36.1	1	C2H2 and C2HC zinc fingers superfamily protein
YFP-GmMYB176 only	Glyma.08G148300.1.p	36	209.3	1	guanyl-nucleotide exchange factors;GTPasebinding;GTP binding
YFP-GmMYB176 only	Glyma.08G175200.1.p	39	25.7	2	glutathione S-transferase TAU 19
YFP-GmMYB176 only	Glyma.08G201000.1.p	29	75.4	1	hydroxyproline-rich glycoprotein family protein
YFP-GmMYB176 only	Glyma.08G238800.1.p	25	103.9	1	Phosphoinositide phosphatase family protein
YFP-GmMYB176 only	Glyma.08G279900.1.p	25	30.9	1	Chaperone DnaJ-domain superfamily protein
YFP-GmMYB176 only	Glyma.08G341900.1.p	36	20.6	1	drought-repressed 4
YFP-GmMYB176 only	Glyma.08G348200.1.p	25	6.8	1	wound-responsive protein-related
YFP-GmMYB176 only	Glyma.09G014600.1.p	24	187.7	1	binding
YFP-GmMYB176 only	Glyma.09G018300.1.p	25	91.8	1	Membrane trafficking VPS53 family protein
YFP-GmMYB176 only	Glyma.09G030100.1.p	25	52.6	1	hydroxyproline-rich glycoprotein family protein
YFP-GmMYB176 only	Glyma.09G046300.1.p	36	186	2	CW-type Zinc Finger
YFP-GmMYB176 only	Glyma.09G052200.1.p	25	137.6	1	SET domain protein 25
YFP-GmMYB176 only	Glyma.09G079600.1.p	31	64.7	1	hydroxyproline-rich glycoprotein family protein
YFP-GmMYB176 only	Glyma.09G079600.3.p	36	64.7	2	hydroxyproline-rich glycoprotein family protein
YFP-GmMYB176 only	Glyma.09G083900.1.p	25	38.9	1	hAT transposon superfamily
YFP-GmMYB176 only	Glyma.09G165600.1.p	31	25.8	1	Translation initiation factor eIF3 subunit
YFP-GmMYB176 only	Glyma.09G215100.1.p	46	133.4	1	actin binding
YFP-GmMYB176 only	Glyma.09G226400.1.p	32	126	1	transducin family protein / WD-40 repeat family protein
YFP-GmMYB176 only	Glyma.10G004100.1.p	27	137.7	1	COP1-interacting protein-related
YFP-GmMYB176 only	Glyma.10G028300.1.p	36	58.4	1	cupin family protein
YFP-GmMYB176 only	Glyma.10G037100.1.p	105	64.2	5	RmlC-like cupins superfamily protein
YFP-GmMYB176 only	Glyma.10G050400.1.p	23	44.8	1	No functional domain available
YFP-GmMYB176 only	Glyma.10G124800.1.p	23	36.8	1	potassium channel beta subunit 1
YFP-GmMYB176 only	Glyma.10G168600.1.p	23	101.3	1	plastid transcriptionally active 3
YFP-GmMYB176 only	Glyma.10G204800.1.p	23	40.6	1	NAD(P)-binding Rossmann-fold superfamily protein
YFP-GmMYB176 only	Glyma.10G246300.1.p	113	72.5	6	cupin family protein
YFP-GmMYB176 only	Glyma.10G257100.1.p	26	33.1	1	cyclin-related
YFP-GmMYB176 only	Glyma.10G258400.1.p	25	66.7	1	Family of unknown function (DUF566)
YFP-GmMYB176 only	Glyma.11G003100.1.p	24	34.7	1	No functional domain available
YFP-GmMYB176 only	Glyma.11G044500.1.p	31	55.2	1	No functional domain available
YFP-GmMYB176 only	Glyma.11G077500.1.p	29	72.4	1	armadillo repeat only 2
YFP-GmMYB176 only	Glyma.11G096200.1.p	109	58.5	5	Pyridoxal phosphate (PLP)-dependent transferases superfamily protein
YFP-GmMYB176 only	Glyma.11G109500.1.p	23	111.4	1	Frigida-like protein
YFP-GmMYB176 only	Glyma.11G121100.1.p	28	59.6	1	NAD(P)-binding Rossmann-fold superfamily protein
YFP-GmMYB176 only	Glyma.11G136700.1.p	27	114.2	1	pumilio 2
YFP-GmMYB176 only	Glyma.11G137300.1.p	26	40.5	1	zinc finger (C3HC4-type RING finger) family protein
YFP-GmMYB176 only	Glyma.11G138500.1.p	25	76.6	1	SCARECROW-like 14
YFP-GmMYB176 only	Glyma.11G143800.1.p	23	38.6	1	RmlC-like cupins superfamily protein
YFP-GmMYB176 only	Glyma.11G152400.1.p	23	21.5	1	NADPH:quinone oxidoreductase
YFP-GmMYB176 only	Glyma.11G152500.1.p	26	92	1	ARM repeat superfamily protein
YFP-GmMYB176 only	Glyma.11G183900.1.p	28	28.5	1	alpha/beta-Hydrolases superfamily protein
YFP-GmMYB176 only	Glyma.11G242400.1.p	24	22.2	1	No functional domain available
YFP-GmMYB176 only	Glyma.12G020000.1.p	26	39.1	2	Protein of unknown function (DUF3411)
YFP-GmMYB176 only	Glyma.12G083000.1.p	31	26	1	PLATZ transcription factor family protein
YFP-GmMYB176 only	Glyma.12G100900.1.p	26	12	1	Ubiquitin-like superfamily protein
YFP-GmMYB176 only	Glyma.12G166900.1.p	225	60.5	41	DNA-binding bromodomain-containing protein
YFP-GmMYB176 only	Glyma.12G186700.1.p	24	52.8	1	Leucine-rich repeat (LRR) family protein
YFP-GmMYB176 only	Glyma.12G188700.1.p	26	3.8	1	conserved peptide upstream open reading frame 6
YFP-GmMYB176 only	Glyma.12G204600.1.p	35	25	2	No functional domain available
YFP-GmMYB176 only	Glyma.12G209500.1.p	34	57.3	1	late embryogenesis abundant domain-containing protein / LEA domain-containing protein
YFP-GmMYB176 only	Glyma.12G214100.1.p	28	24.5	1	Late embryogenesis abundant (LEA) hydroxyproline-rich glycoprotein family
YFP-GmMYB176 only	Glyma.12G224900.1.p	26	35.5	1	RNA-binding S4 domain-containing protein
YFP-GmMYB176 only	Glyma.13G047700.2.p	34	58.1	1	Proline-rich spliceosome-associated (PSP) family protein / zinc knuckle (CCHC-type) family protein
YFP-GmMYB176 only	Glyma.13G056100.1.p	34	52	1	HXXXD-type acyl-transferase family protein
YFP-GmMYB176 only	Glyma.13G088200.1.p	26	44.1	1	Endoplasmic reticulum vesicle transporter protein
YFP-GmMYB176 only	Glyma.13G112200.1.p	24	31.8	1	Protein of unknown function (DUF581)
YFP-GmMYB176 only	Glyma.13G120800.1.p	27	122.7	1	P-loop containing nucleoside triphosphate hydrolases superfamily protein
YFP-GmMYB176 only	Glyma.13G133000.1.p	26	20.1	1	C2H2 and C2HC zinc fingers superfamily protein
YFP-GmMYB176 only	Glyma.13G165000.1.p	23	15.5	1	No functional domain available
YFP-GmMYB176 only	Glyma.13G287000.1.p	28	99.7	1	homolog of yeast autophagy 18 (ATG18) F
YFP-GmMYB176 only	Glyma.13G292200.1.p	30	70.3	1	global transcription factor group E4
YFP-GmMYB176 only	Glyma.13G299600.1.p	29	36.6	1	Peroxisomal membrane 22 kDa (Mpv17/PMP22) family protein
YFP-GmMYB176 only	Glyma.14G074900.1.p	28	81.1	1	S-adenosyl-L-methionine-dependent methyltransferases superfamily protein
YFP-GmMYB176 only	Glyma.14G087300.1.p	26	52.4	1	Protein of unknown function (DUF620)
YFP-GmMYB176 only	Glyma.14G123800.1.p	34	22	2	No functional domain available
YFP-GmMYB176 only	Glyma.14G133100.1.p	25	20.4	1	selenium binding
YFP-GmMYB176 only	Glyma.14G150900.1.p	25	102.5	1	Plant protein of unknown function (DUF869)
YFP-GmMYB176 only	Glyma.15G025700.1.p	24	26.6	1	serine/threonine phosphatase 7
YFP-GmMYB176 only	Glyma.15G033000.1.p	23	88	1	Putative glycosyl hydrolase of unknown function (DUF1680)
YFP-GmMYB176 only	Glyma.15G061000.1.p	47	43.6	3	LisH/CRA/RING-U-box domains-containing protein
YFP-GmMYB176 only	Glyma.15G078400.1.p	31	39.8	1	Guanylate-binding family protein
YFP-GmMYB176 only	Glyma.15G092000.1.p	22	162.8	1	breast cancer susceptibility1
YFP-GmMYB176 only	Glyma.15G131600.1.p	24	68.7	1	Tetratricopeptide repeat (TPR)-like superfamily protein
YFP-GmMYB176 only	Glyma.15G205600.1.p	26	147	1	homolog of yeast FIP1 [V]
YFP-GmMYB176 only	Glyma.15G229400.1.p	24	44.7	1	No functional domain available
YFP-GmMYB176 only	Glyma.15G237600.1.p	27	73.6	1	No functional domain available
YFP-GmMYB176 only	Glyma.15G252200.1.p	141	26.1	4	glutathione S-transferase TAU 19
YFP-GmMYB176 only	Glyma.16G053700.1.p	35	72.7	2	Tetratricopeptide repeat (TPR)-like superfamily protein
YFP-GmMYB176 only	Glyma.16G058700.1.p	24	95.7	1	Tetratricopeptide repeat (TPR)-like superfamily protein
YFP-GmMYB176 only	Glyma.16G070300.1.p	23	36.7	1	ARM repeat superfamily protein
YFP-GmMYB176 only	Glyma.16G071800.1.p	58	23.4	2	Oleosin family protein
YFP-GmMYB176 only	Glyma.16G111400.1.p	59	38.5	9	No functional domain available
YFP-GmMYB176 only	Glyma.16G205800.1.p	30	7.8	1	No functional domain available
YFP-GmMYB176 only	Glyma.17G013900.1.p	33	23.9	2	Protein of unknown function, DUF584
YFP-GmMYB176 only	Glyma.17G024700.1.p	23	54.1	1	homolog of yeast sucrose nonfermenting 4
YFP-GmMYB176 only	Glyma.17G025500.1.p	33	108.2	1	No functional domain available
YFP-GmMYB176 only	Glyma.17G076400.1.p	26	190.6	1	Microfibrillar-associated protein MFAP1
YFP-GmMYB176 only	Glyma.17G115100.1.p	27	48.7	1	Core-2/I-branching beta-1,6-N-acetylglucosaminyltransferase family protein
YFP-GmMYB176 only	Glyma.17G164300.1.p	23	41.3	1	No functional domain available
YFP-GmMYB176 only	Glyma.17G171700.1.p	29	22.4	1	zinc finger protein 4
YFP-GmMYB176 only	Glyma.17G178100.1.p	24	22.3	1	No functional domain available
YFP-GmMYB176 only	Glyma.17G193100.1.p	26	21.6	1	zinc ion binding;nucleic acid binding
YFP-GmMYB176 only	Glyma.17G197200.1.p	28	317.6	1	Uncharacterized conserved coiled-coil protein
YFP-GmMYB176 only	Glyma.17G203800.1.p	28	50.4	1	RING/U-box superfamily protein
YFP-GmMYB176 only	Glyma.17G228900.1.p	44	35.1	4	No functional domain available
YFP-GmMYB176 only	Glyma.18G017700.1.p	22	51	1	No functional domain available
YFP-GmMYB176 only	Glyma.18G037000.1.p	24	40.1	1	RING-H2 finger C2A
YFP-GmMYB176 only	Glyma.18G040400.1.p	32	31.5	2	ALWAYS EARLY 4
YFP-GmMYB176 only	Glyma.18G060500.1.p	25	30.1	1	RING/U-box superfamily protein
YFP-GmMYB176 only	Glyma.18G063400.1.p	25	167.7	1	pleiotropic drug resistance 3
YFP-GmMYB176 only	Glyma.18G074800.1.p	23	77.9	1	ABC-2 type transporter family protein
YFP-GmMYB176 only	Glyma.18G084900.1.p	24	69.6	1	Ankyrin repeat family protein
YFP-GmMYB176 only	Glyma.18G108900.1.p	26	51.5	1	Leucine-rich repeat (LRR) family protein
YFP-GmMYB176 only	Glyma.18G132300.1.p	36	60.9	2	No functional domain available
YFP-GmMYB176 only	Glyma.18G178200.1.p	25	43.2	1	FRS (FAR1 Related Sequences) transcription factor family
YFP-GmMYB176 only	Glyma.18G294000.1.p	26	20.1	1	Protein of unknown function (DUF674)
YFP-GmMYB176 only	Glyma.19G011400.1.p	28	22.4	1	HSP20-like chaperones superfamily protein
YFP-GmMYB176 only	Glyma.19G014000.1.p	23	114.9	1	CRM family member 2
YFP-GmMYB176 only	Glyma.19G032700.1.p	25	128.6	1	ARM repeat superfamily protein
YFP-GmMYB176 only	Glyma.19G037300.1.p	22	34	1	ortholog of human splicing factor SC35
YFP-GmMYB176 only	Glyma.19G063400.2.p	61	23.6	2	Oleosin family protein
YFP-GmMYB176 only	Glyma.19G069500.1.p	73	54.9	10	HXXXD-type acyl-transferase family protein
YFP-GmMYB176 only	Glyma.19G075100.1.p	27	54.1	1	Mitochondrial transcription termination factor family protein
YFP-GmMYB176 only	Glyma.19G082000.1.p	30	44	1	zinc finger (C3HC4-type RING finger) family protein
YFP-GmMYB176 only	Glyma.19G102600.1.p	28	87.9	1	hAT transposon superfamily
YFP-GmMYB176 only	Glyma.19G130400.1.p	23	19	1	VQ motif-containing protein
YFP-GmMYB176 only	Glyma.19G164900.1.p	371	54.8	16	RmlC-like cupins superfamily protein
YFP-GmMYB176 only	Glyma.19G168800.1.p	23	65.5	1	Exostosin family protein
YFP-GmMYB176 only	Glyma.19G181400.1.p	25	9.8	1	No functional domain available
YFP-GmMYB176 only	Glyma.19G207500.1.p	31	36.9	1	Cysteine proteinases superfamily protein
YFP-GmMYB176 only	Glyma.19G215400.1.p	23	64.5	1	Heat shock protein DnaJ with tetratricopeptide repeat
YFP-GmMYB176 only	Glyma.19G227600.2.p	41	19.5	1	UNCHARACTERIZED
YFP-GmMYB176 only	Glyma.19G254400.1.p	25	10.4	1	No functional domain available
YFP-GmMYB176 only	Glyma.20G016400.1.p	28	47	1	RWP-RK domain
YFP-GmMYB176 only	Glyma.20G045000.1.p	53	0	9	No functional domain available
YFP-GmMYB176 only	Glyma.20G072100.1.p	25	54.9	1	Phototropic-responsive NPH3 family protein
YFP-GmMYB176 only	Glyma.20G119100.2.p	27	47.1	1	Protein phosphatase 2C family protein
YFP-GmMYB176 only	Glyma.20G129900.1.p	24	25.3	1	Plant basic secretory protein (BSP) family protein
YFP-GmMYB176 only	Glyma.20G140300.1.p	24	37.8	1	cysteine-rich RLK (RECEPTOR-like protein kinase) 25
YFP-GmMYB176 only	Glyma.20G148200.1.p	117	50.5	3	cupin family protein
YFP-GmMYB176 only	Glyma.20G148400.1.p	393	70.5	12	cupin family protein
YFP-GmMYB176 only	Glyma.20G163700.1.p	25	38.8	1	VIRB2-interacting protein 1
YFP-GmMYB176 only	Glyma.20G235500.1.p	22	72.2	1	acyl-CoA binding protein 4
YFP-GmMYB176 only	Glyma.U002800.1.p	28	35.9	1	F-box family protein
YFP-GmMYB176 only	Glyma.U009400.1.p	26	66.6	1	BED zinc finger ;hAT family dimerisation domain
YFP-GmMYB176 only	Glyma.U027200.2.p	25	151	1	chromatin remodeling 42
YFP-GmMYB176 only	Glyma.U034800.1.p	27	8.4	1	No functional domain available
YFP-GmMYB176 only	Glyma.U041000.1.p	50	7.5	4	No functional domain available
YFP-GmMYB1762	Glyma.13G270900.1.p	47	76.5	3	tetratricopetide-repeat thioredoxin-like 1	cell redox homeostasis
YFP-GmMYB1762	Glyma.04G144300.1.p	483	52.5	9	enolase 1	glycolysis
YFP-GmMYB1762	Glyma.10G039000.1.p	133	45.7	5	ATP citrate lyase (ACL) family protein	metabolic process
YFP-GmMYB1762	Glyma.15G007100.1.p	25	276.8	1	Pre-mRNA-processing-splicing factor	mRNA splicing, via spliceosome
YFP-GmMYB1762	Glyma.02G163800.1.p	49	88.7	4	phosphatidyl inositol monophosphate 5 kinase 4	phosphatidylinositol metabolic process
YFP-GmMYB1762	Glyma.04G013300.1.p	36	69.1	2	Protein kinase superfamily protein	protein phosphorylation
YFP-GmMYB1762	Glyma.10G278100.2.p	30	27.5	1	vesicle-associated membrane protein 727	vesicle-mediated transport
YFP-GmMYB1762	Glyma.01G121100.1.p	56	14	2	Plant protein of unknown function (DUF639)
YFP-GmMYB1762	Glyma.02G029400.1.p	66	28.3	2	C2H2 and C2HC zinc fingers superfamily protein
YFP-GmMYB1762	Glyma.03G207600.1.p	27	128.9	1	sister-chromatid cohesion protein 3
YFP-GmMYB1762	Glyma.05G002100.1.p	31	132.3	1	HEAT repeat-containing protein
YFP-GmMYB1762	Glyma.06G042700.1.p	50	36.5	1	Serine/threonine-protein kinase WNK (With No Lysine)-related
YFP-GmMYB1762	Glyma.13G351100.1.p	24	30.8	1	phospholipase D alpha 4
YFP-GmMYB1762	Glyma.16G211200.1.p	28	87	1	kokopelli
GO annotation ‘Biological process’ information was retrieved from Phytomine using candidates protein IDs. ‘w/ both the tags’ - Candidates identified with both the baits GmMYB176-YFP and YFP-GmMYB176. ‘NoP’ - number of unique peptides matched for a protein.
