# Supplementary material for: A combinatorial action of GmMYB176 and GmbZIP5 controls isoflavonoid biosynthesis in soybean (Glycine max)
Source: Commun Biol. 2021 Mar 19;4:356. doi: 10.1038/s42003-021-01889-6 (PMC7979867; doi:10.1038/s42003-021-01889-6)
Supplement: Supplementary file 5 — Supplementary Data 2 [file 42003_2021_1889_MOESM5_ESM.xlsx]

## Sheet: Supplenetary Data 2
List of GmMYB176 interacting TFs identified by Co-IP vs TF binding sites identified on GmCHS8-30bp promoter fragment.
List of GmMYB176 interacting TFs identified by Co-IP					Vs	List of transcription factor binding sites identified on GmCHS8-30bp promoter fragment.
	TF family	Protein ID	Gene ID	Description			TF family	Accession No of TFBS in RegSite DB	Organism / species	Gene	TFBS	Binding factor
1	AP2	Glyma.06G148400.1.p	Glyma.06G148400	AP2 domain		1	bZIP	RSP01780	Triticum aestivum	VRN1	A/G motif	TaFDL2
		Glyma.09G248200.1.p	Glyma.09G248200	AP2 domain				RSP01850	Arabidopsis thaliana	SDH2-3	ABRE	bZIP53+ bZIP10; bZIP53+bZIP25
		Glyma.15G079200.1.p	Glyma.15G079200	AP2 domain				RSP02783	Glycine max	GmAP1a	G/A-box	GmFDL19
2	BELL	Glyma.10G081700.1.p	Glyma.10G081700	BEL1 HOMEOTIC PROTEIN		2	E2F	RSP00015	Arabidopsis thaliana	AtCDC6	AtCDC6	E2F1
		Glyma.U009200.1.p	Glyma.U009200	BEL1 HOMEOTIC PROTEIN				RSP00165	Nicotiana tabacum	RNP2	E2Fa	E2F
3	bZIP	Glyma.04G222200.1.p	Glyma.04G222200	ATBZIP52 (ARABIDOPSIS THALIANA BASIC LEUCINE ZIPPER 52), DNA BINDING / TRANSCRI				RSP00298	Nicotiana benthamiana	PCNA	E2F-1	E2F
		Glyma.05G122400.1.p	Glyma.05G122400	CAMP-RESPONSE ELEMENT BINDING PROTEIN-RELATED // SUBFAMILY NOT NAMED		3	PHR	RSP02209	Solanum melongena	SmPT4	P1BS (SmPT4)	PHR1 (P1)
4	DoF	Glyma.19G118000.1.p	Glyma.19G118000	Dof domain, zinc finger				RSP02210	Solanum melongena	SmPT5	P1BS (SmPT5)	PHR1 (P1)
5	EF	Glyma.04G180100.1.p	Glyma.04G180100	TRANSCRIPTION ELONGATION FACTOR B POLYPEPTIDE 3				RSP02211	Nicotiana tabacum	NtPT3	P1BS (NtPT3)	PHR1 (P1)
6	Homeobox	Glyma.04G085000.1.p	Glyma.04G085000	Homeobox domain // START domain // MEKHLA domain				RSP02213	Nicotiana tabacum	NtPT5	P1BS (NtPT5)	PHR1 (P1)
7	HSTF	Glyma.13G180200.1.p	Glyma.13G180200	HEAT SHOCK TRANSCRIPTION FACTOR		4	R1 MYB	RSP02067	Glycine max	CHS8	GmMYB176	GmMYB176
8	NAM	Glyma.04G078600.1.p	Glyma.04G078600	No apical meristem (NAM) protein		5	TAF	RSP00010	Catharanthus roseus	Str	G-box	TAF-1
		Glyma.06G248900.1.p	Glyma.06G248900	No apical meristem (NAM) protein		6	Unknown	RSP00016	Glycine max	beta-conglycinin	RY	unknown nuclear factor
		Glyma.07G229100.1.p	Glyma.07G229100	No apical meristem (NAM) protein				RSP00328	Arabidopsis thaliana	erd1	ABRE motif	unknown nuclear factor
		Glyma.10G204700.1.p	Glyma.10G204700	No apical meristem (NAM) protein				RSP00425	Zea mays	rab17	ABRE3a	unknown nuclear factor
9	NFX	Glyma.07G104700.1.p	Glyma.07G104700	NUCLEAR TRANSCRIPTION FACTOR, X-BOX BINDING 1 (NFX1)				RSP00427	Zea mays	rab17	ABRE4	unknown nuclear factor		2 overlap TFs = bZIP and R1 MYB
10	NFY	Glyma.08G124200.1.p	Glyma.08G124200	TRANSCRIPTION FACTOR NF-Y ALPHA-RELATED				RSP01551	Sorghum bicolor; Sorghum vulgare	Sbdhn2	ABRE4	unknown transcription factor
11	PBX1	Glyma.18G189700.1.p	Glyma.18G189700	PRE-B-CELL LEUKEMIA TRANSCRIPTION FACTOR 1				RSP01691	Arabidopsis thaliana	AOX1a	CARE I1/I2	unknown nuclear factor
12	Plus-3	Glyma.01G234600.1.p	Glyma.01G234600	Plus-3 domain				RSP01698	Arabidopsis thaliana	NDB2	CARE I1	unknown nuclear factor
13	Polycomb	Glyma.13G100500.1.p	Glyma.13G100500	POLYCOMB-LIKE TRANSCRIPTION FACTOR				RSP02804	Rosa hybrid	RhNAC3	ABRE2	unknown nuclear factor
14	RhoTF	Glyma.10G037400.1.p	Glyma.10G037400	Rho termination factor, N-terminal domain				RSP02805	Rosa hybrid	RhNAC3	ABRE3	unknown nuclear factor
15	RNA poly	Glyma.11G026700.1.p	Glyma.11G026700	DNA-DIRECTED RNA POLYMERASE				RSP02806	Rosa hybrid	RhNAC3	ABRE3	unknown nuclear factor
16	TCEB3	Glyma.19G012300.1.p	Glyma.19G012300	TRANSCRIPTION ELONGATION FACTOR B POLYPEPTIDE 3				RSP02820	Arabidopsis thaliana	GI	ABREL	unknown nuclear factor
17	TFIIB	Glyma.05G070900.1.p	Glyma.05G070900	transcription initiation factor TFIIB			6 TF families
18	TK	Glyma.07G239600.1.p	Glyma.07G239600	PAS fold // Protein tyrosine kinase
19	WRKY	Glyma.02G297400.1.p	Glyma.02G297400	WRKY DNA -binding domain
		Glyma.08G018300.1.p	Glyma.08G018300	WRKY transcription factor 29
		Glyma.09G080000.1.p	Glyma.09G080000	WRKY DNA -binding domain
20	bHLH	Glyma.05G134400.1.p	Glyma.05G134400.1	basic helix-loop-helix (bHLH)
		Glyma.07G205800.1.p	Glyma.05G134400.1	basic helix-loop-helix (bHLH)
		Glyma.13G368500.1.p	Glyma.13G368500.1	basic helix-loop-helix (bHLH)
21	R1 MYB	Bait		GmMYB176
	21 TF families	Co-IP: GO annotation 'Biological process' - Transcription, DNA dependent
