# Supplementary material for: A combinatorial action of GmMYB176 and GmbZIP5 controls isoflavonoid biosynthesis in soybean (Glycine max)
Source: Commun Biol. 2021 Mar 19;4:356. doi: 10.1038/s42003-021-01889-6 (PMC7979867; doi:10.1038/s42003-021-01889-6)
Supplement: Supplementary file 6 — Supplementary Data 3 [file 42003_2021_1889_MOESM6_ESM.xlsx]

## Sheet: Supplementary Data 3a
List of metabolite features identified in GmMYB176-GmbZIP5 samples by LC-MS/MS (ESI+)
	name	fold	tstat	pvalue	mzmed	mzmin	mzmax	rtmed	rtmin	rtmax	npeaks	OE	WT	OE_1_pos	OE_2_pos	OE_3_pos	OE_4__3_pos_190606050841	OE_5__4_pos	**	WT1_pos	WT2_pos	WT3_pos	WT4_pos	WT5_pos	m/z	RT	Log2 FC OE/WT	Avg. OE	Avg. WT
1	M553T144	38.416	-4.39051	0.0117172	553.371	553.37	553.371	143.519	142.546	144.043	29	5	5	1.16802e+07	3.4232e+07	3.15833e+07	1.01304e+07	3.06768e+07		548775	183644	910137	1.13079e+06	306176	553.371	2.39198	5.26363	2.36606e+07	615904
2	M354T233	31.743	-4.91085	0.00795733	354.272	354.272	354.272	233.035	231.991	233.321	19	5	5	1.68127e+07	4.17265e+07	3.62744e+07	1.72819e+07	2.02786e+07		514976	1.19518e+06	1.06264e+06	662821	734553	354.272	3.88392	4.98837	2.64748e+07	834035
3	M575T144	30.1761	-4.94669	0.0077375	575.352	575.352	575.353	143.519	142.983	143.643	23	5	5	1.64364e+07	4.15477e+07	3.90192e+07	1.60315e+07	4.2088e+07		903192	918972	1.50596e+06	1.39908e+06	413385	575.352	2.39198	4.91533	3.10246e+07	1.02812e+06
4	M300T201	26.0985	-22.2504	2.30841e-05	300.095	300.094	300.095	200.598	200.565	201.118	13	5	5	3.28717e+07	3.45397e+07	3.65082e+07	2.83009e+07	3.11197e+07		1.12302e+06	1.37249e+06	1.16862e+06	1.48293e+06	1.11156e+06	300.095	3.3433	4.70589	3.2668e+07	1.25172e+06
5	M353T233	24.4759	-5.01331	0.00741092	353.268	353.268	353.269	233.044	232.416	233.544	15	5	5	7.74647e+07	1.87926e+08	1.68967e+08	8.15635e+07	9.47032e+07		3.84276e+06	5.89088e+06	5.62286e+06	4.67143e+06	4.92011e+06	353.268	3.88407	4.61329	1.22125e+08	4.98961e+06
6	M299T201	22.5915	-19.6079	3.75522e-05	299.091	299.091	299.091	200.592	200.565	201.122	10	5	5	1.90128e+08	2.10638e+08	2.15524e+08	1.65034e+08	1.80933e+08		6.71192e+06	8.72558e+06	8.71805e+06	1.03717e+07	8.06643e+06	299.091	3.3432	4.49771	1.92451e+08	8.51874e+06
7	M338T223	20.9204	-6.0889	0.00353092	338.146	338.146	338.147	223.049	222.232	236.736	32	5	5	2.56972e+07	7.3111e+07	7.51308e+07	5.23233e+07	6.11769e+07		1.11907e+06	4.16034e+06	4.73497e+06	1.84199e+06	1.88329e+06	338.146	3.71748	4.38684	5.74878e+07	2.74793e+06
8	M337T223	19.1158	-13.3882	0.000136572	337.143	337.143	337.143	223.049	222.232	236.736	28	5	5	2.68567e+08	3.35365e+08	3.43882e+08	2.38809e+08	2.72232e+08		6.13891e+06	1.84003e+07	2.24534e+07	9.95783e+06	1.93664e+07	337.143	3.71748	4.25669	2.91771e+08	1.52634e+07
9	M266T121	18.4603	-18.3551	3.95638e-05	266.15	266.15	266.15	121.012	120.429	121.359	11	5	5	2.87958e+07	3.29565e+07	3.48228e+07	2.59651e+07	2.99471e+07		941619	1.94468e+06	1.60564e+06	2.19753e+06	1.57083e+06	266.15	2.01687	4.20635	3.04975e+07	1.65206e+06
10	M275T224	18.4197	-12.0095	0.000256538	275.128	275.128	275.128	224.205	223.812	224.642	23	5	5	2.31193e+07	2.78073e+07	3.11918e+07	1.99521e+07	2.34311e+07		878069	1.21291e+06	1.52207e+06	1.81561e+06	1.38479e+06	275.128	3.73675	4.20318	2.51003e+07	1.36269e+06
11	M355T223	17.305	-15.2363	6.82493e-05	355.154	355.154	355.154	222.635	222.232	223.087	27	5	5	3.29314e+07	3.93044e+07	4.01144e+07	2.87901e+07	3.34043e+07		529474	2.16286e+06	2.48587e+06	2.86592e+06	2.04227e+06	355.154	3.71058	4.11311	3.49089e+07	2.01728e+06
12	M391T303	15.1319	-32.5407	9.29858e-10	391.342	391.341	391.342	303.397	299.149	307.222	20	5	5	1.48747e+07	1.53101e+07	1.56004e+07	1.40253e+07	1.41556e+07		1.43468e+06	406308	934807	1.80911e+06	303189	391.342	5.05662	3.91952	1.47932e+07	977619
13	M245T223	14.87	-16.796	6.25169e-05	245.117	245.117	245.117	222.827	222.232	223.082	12	5	5	5.31247e+07	6.09524e+07	6.37986e+07	4.66724e+07	5.30895e+07		2.60804e+06	3.46901e+06	4.23197e+06	4.51419e+06	3.84778e+06	245.117	3.71379	3.89433	5.55275e+07	3.7342e+06
14	M339T210	11.7777	-9.24491	0.000643604	339.123	339.122	339.123	209.997	209.468	210.052	16	5	5	1.60598e+08	1.8725e+08	2.47896e+08	1.47291e+08	1.64404e+08		6.36417e+06	1.51971e+07	1.85351e+07	1.97029e+07	1.72479e+07	339.123	3.49995	3.55799	1.81488e+08	1.54094e+07
15	M354T186	11.7757	-12.4643	0.000184071	354.141	354.141	354.142	185.63	185.301	185.927	16	5	5	1.82632e+07	2.3987e+07	2.39431e+07	1.70274e+07	1.88045e+07		1.03741e+06	1.49205e+06	1.87085e+06	2.35381e+06	1.90993e+06	354.141	3.09383	3.55774	2.0405e+07	1.73281e+06
16	M337T181	11.6868	-4.86123	0.00820106	337.107	337.107	337.107	181.053	180.594	181.216	17	5	5	3.59504e+07	4.44685e+07	4.81986e+07	8.59284e+07	3.47109e+07		2.92784e+06	4.08711e+06	5.09739e+06	4.95571e+06	4.26e+06	337.107	3.01755	3.54681	4.98514e+07	4.26561e+06
17	M329T224	11.6704	-14.6481	9.69905e-05	329.102	329.102	329.102	224.059	223.288	224.134	15	5	5	8.98587e+06	1.03537e+07	1.17212e+07	8.2801e+06	9.27377e+06		582928	772064	951469	1.08739e+06	771772	329.102	3.73432	3.54479	9.72291e+06	833124
18	M229T209	11.1015	-7.89083	0.00136694	229.086	229.086	229.086	208.969	208.93	210.016	10	5	5	4.77774e+07	5.38959e+07	5.85132e+07	4.73521e+07	8.381e+07		4.16308e+06	4.93138e+06	5.70188e+06	6.08642e+06	5.36131e+06	229.086	3.48281	3.47268	5.82697e+07	5.24881e+06
19	M419T136	11.0203	-24.9664	5.69226e-06	419.152	419.152	419.152	135.821	135.318	145.707	24	5	5	4.882e+07	4.2639e+07	4.18502e+07	4.98251e+07	4.75164e+07		4.57231e+06	4.02219e+06	5.04429e+06	2.74071e+06	4.55007e+06	419.152	2.26368	3.4621	4.61302e+07	4.18592e+06
20	M340T210	10.9877	-17.3799	5.30137e-05	340.126	340.126	340.126	209.967	209.468	210.553	23	5	5	3.32107e+07	3.92971e+07	4.06855e+07	3.10728e+07	3.39211e+07		2.54794e+06	3.14121e+06	3.43426e+06	3.87798e+06	3.21556e+06	340.126	3.49945	3.45782	3.56374e+07	3.24339e+06
21	M353T185	10.7842	-12.157	0.000223747	353.138	353.138	353.138	185.403	185.301	185.92	16	5	5	8.71603e+07	1.09195e+08	1.15505e+08	7.90723e+07	8.68012e+07		6.06187e+06	8.0453e+06	1.06395e+07	1.03839e+07	9.16895e+06	353.138	3.09005	3.43084	9.55468e+07	8.85991e+06
22	M270T200	10.6688	-35.5323	1.33354e-06	270.084	270.084	270.084	200.044	199.52	200.584	21	5	5	6.92026e+07	7.11343e+07	7.61753e+07	6.53277e+07	7.13497e+07		6.5976e+06	6.59789e+06	6.74295e+06	7.85319e+06	5.31329e+06	270.084	3.33407	3.41533	7.06379e+07	6.62098e+06
23	M311T176	9.98607	-9.36916	0.00063583	311.091	311.091	311.091	175.522	163.94	175.975	13	5	5	9.72473e+06	1.2421e+07	1.3629e+07	8.14872e+06	9.39435e+06		849641	858025	1.24849e+06	1.44165e+06	941409	311.091	2.92537	3.31992	1.06636e+07	1.06784e+06
24	M322T208	9.66077	-15.6268	6.89101e-05	322.115	322.115	322.115	208.482	208.374	209.471	22	5	5	8.64473e+07	1.00544e+08	1.03903e+08	7.66565e+07	8.4525e+07		6.62626e+06	8.36829e+06	9.9157e+06	1.0759e+07	1.11258e+07	322.115	3.4747	3.27214	9.04152e+07	9.359e+06
25	M513T154	9.58704	-18.2295	3.11696e-06	513.158	513.157	513.158	154.002	152.945	155.562	26	5	5	6.9151e+06	7.64929e+06	8.66325e+06	6.82101e+06	7.88069e+06		281940	676236	1.19038e+06	772441	1.03532e+06	513.158	2.5667	3.26109	7.58587e+06	791263
26	M321T208	9.27278	-16.2714	6.13195e-05	321.112	321.112	321.112	208.452	208.374	209.455	17	5	5	4.04222e+08	4.78018e+08	4.91709e+08	3.70811e+08	4.05629e+08		3.46653e+07	4.28223e+07	5.10279e+07	5.46905e+07	4.86974e+07	321.112	3.4742	3.213	4.30078e+08	4.63807e+07
27	M291T261	9.24082	-3.20402	0.0322891	291.232	291.232	291.232	260.947	253.432	276.739	12	5	5	1.36631e+07	3.07849e+07	2.98115e+07	6.91056e+06	9.8579e+06		1.57018e+06	3.34258e+06	2.09999e+06	1.5492e+06	1.2887e+06	291.232	4.34912	3.20802	1.82056e+07	1.97013e+06
28	M269T200	9.22323	-28.4668	3.60775e-07	269.081	269.08	269.081	200.041	199.52	200.075	11	5	5	4.14738e+08	4.36246e+08	4.68021e+08	3.9376e+08	4.31396e+08		4.02722e+07	3.9958e+07	4.85623e+07	6.66559e+07	3.70255e+07	269.081	3.33402	3.20527	4.28832e+08	4.64948e+07
29	M353T209	9.15401	-16.571	6.14157e-05	353.102	353.101	353.102	208.948	208.438	209.493	17	5	5	1.36146e+07	1.48418e+07	1.70771e+07	1.248e+07	1.40341e+07		1.29382e+06	1.37398e+06	1.71957e+06	1.79007e+06	1.69316e+06	353.102	3.48247	3.1944	1.44095e+07	1.57412e+06
30	M308T266	8.97523	-4.8932	0.00778892	308.23	308.23	308.23	265.721	265.575	266.618	21	5	5	5.06909e+06	9.2124e+06	8.36121e+06	4.22503e+06	3.80493e+06		817502	466461	985074	587770	560672	308.23	4.42868	3.16595	6.13453e+06	683496
31	M337T161	8.62231	-14.9937	5.43839e-05	337.107	337.107	337.107	161.436	160.776	161.843	10	5	5	2.08044e+07	2.42511e+07	2.6463e+07	1.91781e+07	2.17632e+07		1.87651e+06	2.05476e+06	3.63297e+06	2.63602e+06	2.84263e+06	337.107	2.6906	3.10807	2.2492e+07	2.60858e+06
32	M324T211	8.23264	-9.48635	0.000525281	324.131	324.131	324.131	211.066	200.041	212.126	29	5	5	7.35062e+06	4.67609e+06	6.02306e+06	4.56197e+06	5.37544e+06		419833	956010	728875	627819	667000	324.131	3.51777	3.04136	5.59743e+06	679907
33	M323T211	7.95522	-13.7085	1.12258e-05	323.128	323.127	323.128	211.099	199.553	212.114	29	5	5	2.86897e+07	2.43555e+07	3.26766e+07	2.42834e+07	2.68063e+07		2.46417e+06	6.13877e+06	3.60379e+06	3.50241e+06	1.48857e+06	323.128	3.51832	2.9919	2.73623e+07	3.43954e+06
34	M307T266	7.32038	-6.07465	0.00340873	307.227	307.226	307.227	265.721	265.575	266.618	11	5	5	2.64617e+07	4.90384e+07	4.52946e+07	2.44847e+07	3.14758e+07		4.69331e+06	6.51306e+06	5.60012e+06	4.13558e+06	3.20355e+06	307.227	4.42868	2.87192	3.53511e+07	4.82913e+06
35	M300T280	6.76324	-9.9155	0.000490537	300.289	300.289	300.29	280.37	280.281	280.887	10	5	5	1.03671e+07	1.5062e+07	1.47882e+07	1.64847e+07	1.79461e+07		2.01542e+06	2.56865e+06	2.49826e+06	2.28979e+06	1.66519e+06	300.289	4.67283	2.75771	1.49296e+07	2.20746e+06
36	M371T211	6.50798	-27.4142	5.21715e-09	371.112	371.112	371.112	210.517	209.945	210.575	14	5	5	5.27641e+06	5.258e+06	4.89901e+06	4.90823e+06	5.39399e+06		346674	758253	895677	1.07136e+06	882514	371.112	3.50861	2.70221	5.14713e+06	790895
37	M339T181	6.31703	-5.8817	0.00390995	339.123	339.122	339.123	181.216	180.68	191.155	15	5	5	8.73734e+06	9.96912e+06	1.93264e+07	1.48932e+07	1.60614e+07		1.50076e+06	2.08172e+06	2.42445e+06	2.71355e+06	2.20037e+06	339.123	3.02027	2.65925	1.37975e+07	2.18417e+06
38	M309T276	6.20571	-6.86606	0.00140473	309.242	309.242	309.242	275.605	275.09	276.177	11	5	5	1.93069e+07	2.50069e+07	2.33905e+07	1.32326e+07	1.52138e+07		2.88568e+06	5.21896e+06	3.57551e+06	1.92774e+06	1.88603e+06	309.242	4.59342	2.6336	1.92302e+07	3.09878e+06
39	M452T302	6.13008	-19.6167	1.10997e-05	452.394	452.394	452.394	302.072	299.149	307.222	16	5	5	1.46064e+07	1.45373e+07	1.40878e+07	1.45797e+07	1.51939e+07		3.37063e+06	3.49649e+06	3.19468e+06	861948	985557	452.394	5.03453	2.61591	1.4601e+07	2.38186e+06
40	M561T140	5.91496	-3.42801	0.0264461	561.337	561.337	561.337	140.342	139.842	140.486	29	5	5	2.55275e+06	2.56504e+06	5.92431e+06	2.76033e+06	7.49801e+06		688459	715255	863367	730443	603591	561.337	2.33903	2.56437	4.26009e+06	720223
41	M643T162_1	5.89963	-4.2538	0.0124671	643.163	643.163	643.163	161.813	161.323	162.074	21	5	5	5.6535e+06	2.25836e+06	6.06502e+06	2.42549e+06	5.85119e+06		438371	776911	806041	722090	1.02861e+06	643.163	2.69688	2.56062	4.45071e+06	754405
42	M408T304	5.81036	-4.3538	0.0104534	408.368	408.368	408.368	303.649	299.149	307.222	20	5	5	3.81631e+06	9.04049e+06	9.37709e+06	3.8212e+06	9.14428e+06		636304	866896	1.70433e+06	1.87894e+06	971560	408.368	5.06082	2.53863	7.03987e+06	1.21161e+06
43	M585T162	5.75113	-4.16204	0.0137376	585.16	585.16	585.16	161.846	161.323	162.364	27	5	5	1.82349e+07	9.67868e+06	2.28846e+07	6.7356e+06	1.83352e+07		1.89994e+06	2.30023e+06	3.11367e+06	3.19968e+06	2.67848e+06	585.16	2.69743	2.52385	1.51738e+07	2.6384e+06
44	M208T54	5.63073	-6.12489	0.00254258	208.072	208.071	208.072	53.867	52.4673	55.7963	11	5	5	2.22346e+07	3.34151e+07	3.39755e+07	1.73432e+07	2.16603e+07		3.24068e+06	2.23247e+06	5.92631e+06	6.33155e+06	5.11304e+06	208.072	0.897783	2.49332	2.57257e+07	4.56881e+06
45	M352T223	5.60715	-2.53452	0.0634866	352.256	352.256	352.256	222.96	222.499	223.219	13	5	5	6.77711e+06	2.20157e+07	2.00506e+07	4.55411e+06	5.51228e+06		1.75417e+06	3.2208e+06	2.42203e+06	1.60352e+06	1.50568e+06	352.256	3.716	2.48727	1.1782e+07	2.10124e+06
46	M167T125	5.54249	-0.899261	0.419225	167.083	167.083	167.09	125.424	124.849	126.246	36	5	5	2.05805e+06	1.03423e+08	2.33621e+06	1.5528e+06	2.00563e+06		1.48302e+06	3.55366e+06	4.67243e+06	6.05491e+06	4.33086e+06	167.083	2.09041	2.47053	2.22751e+07	4.01898e+06
47	M262T32_1	5.27213	-17.1967	3.41497e-07	262.103	262.103	262.103	32.1657	31.4712	32.5071	14	5	5	2.9193e+07	2.57616e+07	2.58938e+07	2.49636e+07	2.59044e+07		2.51064e+06	5.24962e+06	7.4987e+06	2.92331e+06	6.80122e+06	262.103	0.536095	2.39839	2.63433e+07	4.9967e+06
48	M587T162	5.23638	-17.4638	9.03112e-06	587.394	587.394	587.394	161.878	161.541	162.366	11	5	5	4.85199e+06	5.31921e+06	5.73548e+06	4.60235e+06	4.63942e+06		704628	826628	1.13617e+06	1.07663e+06	1.05858e+06	587.394	2.69797	2.38857	5.02969e+06	960527
49	M495T151	5.02027	-22.4317	1.00564e-06	495.184	495.183	495.184	150.85	150.321	162.363	16	5	5	5.99433e+06	6.80429e+06	6.56697e+06	5.87775e+06	6.89304e+06		916277	1.28993e+06	1.3424e+06	1.4804e+06	1.37231e+06	495.184	2.51417	2.32777	6.42728e+06	1.28026e+06
50	M496T304	4.88839	-5.08817	0.0041392	496.42	496.42	496.421	303.938	299.149	307.745	14	5	5	1.0478e+07	1.29748e+07	1.08708e+07	4.28994e+06	1.04357e+07		1.60369e+06	1.04062e+06	3.72496e+06	1.34329e+06	2.32126e+06	496.42	5.06562	2.28936	9.80986e+06	2.00676e+06
51	M269T208	4.85995	-4.39778	0.0114002	269.175	269.174	269.175	207.958	206.851	214.713	13	5	5	8.35789e+06	1.25058e+07	1.32224e+07	2.1445e+07	2.33167e+07		2.60655e+06	3.87508e+06	3.45342e+06	3.37704e+06	2.91191e+06	269.175	3.46597	2.28094	1.57696e+07	3.2448e+06
52	M548T178	4.85483	-7.95759	0.000513185	548.148	548.145	548.148	177.544	177.016	189.045	45	5	5	1.52817e+07	2.01911e+07	1.99049e+07	1.25673e+07	1.41385e+07		1.98986e+06	2.30565e+06	4.48887e+06	4.65775e+06	3.46545e+06	548.148	2.95907	2.27942	1.64167e+07	3.38152e+06
53	M219T223	4.8395	-44.1363	8.82965e-11	219.065	219.065	219.065	223.082	222.755	223.484	10	5	5	3.93007e+06	3.73392e+06	4.00271e+06	3.9552e+06	3.96957e+06		684782	873111	813956	966060	710336	219.065	3.71802	2.27486	3.9183e+06	809649
54	M151T386	4.83115	-1.75124	0.151526	151.098	151.098	151.098	385.765	375.112	390.413	17	5	5	3.59601e+07	1.40485e+08	1.94204e+07	1.86364e+07	4.02075e+07		5.89401e+06	6.92582e+06	1.84432e+07	2.05468e+06	1.94047e+07	151.098	6.42942	2.27237	5.09419e+07	1.05445e+07
55	M353T250	4.82385	-3.43738	0.0256284	353.268	353.268	353.269	249.851	247.767	252.435	11	5	5	3.7792e+06	2.16466e+07	2.12915e+07	1.2481e+07	1.28496e+07		2.20005e+06	3.78817e+06	3.59704e+06	2.92665e+06	2.42383e+06	353.268	4.16418	2.27019	1.44096e+07	2.98715e+06
56	M427T181_2	4.80286	-5.12698	0.00577154	427.267	427.266	427.267	181.193	180.67	181.651	21	5	5	3.5517e+06	9.20112e+06	9.41793e+06	6.37485e+06	6.74954e+06		865817	1.99538e+06	1.75068e+06	1.29529e+06	1.4416e+06	427.267	3.01988	2.2639	7.05903e+06	1.46975e+06
57	M638T162	4.7705	-12.0603	2.92081e-06	638.208	638.207	638.208	161.841	161.323	163.933	23	5	5	6.43874e+06	7.42255e+06	8.03802e+06	6.60935e+06	6.87828e+06		348062	1.64601e+06	2.23667e+06	2.1796e+06	1.00752e+06	638.208	2.69735	2.25414	7.07739e+06	1.48357e+06
58	M461T151_2	4.76766	-11.7561	0.000164701	461.144	461.144	461.144	151.372	150.962	151.911	13	5	5	1.29296e+07	1.72228e+07	1.53655e+07	1.21657e+07	1.32083e+07		2.13886e+06	3.03641e+06	3.17732e+06	3.38878e+06	3.12794e+06	461.144	2.52287	2.25328	1.41784e+07	2.97386e+06
59	M261T64	4.74847	-9.19632	0.000107415	261.094	261.094	261.094	64.3081	49.6428	66.9015	29	5	5	4.78015e+06	7.54027e+06	5.47534e+06	5.78894e+06	6.05503e+06		816927	1.66972e+06	718436	1.17869e+06	1.85818e+06	261.094	1.0718	2.24746	5.92795e+06	1.24839e+06
60	M300T31	4.73674	-16.4638	3.99034e-05	300.059	300.059	300.059	31.3211	30.3844	31.8714	18	5	5	8.36719e+06	7.98794e+06	8.58897e+06	6.50033e+06	7.69093e+06		1.51194e+06	1.63352e+06	1.65046e+06	1.96025e+06	1.50593e+06	300.059	0.522018	2.24389	7.82707e+06	1.65242e+06
61	M538T149	4.70199	-20.8222	3.74494e-06	538.155	538.155	538.156	148.984	148.75	149.828	26	5	5	9.1839e+06	1.07151e+07	1.11573e+07	9.66707e+06	9.89535e+06		1.78183e+06	2.03444e+06	2.60142e+06	2.08726e+06	2.26043e+06	538.155	2.48307	2.23327	1.01237e+07	2.15308e+06
62	M269T203_2	4.60749	-4.40096	0.00997643	269.295	269.295	269.295	202.637	201.09	203.211	18	5	5	1.5116e+07	6.06981e+06	8.20134e+06	6.79134e+06	1.07047e+07		2.36726e+06	1.41901e+06	1.1657e+06	2.46821e+06	2.75525e+06	269.295	3.37728	2.20398	9.37664e+06	2.03509e+06
63	M275T266	4.60644	-4.87219	0.00779076	275.2	275.2	275.201	266.098	265.641	266.618	11	5	5	1.18783e+07	1.6419e+07	1.92518e+07	8.1064e+06	9.64854e+06		2.81481e+06	3.10024e+06	3.40001e+06	2.73407e+06	2.12757e+06	275.2	4.43497	2.20365	1.30608e+07	2.83534e+06
64	M414T319	4.60164	-5.32185	0.00284111	414.381	414.381	414.381	318.728	302.873	332.338	25	5	5	1.20203e+07	1.02807e+07	1.53591e+07	1.45151e+07	6.38789e+06		2.45046e+06	4.67615e+06	969352	1.78705e+06	2.84354e+06	414.381	5.31213	2.20215	1.17126e+07	2.54531e+06
65	M349T204	4.58257	-3.80531	0.0177639	349.237	349.237	349.237	203.714	190.625	206.901	15	5	5	3.99267e+07	6.43488e+07	5.90449e+07	2.02974e+07	2.74579e+07		8.49651e+06	1.22996e+07	1.11334e+07	8.62908e+06	5.50194e+06	349.237	3.39523	2.19616	4.22151e+07	9.21211e+06
66	M725T257	4.56124	-4.33919	0.0106542	724.572	724.572	724.572	257.266	253.307	266.164	17	5	5	1.69136e+06	5.80609e+06	5.27849e+06	3.39805e+06	4.66747e+06		741265	619586	1.31517e+06	1.14436e+06	748878	724.572	4.28777	2.18942	4.16829e+06	913851
67	M547T178	4.43033	-8.40167	0.000492366	547.144	547.142	547.145	177.543	177.016	189.082	48	5	5	5.66802e+07	6.95215e+07	7.15995e+07	4.40023e+07	5.28345e+07		9.32326e+06	1.0006e+07	1.60098e+07	1.75404e+07	1.36252e+07	547.144	2.95905	2.14742	5.89276e+07	1.33009e+07
68	M366T218	4.33206	-3.24489	0.0288605	366.236	366.235	366.236	217.852	217.275	218.427	14	5	5	9.68756e+06	6.40047e+06	5.72754e+06	2.56683e+06	3.07893e+06		986735	1.9942e+06	1.53216e+06	1.14366e+06	682336	366.236	3.63087	2.11505	5.49226e+06	1.26782e+06
69	M413T319	4.30289	-7.17834	0.000465562	413.378	413.377	413.378	318.916	302.873	332.861	24	5	5	3.65346e+07	3.43936e+07	5.19128e+07	5.07069e+07	3.4127e+07		9.06786e+06	1.5164e+07	3.33917e+06	1.07232e+07	9.96979e+06	413.378	5.31527	2.10531	4.1535e+07	9.65281e+06
70	M515T180	4.22444	-5.66104	0.00307682	515.116	515.116	515.116	180.161	179.633	180.683	26	5	5	6.54761e+06	3.51753e+06	8.15627e+06	5.22221e+06	6.79182e+06		838638	971732	1.91462e+06	1.76174e+06	1.67053e+06	515.116	3.00268	2.07876	6.04709e+06	1.43145e+06
71	M217T118	4.18734	-7.35678	0.000297799	217.064	217.064	217.064	118.482	115.346	119.442	16	5	5	6.67589e+06	5.54975e+06	5.2906e+06	8.35616e+06	7.96676e+06		1.64842e+06	1.01413e+06	1.27515e+06	2.87098e+06	1.27262e+06	217.064	1.9747	2.06604	6.76783e+06	1.61626e+06
72	M258T31	4.13404	-17.2041	4.32327e-05	258.11	258.11	258.11	31.4076	30.9279	32.5071	14	5	5	5.15665e+07	5.66935e+07	5.83626e+07	4.58046e+07	5.00279e+07		1.15445e+07	1.19162e+07	1.33278e+07	1.31898e+07	1.3508e+07	258.11	0.52346	2.04755	5.2491e+07	1.26973e+07
73	M367T238	4.12146	-10.0755	0.000197407	367.154	367.154	367.154	237.772	237.504	238.038	14	5	5	8.69434e+06	1.06026e+07	1.07229e+07	7.20213e+06	8.83601e+06		1.69369e+06	1.9684e+06	2.90555e+06	2.5279e+06	2.07963e+06	367.154	3.96286	2.04315	9.2116e+06	2.23503e+06
74	M367T207	4.09712	-4.64936	0.00549824	367.248	367.247	367.248	206.825	206.328	206.889	10	5	5	1.62901e+07	2.33656e+07	2.28816e+07	1.09037e+07	1.20948e+07		3.01475e+06	7.6987e+06	4.47259e+06	3.37039e+06	2.32066e+06	367.248	3.44708	2.03461	1.71072e+07	4.17542e+06
75	M255T41	4.09222	-4.16702	0.0115415	255.102	255.097	255.107	40.6609	31.4712	44.5838	26	5	5	4.17459e+06	5.36144e+06	3.4342e+06	2.36812e+06	1.97781e+06		561777	548834	858567	1.27308e+06	989232	255.102	0.677682	2.03288	3.46323e+06	846297
76	M186T190	3.95088	-4.08169	0.010544	186.222	186.221	186.222	190.106	189.538	191.155	17	5	5	1.79976e+07	1.6261e+07	1.31868e+07	5.22275e+06	1.11091e+07		3.94127e+06	5.17426e+06	3.55653e+06	1.14808e+06	2.32243e+06	186.222	3.16843	1.98217	1.27555e+07	3.22851e+06
77	M533T158	3.87255	-5.67102	0.00327053	533.129	533.128	533.129	157.652	157.13	170.737	37	5	5	2.23865e+07	3.70665e+07	2.57264e+07	1.89258e+07	2.14394e+07		5.97863e+06	8.12291e+06	3.73717e+06	8.14698e+06	6.43342e+06	533.129	2.62753	1.95328	2.51089e+07	6.48382e+06
78	M410T163	3.80456	-6.34036	0.00124576	410.144	410.144	410.145	162.88	162.074	162.935	18	5	5	2.63933e+06	4.08683e+06	4.61599e+06	3.48315e+06	2.74803e+06		517179	1.04535e+06	675486	1.36416e+06	1.01684e+06	410.144	2.71466	1.92773	3.51467e+06	923803
79	M277T276	3.7959	-5.89585	0.00146999	277.216	277.216	277.216	275.611	275.596	276.177	10	5	5	9.25556e+06	1.23007e+07	1.16667e+07	6.74005e+06	7.61761e+06		1.82657e+06	4.21303e+06	2.82615e+06	2.08819e+06	1.5808e+06	277.216	4.59351	1.92444	9.51613e+06	2.50695e+06
80	M136T369	3.78829	-3.19524	0.0245851	136.087	136.087	136.087	368.738	337.651	389.366	45	5	5	3.47492e+07	2.06174e+07	1.85687e+07	1.99271e+07	5.15427e+07		6.57312e+06	1.60075e+07	6.98539e+06	5.51443e+06	3.30234e+06	136.087	6.14563	1.92155	2.9081e+07	7.67655e+06
81	M316T119	3.74891	-7.70298	0.000422752	316.091	316.091	316.092	118.91	118.476	119.442	24	5	5	1.27204e+07	1.73791e+07	1.77485e+07	1.19897e+07	1.25177e+07		2.35645e+06	2.96812e+06	4.79834e+06	5.18742e+06	3.99007e+06	316.091	1.98184	1.90647	1.44711e+07	3.86008e+06
82	M453T143	3.72831	-4.79593	0.00587111	453.158	453.158	453.158	142.996	142.484	143.12	26	5	5	1.99329e+06	2.57683e+06	2.34513e+06	904147	2.37595e+06		442453	555645	278599	741136	716742	453.158	2.38327	1.89852	2.03907e+06	546915
83	M409T214	3.70223	-6.06347	0.00111318	409.256	409.256	409.256	214.144	213.142	214.773	17	5	5	1.40181e+07	1.95212e+07	1.76498e+07	1.08254e+07	1.23945e+07		3.58005e+06	6.91775e+06	4.00652e+06	2.91479e+06	2.6793e+06	409.256	3.56907	1.88839	1.48818e+07	4.01968e+06
84	M147T31	3.69354	-30.6221	1.45896e-08	147.076	147.076	147.076	31.4066	30.9279	31.9187	10	5	5	1.92986e+08	1.96309e+08	2.02892e+08	1.80009e+08	1.88234e+08		5.03976e+07	4.33077e+07	5.56627e+07	5.74148e+07	5.3247e+07	147.076	0.523444	1.885	1.92086e+08	5.2006e+07
85	M605T186	3.68543	-9.42543	0.000127035	605.205	605.205	605.206	185.868	185.391	185.927	12	5	5	2.25732e+06	3.24672e+06	2.95921e+06	2.34263e+06	2.54588e+06		476382	640559	990174	727901	787830	605.205	3.0978	1.88183	2.67035e+06	724569
86	M351T223	3.68538	-3.71405	0.0173888	351.253	351.253	351.253	222.665	222.499	223.087	12	5	5	3.56552e+07	5.37128e+07	6.00475e+07	2.22699e+07	2.52789e+07		8.98989e+06	1.69604e+07	1.12565e+07	8.74918e+06	7.48875e+06	351.253	3.71108	1.88182	3.93928e+07	1.06889e+07
87	M145T47	3.68183	-9.76754	1.2493e-05	145.134	145.133	145.134	46.9927	45.9102	47.568	15	5	5	3.11677e+06	3.40459e+06	3.63424e+06	2.62252e+06	2.89489e+06		883981	286217	1.01164e+06	1.16955e+06	905466	145.134	0.783212	1.88042	3.1346e+06	851370
88	M569T178	3.65236	-14.176	6.15708e-07	569.126	569.125	569.127	177.544	176.796	191.65	25	5	5	6.92646e+06	7.18434e+06	7.14388e+06	5.89618e+06	7.3117e+06		1.62748e+06	1.09053e+06	2.49596e+06	2.14806e+06	2.07366e+06	569.126	2.95907	1.86883	6.89251e+06	1.88714e+06
89	M307T141	3.65124	-3.48875	0.0232554	307.102	307.102	307.102	140.543	139.319	141.009	13	5	5	2.87193e+06	4.39658e+06	4.49548e+06	882598	3.29763e+06		654548	803161	867212	1.26242e+06	779458	307.102	2.34238	1.86839	3.18884e+06	873359
90	M994T166	3.6134	-6.78197	0.00123546	994.43	994.429	994.431	165.632	165.084	166.03	10	5	5	1.97503e+06	2.46491e+06	2.59356e+06	1.39625e+06	1.99618e+06		366737	488464	644635	628563	756956	994.43	2.76053	1.85336	2.08519e+06	577071
91	M255T208	3.60751	-4.21366	0.0103537	255.159	255.159	255.159	207.918	207.851	208.46	10	5	5	6.14021e+06	9.15239e+06	8.54121e+06	3.89477e+06	4.35177e+06		1.51019e+06	2.62932e+06	2.14596e+06	1.574e+06	1.03318e+06	255.159	3.46531	1.851	6.41607e+06	1.77853e+06
92	M381T180	3.59327	-6.39697	0.0013886	381.227	381.227	381.227	180.422	177.424	181.587	10	5	5	3.94453e+06	6.99126e+06	5.64542e+06	4.19243e+06	5.03047e+06		1.77602e+06	1.42827e+06	1.95973e+06	957108	1.06011e+06	381.227	3.00703	1.8453	5.16082e+06	1.43625e+06
93	M321T185	3.54631	-11.2789	4.18455e-05	321.112	321.112	321.112	185.393	185.289	185.437	10	5	5	3.11455e+07	3.51735e+07	3.65914e+07	2.65297e+07	2.96415e+07		6.64975e+06	7.68055e+06	1.02353e+07	1.14564e+07	8.83633e+06	321.112	3.08988	1.82632	3.18163e+07	8.97166e+06
94	M289T239	3.54573	-2.48038	0.0661435	289.216	289.216	289.216	238.564	235.138	244.089	16	5	5	4.09112e+06	1.16672e+07	6.65305e+06	2.66967e+06	3.41293e+06		1.18486e+06	2.32483e+06	1.79944e+06	1.52922e+06	1.19778e+06	289.216	3.97606	1.82608	5.69879e+06	1.60723e+06
95	M455T192	3.53716	-1.28685	0.265081	455.225	455.225	455.225	192.2	191.672	193.246	16	5	5	3.60535e+06	2.58758e+06	3.19124e+06	2.3131e+07	3.56813e+06		1.36345e+06	4.26421e+06	1.79149e+06	1.56053e+06	1.22155e+06	455.225	3.20333	1.82259	7.21667e+06	2.04025e+06
96	M452T143	3.53429	-4.88072	0.00548979	452.155	452.155	452.155	142.996	142.484	143.12	27	5	5	4.57611e+06	1.17183e+07	1.19057e+07	9.29675e+06	1.13424e+07		2.60053e+06	2.79501e+06	1.37542e+06	3.67767e+06	3.37006e+06	452.155	2.38327	1.82142	9.76785e+06	2.76374e+06
97	M163T143	3.52607	-16.9434	4.14015e-06	163.039	163.039	163.039	143.013	142.517	143.442	10	5	5	1.81822e+07	2.08681e+07	2.06769e+07	1.7021e+07	1.93584e+07		4.84847e+06	4.47195e+06	6.4019e+06	5.85036e+06	5.68336e+06	163.039	2.38356	1.81806	1.92213e+07	5.45121e+06
98	M365T130	3.51996	-12.3863	2.64347e-05	365.108	365.108	365.108	129.751	128.917	130.149	30	5	5	6.57652e+06	7.72268e+06	7.20836e+06	5.60021e+06	6.68382e+06		1.40698e+06	1.89253e+06	1.89259e+06	2.44205e+06	1.96585e+06	365.108	2.16252	1.81556	6.75832e+06	1.92e+06
99	M543T149	3.50834	-34.2426	2.09272e-09	543.111	543.111	543.111	149.28	148.75	150.327	14	5	5	4.78612e+06	4.82231e+06	5.07679e+06	4.72603e+06	4.89758e+06		1.1895e+06	1.19791e+06	1.59079e+06	1.45325e+06	1.49742e+06	543.111	2.488	1.81079	4.86176e+06	1.38577e+06
100	M181T137	3.5009	-11.6686	2.74239e-06	181.097	181.097	181.097	136.732	136.345	137.385	10	5	5	1.04421e+07	1.09824e+07	1.28516e+07	9.93433e+06	1.12972e+07		1.98645e+06	2.47089e+06	4.56219e+06	3.851e+06	2.98473e+06	181.097	2.27887	1.80773	1.11015e+07	3.17105e+06
101	M367T169_2	3.48189	-4.67598	0.00893824	367.209	367.209	367.209	168.772	168.122	171.265	21	5	5	2.85828e+06	8.49122e+06	6.48826e+06	5.9932e+06	7.34765e+06		1.91291e+06	1.96821e+06	1.99747e+06	1.5619e+06	1.514e+06	367.209	2.81287	1.79987	6.23572e+06	1.7909e+06
102	M189T150	3.47435	-5.35151	0.00390241	189.127	189.127	189.127	149.805	144.096	150.327	14	5	5	3.46599e+06	3.41972e+06	6.02381e+06	4.52951e+06	6.26913e+06		1.69303e+06	912059	998986	1.61012e+06	1.60957e+06	189.127	2.49676	1.79674	4.74163e+06	1.36475e+06
103	M481T122_2	3.46104	-5.93895	0.00391577	481.153	481.152	481.153	122.025	121.492	122.386	27	5	5	1.63113e+07	7.34871e+06	1.43894e+07	1.4595e+07	1.60242e+07		4.08233e+06	3.90287e+06	3.89272e+06	3.64711e+06	4.31541e+06	481.153	2.03375	1.79121	1.37337e+07	3.96809e+06
104	M162T32	3.44996	-9.34015	0.000157011	162.112	162.112	162.112	32.2973	31.8163	32.4521	10	5	5	9.42465e+06	9.73498e+06	1.07963e+07	7.79032e+06	7.39332e+06		1.58206e+06	2.69436e+06	2.76827e+06	2.94737e+06	3.09203e+06	162.112	0.538288	1.78658	9.02792e+06	2.61682e+06
105	M274T142_1	3.44304	-7.91738	7.68268e-05	274.079	274.079	274.079	142.221	138.394	144.029	16	5	5	6.19502e+06	6.15919e+06	7.42662e+06	5.36799e+06	6.14342e+06		1.54855e+06	1.40901e+06	2.93502e+06	2.72108e+06	474872	274.079	2.37036	1.78368	6.25845e+06	1.81771e+06
106	M209T148	3.43765	-10.6475	0.000164516	209.154	209.153	209.154	148.234	147.703	149.12	10	5	5	9.79697e+06	1.11793e+07	1.2232e+07	8.62812e+06	9.33785e+06		3.56482e+06	2.72589e+06	3.316e+06	2.8433e+06	2.43637e+06	209.154	2.47057	1.78142	1.02348e+07	2.97727e+06
107	M254T34	3.40687	-4.25937	0.00935391	254.077	254.077	254.077	33.5179	32.0246	44.3175	22	5	5	3.67035e+07	3.38634e+07	3.46863e+07	3.21837e+07	1.09904e+07		8.63566e+06	7.10895e+06	1.08362e+07	1.238e+07	4.60622e+06	254.077	0.558631	1.76845	2.96854e+07	8.71341e+06
108	M645T374	3.37576	-10.6574	5.45542e-06	645.47	645.47	645.47	373.899	372.451	378.317	10	5	5	1.3826e+07	1.27445e+07	1.3813e+07	1.06067e+07	1.19557e+07		3.36537e+06	5.04199e+06	4.67601e+06	1.80922e+06	3.75386e+06	645.47	6.23165	1.75521	1.25892e+07	3.72929e+06
109	M534T159	3.37248	-3.692	0.013914	534.132	534.132	534.133	158.542	157.125	170.325	18	5	5	5.74105e+06	6.72512e+06	6.88357e+06	1.62611e+06	6.09821e+06		792208	2.2858e+06	2.59244e+06	1.29223e+06	1.06526e+06	534.132	2.64237	1.75381	5.41481e+06	1.60559e+06
110	M351T172	3.36194	-2.40432	0.0671534	351.105	351.105	351.105	171.606	168.772	172.935	23	5	5	3.58652e+06	8.24427e+06	8.93053e+06	6.70329e+06	426970		736748	2.11496e+06	1.34137e+06	2.93393e+06	1.16925e+06	351.105	2.8601	1.7493	5.57832e+06	1.65925e+06
111	M359T159	3.36017	-5.00068	0.00634491	359.131	359.131	359.134	158.814	158.172	172.308	34	5	5	3.40429e+06	1.5031e+06	3.03315e+06	2.43392e+06	3.688e+06		932138	680472	1.06225e+06	745107	765070	359.131	2.64689	1.74853	2.81249e+06	837008
112	M367T226_2	3.35575	-6.05748	0.00161385	367.248	367.246	367.248	225.745	225.106	235.329	14	5	5	1.87888e+07	2.38902e+07	2.55931e+07	1.48751e+07	1.57649e+07		7.86173e+06	7.3755e+06	6.16714e+06	4.36878e+06	3.7022e+06	367.248	3.76242	1.74664	1.97824e+07	5.89507e+06
113	M609T186	3.34795	-9.73494	0.000420641	609.157	609.157	609.158	185.886	185.301	186.346	24	5	5	8.18658e+06	8.52435e+06	8.47795e+06	7.88386e+06	8.14199e+06		980630	1.12797e+06	3.65774e+06	3.44467e+06	3.09943e+06	609.157	3.0981	1.74328	8.24295e+06	2.46209e+06
114	M654T389	3.33295	-2.113	0.0832275	654.444	654.444	654.444	389.351	386.142	390.41	18	5	5	252981	597957	2.02052e+06	2.03913e+06	2.60397e+06		1.23071e+06	137910	201055	432741	252204	654.444	6.48919	1.7368	1.50291e+06	450925
115	M273T142	3.30038	-7.07487	0.000375195	273.076	273.075	273.076	141.949	137.895	143.019	17	5	5	4.86754e+07	5.70465e+07	3.26749e+07	4.43235e+07	5.08598e+07		1.29702e+07	8.14724e+06	2.00146e+07	1.16338e+07	1.80078e+07	273.076	2.36582	1.72263	4.6716e+07	1.41547e+07
116	M229T183	3.29908	-10.9638	4.46807e-05	229.086	229.086	229.086	183.045	181.203	185.904	10	5	5	2.61703e+07	3.03381e+07	3.15661e+07	2.29926e+07	2.58923e+07		6.30115e+06	7.4805e+06	9.32901e+06	1.06296e+07	7.77414e+06	229.086	3.05075	1.72206	2.73919e+07	8.30288e+06
117	M604T186	3.2924	-11.1587	2.34833e-05	604.202	604.202	604.202	185.904	185.391	185.927	13	5	5	8.53758e+06	1.07859e+07	9.80363e+06	8.21525e+06	8.35882e+06		2.0308e+06	2.32216e+06	3.15025e+06	3.56665e+06	2.81094e+06	604.202	3.0984	1.71914	9.14024e+06	2.77616e+06
118	M540T307	3.28522	-3.1287	0.0229078	540.447	540.447	540.447	306.572	299.149	307.725	16	5	5	7.15341e+06	9.1291e+06	2.85094e+06	7.52871e+06	3.42635e+06		971079	338999	3.12804e+06	2.90584e+06	1.8148e+06	540.447	5.10953	1.71599	6.0177e+06	1.83175e+06
119	M240T152	3.26677	-2.52667	0.0644869	240.074	240.073	240.087	151.918	151.369	162.074	23	5	5	820593	1.85725e+06	2.16107e+06	1.9552e+06	4.59891e+06		598439	623306	752255	774975	738578	240.074	2.53197	1.70786	2.27861e+06	697510
120	M198T56	3.26306	-4.82554	0.00280141	198.037	198.037	198.037	56.4656	48.3024	58.89	22	5	5	9.11151e+06	1.06991e+07	1.14488e+07	9.1962e+06	4.81828e+06		2.82259e+06	2.65218e+06	599476	4.20247e+06	3.59797e+06	198.037	0.941093	1.70623	9.05479e+06	2.77494e+06
121	M407T226	3.25757	-7.46106	0.000413231	407.24	407.24	407.24	225.745	225.63	226.196	10	5	5	1.36203e+07	1.45635e+07	1.60226e+07	9.79526e+06	1.14802e+07		3.74752e+06	5.45728e+06	4.82733e+06	3.46041e+06	2.6089e+06	407.24	3.76242	1.7038	1.30964e+07	4.02029e+06
122	M473T178	3.25156	-8.06697	0.000926614	473.362	473.362	473.363	178.215	169.145	189.591	18	5	5	1.03364e+07	1.2189e+07	1.37188e+07	8.66741e+06	9.52242e+06		2.93665e+06	3.12599e+06	4.00218e+06	3.41976e+06	3.25631e+06	473.362	2.97026	1.70113	1.08868e+07	3.34818e+06
123	M304T33_2	3.21783	-7.65882	8.80686e-05	304.079	304.079	304.079	32.8212	31.8163	33.3536	11	5	5	6.9099e+06	8.707e+06	1.0171e+07	7.25897e+06	7.7559e+06		1.57659e+06	2.1119e+06	3.62799e+06	1.79591e+06	3.56783e+06	304.079	0.54702	1.68609	8.16056e+06	2.53604e+06
124	M137T121	3.21552	-2.9637	0.0344021	137.107	137.107	137.107	121.227	120.731	122.059	10	5	5	8.96033e+06	2.06651e+07	2.28306e+07	8.93967e+06	9.00661e+06		4.35302e+06	1.62956e+06	4.86225e+06	3.85418e+06	7.19552e+06	137.107	2.02045	1.68505	1.40805e+07	4.37891e+06
125	M456T140	3.19649	-10.3883	6.01185e-05	456.119	456.118	456.119	140.399	139.842	152.21	26	5	5	2.80891e+07	2.77644e+07	2.69899e+07	2.9377e+07	3.17138e+07		1.36349e+07	1.27428e+07	6.07492e+06	6.49208e+06	6.08399e+06	456.119	2.33999	1.67649	2.87868e+07	9.00575e+06
126	M811T261	3.19404	-10.6432	5.54177e-06	810.557	810.556	810.557	261.473	261.301	261.879	15	5	5	2.80174e+06	2.83766e+06	3.35707e+06	2.53763e+06	3.07411e+06		430180	921795	1.1721e+06	979419	1.0701e+06	810.557	4.35788	1.67538	2.92164e+06	914718
127	M277T40	3.18324	-3.95466	0.0125105	277.089	277.089	277.089	40.2292	31.9165	41.9368	26	5	5	3.75415e+07	4.26832e+07	2.24883e+07	3.59663e+07	1.51649e+07		6.83244e+06	1.46325e+07	1.12781e+07	8.18789e+06	7.39846e+06	277.089	0.670487	1.6705	3.07688e+07	9.66588e+06
128	M400T129	3.16508	-11.8338	2.55533e-05	400.145	400.145	400.146	129.438	120.519	130.264	49	5	5	1.66719e+07	2.02357e+07	2.00949e+07	1.57021e+07	1.7087e+07		4.3288e+06	4.97172e+06	6.36514e+06	6.8979e+06	5.80587e+06	400.145	2.1573	1.66224	1.79583e+07	5.67388e+06
129	M130T32_1	3.15158	-24.4088	3.05468e-06	130.05	130.05	130.05	31.8276	30.9279	31.9187	11	5	5	1.95425e+08	1.98136e+08	2.08696e+08	1.76557e+08	1.95833e+08		5.71454e+07	6.0526e+07	6.32997e+07	6.72732e+07	6.10122e+07	130.05	0.53046	1.65608	1.94929e+08	6.18513e+07
130	M353T265	3.11782	-2.84914	0.0377812	353.268	353.268	353.269	265.09	263.563	265.631	19	5	5	1.01943e+07	1.47536e+07	2.83325e+07	1.02059e+07	1.17541e+07		2.05187e+06	2.58349e+06	6.77449e+06	7.30017e+06	5.42233e+06	353.268	4.41817	1.64054	1.50481e+07	4.82647e+06
131	M667T119	3.09429	-10.9108	2.65204e-05	667.152	667.152	667.152	118.918	118.352	119.295	19	5	5	1.78692e+06	2.10786e+06	2.19972e+06	1.62457e+06	2.00125e+06		452088	636872	708330	788819	555264	667.152	1.98197	1.62961	1.94407e+06	628275
132	M279T119	3.07806	-8.2236	0.000174221	279.107	279.107	279.107	118.91	117.965	119.442	10	5	5	2.88501e+06	3.90731e+06	3.69209e+06	2.68693e+06	3.7135e+06		826511	787105	1.27282e+06	1.44618e+06	1.15293e+06	279.107	1.98184	1.62202	3.37697e+06	1.09711e+06
133	M767T262	3.06656	-9.16522	3.96434e-05	766.531	766.531	766.531	262.053	261.879	262.591	23	5	5	3.76422e+06	4.23457e+06	4.9331e+06	3.53528e+06	4.60554e+06		749557	1.45034e+06	1.79209e+06	1.37835e+06	1.50143e+06	766.531	4.36755	1.61662	4.21454e+06	1.37435e+06
134	M207T149	3.06183	-4.79194	0.00529237	207.138	207.138	207.138	149.372	144.096	151.405	13	5	5	1.15804e+07	1.42161e+07	1.54601e+07	2.29912e+07	1.22655e+07		5.11782e+06	4.74027e+06	6.95278e+06	5.41904e+06	2.75953e+06	207.138	2.48953	1.61439	1.53027e+07	4.99789e+06
135	M613T179	3.05608	-2.78195	0.0451134	613.373	613.373	613.373	178.589	167.368	188.021	27	5	5	5.8909e+06	1.73643e+07	1.76029e+07	4.49685e+06	1.40326e+07		2.75483e+06	6.16612e+06	3.56357e+06	3.82982e+06	3.1183e+06	613.373	2.97648	1.61168	1.18775e+07	3.88653e+06
136	M273T160	3.05067	-4.40028	0.0082176	273.087	273.087	273.087	160.253	159.733	160.298	25	5	5	2.48327e+06	6.74405e+06	6.71562e+06	5.02651e+06	5.76046e+06		1.7395e+06	2.23659e+06	1.18641e+06	1.30978e+06	2.28971e+06	273.087	2.67088	1.60912	5.34598e+06	1.7524e+06
137	M571T186_1	3.04058	-3.50757	0.0218994	571.171	571.171	571.171	185.917	185.391	185.927	23	5	5	2.07982e+06	2.269e+06	5.80361e+06	3.88683e+06	4.28346e+06		915721	941013	1.25446e+06	1.65983e+06	1.25505e+06	571.171	3.09862	1.60434	3.66454e+06	1.20521e+06
138	M295T249	3.03776	-4.22337	0.0105827	295.227	295.227	295.227	249.482	248.82	249.838	10	5	5	1.30388e+07	2.32215e+07	1.42944e+07	1.71251e+07	8.99119e+06		3.89397e+06	6.89104e+06	5.87208e+06	4.49973e+06	4.08249e+06	295.227	4.15804	1.60301	1.53342e+07	5.04786e+06
139	M392T237	3.031	-4.34306	0.00606662	392.249	392.248	392.249	237.057	223.081	237.797	24	5	5	2.29722e+06	4.9523e+06	4.02881e+06	2.97881e+06	2.74193e+06		1.07162e+06	1.78298e+06	1.36038e+06	615052	778366	392.249	3.95095	1.59979	3.39981e+06	1.12168e+06
140	M158T55	3.02326	-7.92779	0.000531814	158.045	158.045	158.045	55.4457	39.0382	58.8629	18	5	5	2.95665e+07	2.55363e+07	3.90533e+07	2.78834e+07	2.73712e+07		8.31009e+06	8.73963e+06	1.10861e+07	8.70779e+06	1.25767e+07	158.045	0.924095	1.5961	2.98821e+07	9.88408e+06
141	M146T46	3.00995	-11.6393	4.82592e-05	146.092	146.092	146.092	46.4652	46.1688	46.7077	12	5	5	8.21164e+06	7.90377e+06	9.13613e+06	6.56048e+06	8.44729e+06		2.02061e+06	2.6889e+06	2.97468e+06	3.05513e+06	2.63607e+06	146.092	0.774419	1.58974	8.05186e+06	2.67508e+06
142	M285T149_1	3.00457	-3.74314	0.0182541	285.076	285.075	285.076	148.75	145.133	158.37	15	5	5	1.03225e+07	1.27613e+07	1.38045e+07	5.40353e+06	6.10756e+06		2.27193e+06	2.95167e+06	3.67378e+06	3.81993e+06	3.39127e+06	285.076	2.47917	1.58716	9.67989e+06	3.22172e+06
143	M299T150	2.9825	-2.28917	0.0826323	299.091	299.091	299.091	150.351	149.291	150.847	11	5	5	6.49633e+06	8.12376e+06	7.9422e+06	6.46377e+06	2.18535e+07		2.43092e+06	3.27704e+06	4.16708e+06	3.83276e+06	3.35155e+06	299.091	2.50585	1.57652	1.01759e+07	3.41187e+06
144	M281T128	2.9533	-11.1248	1.01667e-05	281.149	281.149	281.15	128.453	127.878	139.446	14	5	5	1.58117e+07	1.83774e+07	1.93758e+07	1.47479e+07	1.68382e+07		4.03599e+06	5.20233e+06	7.23922e+06	6.74124e+06	5.61369e+06	281.149	2.14088	1.56233	1.70302e+07	5.76649e+06
145	M365T218	2.95317	-4.55697	0.00551151	365.232	365.232	365.232	217.846	217.33	217.994	11	5	5	2.39113e+07	2.68026e+07	2.58521e+07	1.2921e+07	1.55157e+07		6.40388e+06	1.06874e+07	8.45992e+06	5.61878e+06	4.38588e+06	365.232	3.63077	1.56227	2.10006e+07	7.11118e+06
146	M365T193	2.92335	-3.72463	0.0106476	365.232	365.23	365.232	192.985	184.821	204.234	18	5	5	1.43866e+07	1.59884e+07	1.39039e+07	5.88888e+06	9.03182e+06		3.43513e+06	6.74238e+06	5.5292e+06	2.48119e+06	2.06268e+06	365.232	3.21642	1.54762	1.18399e+07	4.05011e+06
147	M391T237	2.916	-4.34604	0.00684807	391.245	391.245	391.245	237.18	236.185	237.283	17	5	5	2.13107e+07	2.70952e+07	2.70638e+07	1.35158e+07	1.4591e+07		5.74675e+06	1.08379e+07	8.37552e+06	6.12201e+06	4.4379e+06	391.245	3.953	1.54399	2.07153e+07	7.10401e+06
148	M811T182	2.90598	-8.39829	0.000171879	811.447	811.446	811.447	182.187	179.431	188.544	16	5	5	7.48353e+06	8.25813e+06	5.30712e+06	6.94916e+06	6.78651e+06		1.75196e+06	1.92934e+06	2.77721e+06	3.02564e+06	2.48581e+06	811.447	3.03645	1.53902	6.95689e+06	2.39399e+06
149	M136T119	2.89905	-9.69464	1.53949e-05	136.069	136.068	136.076	118.933	118.35	126.066	29	5	5	2.25319e+06	2.74278e+06	2.74455e+06	2.32781e+06	2.40733e+06		585144	757152	1.12856e+06	611191	1.22131e+06	136.069	1.98222	1.53558	2.49513e+06	860672
150	M297T214_2	2.88747	-3.03661	0.0374588	297.326	297.326	297.326	214.144	212.646	215.726	23	5	5	9.63775e+06	3.49702e+06	3.98334e+06	3.95565e+06	5.35311e+06		1.74327e+06	2.29043e+06	1.73877e+06	1.60832e+06	1.77145e+06	297.326	3.56907	1.52981	5.28537e+06	1.83045e+06
151	M176T56	2.88515	-3.83765	0.0154511	176.055	176.055	176.055	55.9423	49.1223	59.9398	17	5	5	1.08714e+07	2.39222e+07	2.52516e+07	1.15912e+07	1.86564e+07		3.71976e+06	6.7099e+06	7.62586e+06	6.21531e+06	7.02482e+06	176.055	0.932372	1.52865	1.80585e+07	6.25913e+06
152	M406T130	2.87851	-4.8692	0.00606663	406.104	406.103	406.104	129.66	129.364	130.264	30	5	5	5.79202e+06	5.0927e+06	5.49298e+06	2.34929e+06	5.29578e+06		1.36851e+06	1.22868e+06	1.87728e+06	2.03973e+06	1.83134e+06	406.104	2.161	1.52532	4.80456e+06	1.66911e+06
153	M180T114	2.85903	-4.31784	0.00285406	180.149	180.149	180.149	113.764	113.107	129.122	11	5	5	5.92309e+07	5.37956e+07	6.01624e+07	6.15036e+07	2.84191e+07		8.64188e+06	1.82879e+07	1.32037e+07	3.71993e+07	1.46955e+07	180.149	1.89607	1.51553	5.26223e+07	1.84057e+07
154	M584T302	2.85781	-2.43743	0.0665284	584.473	584.473	584.473	301.745	298.716	307.745	19	5	5	4.21462e+06	5.68631e+06	1.37441e+06	3.69373e+06	1.28708e+06		1.52058e+06	1.33766e+06	948894	1.33074e+06	550458	584.473	5.02908	1.51491	3.25123e+06	1.13767e+06
155	M451T161	2.85313	-4.24917	0.00812785	451.157	451.157	451.16	161.316	148.232	161.843	26	5	5	3.30086e+06	3.09833e+06	3.14068e+06	1.17582e+06	3.05287e+06		1.06516e+06	403629	1.12325e+06	1.11634e+06	1.1174e+06	451.157	2.6886	1.51254	2.75371e+06	965156
156	M288T194	2.8502	-3.63866	0.0143246	288.289	288.289	288.289	193.767	193.23	194.819	28	5	5	6.82806e+06	8.87739e+06	6.2045e+06	7.20913e+06	8.05052e+06		7.47922e+06	2.22925e+06	1.32302e+06	1.25063e+06	758912	288.289	3.22945	1.51106	7.43392e+06	2.60821e+06
157	M570T186	2.84383	-3.43794	0.0190625	570.168	570.168	570.169	185.917	185.301	185.927	22	5	5	1.14169e+07	1.28152e+07	3.08087e+07	2.18776e+07	2.32469e+07		5.58171e+06	3.10965e+06	9.40919e+06	9.42042e+06	7.70092e+06	570.168	3.09862	1.50784	2.0033e+07	7.04438e+06
158	M341T238	2.84188	-8.14287	0.000466659	341.102	341.102	341.102	237.958	237.703	238.561	10	5	5	2.68397e+06	2.53444e+06	2.23882e+06	1.6824e+06	2.43413e+06		728986	743803	1.05614e+06	777770	765885	341.102	3.96597	1.50684	2.31475e+06	814516
159	M405T130	2.83395	-22.4476	6.72673e-08	405.1	405.1	405.1	129.751	129.147	130.137	22	5	5	3.86687e+07	4.03617e+07	3.9572e+07	3.67998e+07	4.01286e+07		1.13969e+07	1.19651e+07	1.55148e+07	1.60122e+07	1.41069e+07	405.1	2.16252	1.50282	3.91062e+07	1.37992e+07
160	M288T58	2.83375	-21.5186	2.91164e-08	288.105	288.105	288.105	58.0177	56.7648	58.9404	11	5	5	2.71568e+07	3.06926e+07	2.93931e+07	2.79126e+07	2.76837e+07		1.00698e+07	8.31111e+06	1.04482e+07	1.18119e+07	9.76516e+06	288.105	0.966962	1.50271	2.85677e+07	1.00812e+07
161	M421T195	2.81172	-4.50095	0.00608703	421.219	421.219	421.22	194.817	194.289	195.869	14	5	5	8.04627e+06	1.34024e+07	8.45592e+06	7.70201e+06	6.56813e+06		3.54706e+06	4.19481e+06	3.78223e+06	1.91603e+06	2.27082e+06	421.219	3.24695	1.49145	8.83495e+06	3.14219e+06
162	M226T118	2.78398	-2.49451	0.0382842	226.118	226.107	226.119	118.258	115.869	128.724	25	5	5	1.37904e+06	2.73334e+06	3.02133e+06	2.82548e+06	5.0964e+06		1.98005e+06	2.54717e+06	396368	308183	176180	226.118	1.97097	1.47715	3.01112e+06	1.08159e+06
163	M349T227	2.75923	-4.6358	0.00511955	349.237	349.237	349.237	227.489	227.19	228.28	13	5	5	3.06679e+07	4.28339e+07	3.9738e+07	2.18086e+07	2.47778e+07		1.35594e+07	7.15731e+06	1.64334e+07	1.12891e+07	9.48492e+06	349.237	3.79148	1.46427	3.19652e+07	1.15848e+07
164	M307T206	2.75347	-3.48428	0.010148	307.19	307.19	307.19	205.833	192.721	207.405	12	5	5	1.08916e+07	8.53965e+06	9.20024e+06	3.65718e+06	7.56994e+06		1.89766e+06	5.99194e+06	3.05465e+06	2.04931e+06	1.4822e+06	307.19	3.43054	1.46125	7.97172e+06	2.89515e+06
165	M334T145	2.74559	-3.0324	0.0335439	334.14	334.139	334.14	144.578	144.029	144.992	21	5	5	4.31004e+06	6.14615e+06	6.57962e+06	1.3599e+06	4.22581e+06		915140	1.63655e+06	1.9297e+06	2.24599e+06	1.51186e+06	334.14	2.40963	1.45711	4.5243e+06	1.64785e+06
166	M434T140	2.74304	-8.06499	0.000221361	434.137	434.137	434.137	139.959	139.842	140.402	33	5	5	2.98307e+07	3.63632e+07	3.95149e+07	2.6869e+07	3.06498e+07		8.77864e+06	9.82256e+06	1.38302e+07	1.47391e+07	1.23356e+07	434.137	2.33265	1.45578	3.26455e+07	1.19012e+07
167	M679T264	2.73483	-8.18167	5.4007e-05	679.482	679.482	679.482	263.537	262.967	264	15	5	5	2.20662e+06	2.56134e+06	2.73242e+06	2.28629e+06	3.08273e+06		504423	880501	1.21458e+06	1.0678e+06	1.03845e+06	679.482	4.39228	1.45145	2.57388e+06	941149
168	M992T168	2.73283	-7.5559	0.000249625	992.415	992.414	992.415	168.123	167.731	168.621	10	5	5	1.71575e+06	2.37294e+06	2.69367e+06	2.04918e+06	2.19344e+06		509225	713279	882280	988486	940997	992.415	2.80205	1.4504	2.205e+06	806854
169	M352T118	2.72224	-10.7261	1.47306e-05	352.041	352.041	352.041	118.364	116.845	118.918	20	5	5	3.18974e+06	3.64751e+06	3.88364e+06	3.64172e+06	3.76123e+06		1.26858e+06	1.61184e+06	926753	992494	1.85801e+06	352.041	1.97273	1.4448	3.62477e+06	1.33154e+06
170	M435T140	2.70873	-3.7065	0.0182442	435.139	435.139	435.147	139.88	127.878	140.486	37	5	5	3.88168e+06	5.09895e+06	5.44358e+06	1.59605e+06	4.16739e+06		1.14262e+06	1.26388e+06	1.77268e+06	1.78424e+06	1.48941e+06	435.139	2.33133	1.43761	4.03753e+06	1.49056e+06
171	M635T264	2.69858	-7.77471	5.41389e-05	635.456	635.455	635.456	264.089	263.491	264.584	21	5	5	2.5311e+06	3.1633e+06	3.00109e+06	2.44313e+06	3.28115e+06		545471	1.11255e+06	1.50048e+06	1.26375e+06	921211	635.456	4.40148	1.4322	2.88395e+06	1.06869e+06
172	M433T140	2.67444	-8.45476	0.000121528	433.134	433.134	433.134	139.972	139.446	140.855	17	5	5	1.54924e+08	1.89216e+08	2.0153e+08	1.42427e+08	1.61402e+08		4.62738e+07	5.41481e+07	7.39199e+07	7.92461e+07	6.40478e+07	433.134	2.33287	1.41924	1.699e+08	6.35271e+07
173	M415T150	2.66853	-9.76351	0.00011754	415.157	415.157	415.157	150.429	149.291	151.405	18	5	5	9.04868e+06	9.83133e+06	9.31443e+06	9.52828e+06	1.04764e+07		3.51241e+06	3.22553e+06	1.83614e+06	4.22336e+06	5.26462e+06	415.157	2.50715	1.41604	9.63982e+06	3.61241e+06
174	M383T130	2.66717	-3.17519	0.0311449	383.118	383.118	383.118	129.706	129.364	130.149	26	5	5	2.30327e+06	1.1895e+06	3.06795e+06	2.3153e+06	1.01845e+06		550019	641092	787697	918487	812438	383.118	2.16176	1.41531	1.9789e+06	741947
175	M349T118	2.651	-9.37577	0.000347391	349.042	349.042	349.042	118.351	117.44	118.979	22	5	5	1.85285e+06	1.9947e+06	1.9069e+06	2.04222e+06	2.01309e+06		690186	910216	535618	1.12703e+06	437355	349.042	1.97252	1.40653	1.96195e+06	740081
176	M128T140	2.64817	-7.25293	0.000389707	128.042	128.042	128.042	139.912	139.842	140.342	10	5	5	3.74882e+06	5.0981e+06	5.66337e+06	3.94718e+06	4.69241e+06		1.37732e+06	1.4238e+06	1.91803e+06	2.3379e+06	1.68479e+06	128.042	2.33187	1.405	4.62998e+06	1.74837e+06
177	M307T238	2.62736	-3.30462	0.0269034	307.227	307.227	307.227	237.758	235.665	244.641	14	5	5	9.48532e+06	1.73638e+07	1.53307e+07	6.95398e+06	7.74568e+06		3.55641e+06	5.53945e+06	4.94306e+06	4.06513e+06	3.54488e+06	307.227	3.96263	1.39361	1.13759e+07	4.32979e+06
178	M458T267	2.62715	-6.38403	0.000307932	458.347	458.347	458.348	266.611	266.098	267.187	27	5	5	3.58276e+06	4.24714e+06	4.21921e+06	4.03546e+06	5.07809e+06		1.72199e+06	1.19858e+06	1.30799e+06	2.84582e+06	981002	458.347	4.44352	1.3935	4.23253e+06	1.61108e+06
179	M487T140	2.62388	-10.5559	2.13161e-05	487.053	487.053	487.053	139.944	139.446	140.543	25	5	5	3.19641e+06	3.77031e+06	3.82658e+06	3.05734e+06	3.92006e+06		1.10488e+06	1.20393e+06	1.71423e+06	1.48337e+06	1.26627e+06	487.053	2.3324	1.3917	3.55414e+06	1.35454e+06
180	M409T241	2.59728	-7.80912	0.000186448	409.295	409.295	409.295	241.427	241.41	242.56	24	5	5	1.8931e+06	2.36599e+06	2.73918e+06	1.96332e+06	2.43058e+06		567398	954568	1.04632e+06	1.01006e+06	807842	409.295	4.02378	1.377	2.27843e+06	877237
181	M126T34	2.56791	-1.56154	0.188812	126.055	126.055	126.055	33.5169	31.9636	35.2241	11	5	5	5.12186e+06	6.59017e+06	6.13073e+06	2.4105e+07	5.61659e+06		4.54078e+06	3.16441e+06	4.51835e+06	5.02966e+06	1.26941e+06	126.055	0.558615	1.36059	9.51287e+06	3.70452e+06
182	M423T212	2.56769	-4.41608	0.00550647	423.235	423.235	423.235	211.622	211.066	216.287	11	5	5	1.06655e+07	8.85196e+06	9.36075e+06	5.54622e+06	5.77133e+06		2.13142e+06	4.29889e+06	3.85706e+06	3.29715e+06	2.06991e+06	423.235	3.52703	1.36047	8.03915e+06	3.13089e+06
183	M131T139	2.56532	-10.4361	5.4982e-05	131.162	131.162	131.162	138.869	138.409	139.355	10	5	5	2.84799e+06	2.36335e+06	3.07372e+06	2.3506e+06	2.71582e+06		958436	928354	1.06547e+06	952837	1.29951e+06	131.162	2.31448	1.35914	2.6703e+06	1.04092e+06
184	M281T195_1	2.56474	-4.5001	0.00200326	281.175	281.174	281.175	195.076	194.812	195.346	10	5	5	1.11585e+07	1.47791e+07	1.01015e+07	1.25875e+07	1.71664e+07		5.22132e+06	8.48894e+06	7.24217e+06	2.55372e+06	2.14671e+06	281.175	3.25127	1.35881	1.31586e+07	5.13057e+06
185	M280T244	2.53308	-4.19064	0.00755968	280.235	280.235	280.235	244.115	243.914	244.421	15	5	5	1.8004e+06	2.16923e+06	2.44375e+06	1.21584e+06	1.30031e+06		495976	1.03012e+06	814548	631045	553481	280.235	4.06858	1.34089	1.78591e+06	705035
186	M290T173	2.53133	-2.12616	0.0862289	290.211	290.211	290.211	172.831	172.015	173.882	16	5	5	3.4304e+06	1.13832e+07	6.56358e+06	3.25164e+06	4.04112e+06		3.19431e+06	720272	3.82297e+06	1.49588e+06	2.09261e+06	290.211	2.88052	1.33989	5.73398e+06	2.26521e+06
187	M304T56	2.52627	-5.7199	0.0012535	304.079	304.079	304.079	56.4656	54.9638	58.5412	15	5	5	1.43681e+07	9.12691e+06	1.67727e+07	1.28956e+07	1.48006e+07		4.80398e+06	4.45922e+06	3.89673e+06	7.50223e+06	6.24072e+06	304.079	0.941093	1.33701	1.35928e+07	5.38058e+06
188	M479T238	2.51845	-2.24288	0.0810474	479.296	479.296	479.296	237.703	235.102	239.664	23	5	5	2.91139e+06	8.34609e+06	1.01978e+07	2.20401e+06	5.73587e+06		1.91226e+06	1.90653e+06	1.5025e+06	3.63028e+06	2.72038e+06	479.296	3.96172	1.33253	5.87904e+06	2.33439e+06
189	M379T195	2.51808	-7.7048	0.00012575	379.211	379.211	379.211	194.818	183.765	202.684	22	5	5	5.35186e+06	5.25263e+06	5.78874e+06	4.4332e+06	5.0462e+06		1.47734e+06	2.85306e+06	2.10688e+06	1.11642e+06	2.72105e+06	379.211	3.24697	1.33232	5.17453e+06	2.05495e+06
190	M703T283	2.51805	-11.301	3.52524e-06	702.536	702.536	702.536	282.974	281.984	284.059	15	5	5	3.8396e+06	4.04104e+06	4.69751e+06	3.81313e+06	4.07334e+06		1.2227e+06	1.38776e+06	2.06097e+06	1.80863e+06	1.64711e+06	702.536	4.71623	1.33231	4.09292e+06	1.62543e+06
191	M723T263	2.51458	-3.17729	0.0212812	722.504	722.504	722.505	263.006	262.454	263.477	19	5	5	2.27662e+06	5.61556e+06	6.46868e+06	4.91133e+06	3.15825e+06		998454	879838	2.52114e+06	2.24237e+06	2.27835e+06	722.504	4.38343	1.33032	4.48609e+06	1.78403e+06
192	M325T226	2.51296	-3.31342	0.0224068	325.358	325.357	325.358	225.705	224.345	227.268	19	5	5	5.20508e+07	2.66873e+07	2.28823e+07	2.42754e+07	2.91877e+07		1.24966e+07	1.56353e+07	1.41202e+07	1.36964e+07	5.76489e+06	325.358	3.76175	1.32939	3.10167e+07	1.23427e+07
193	M122T303	2.50772	-1.85483	0.11988	122.071	122.071	122.072	302.667	288.187	314.878	30	5	5	6.55738e+06	6.55485e+07	2.8681e+07	4.11535e+07	8.38007e+07		2.32581e+07	2.18504e+07	2.52378e+06	3.33261e+07	9.06034e+06	122.071	5.04445	1.32637	4.51482e+07	1.80037e+07
194	M278T249	2.50224	-4.64446	0.00461771	278.219	278.219	278.219	249.482	249.274	249.856	10	5	5	4.2297e+06	4.60738e+06	4.69301e+06	2.5947e+06	2.81296e+06		1.25679e+06	2.09161e+06	1.84693e+06	1.12073e+06	1.25226e+06	278.219	4.15804	1.32322	3.78755e+06	1.51366e+06
195	M307T145	2.49343	-6.1538	0.0018413	307.092	307.092	307.092	144.613	144.553	145.157	18	5	5	1.14815e+07	1.48804e+07	1.63153e+07	1.0215e+07	1.10907e+07		4.07428e+06	4.36561e+06	5.83894e+06	5.40235e+06	5.97948e+06	307.092	2.41021	1.31813	1.27966e+07	5.13213e+06
196	M278T235	2.49253	-2.65504	0.0515442	278.219	278.219	278.219	234.617	234.5	236.185	12	5	5	5.70268e+06	9.49424e+06	9.92804e+06	3.19381e+06	3.73645e+06		2.33756e+06	3.65048e+06	2.85065e+06	2.06746e+06	1.95438e+06	278.219	3.91028	1.31761	6.41105e+06	2.5721e+06
197	M245T160_1	2.49166	-8.72124	7.1311e-05	245.092	245.092	245.092	160.101	159.742	160.272	14	5	5	9.44145e+06	1.12076e+07	1.14575e+07	8.33406e+06	9.57369e+06		3.08588e+06	3.92006e+06	4.64723e+06	4.99397e+06	3.42555e+06	245.092	2.66836	1.31711	1.00028e+07	4.01454e+06
198	M911T170	2.4875	-4.80724	0.00134794	911.404	911.404	911.404	169.694	169.321	170.218	22	5	5	1.0733e+07	1.44501e+07	1.50435e+07	9.68565e+06	1.13252e+07		3.01259e+06	1.72805e+06	6.79882e+06	7.38913e+06	5.68946e+06	911.404	2.82823	1.3147	1.22475e+07	4.92361e+06
199	M215T57	2.48479	-5.22367	0.00556197	215.016	215.016	215.016	57.4198	56.2313	58.4067	19	5	5	1.10624e+07	1.42554e+07	1.28195e+07	6.72962e+06	1.11157e+07		4.07834e+06	3.97077e+06	4.63112e+06	4.97436e+06	4.87552e+06	215.016	0.956997	1.31312	1.11965e+07	4.50602e+06
200	M571T146	2.4654	-4.31052	0.00468781	571.192	571.192	571.192	146.142	145.642	146.673	18	5	5	3.3857e+06	3.92391e+06	4.40389e+06	2.24894e+06	2.59661e+06		694946	1.56492e+06	1.69097e+06	1.80922e+06	956523	571.192	2.4357	1.30182	3.31181e+06	1.34332e+06
201	M972T183	2.46411	-8.1822	0.000317553	972.488	972.487	972.488	183.007	182.643	183.31	12	5	5	1.59679e+06	1.89971e+06	2.20677e+06	1.78734e+06	1.52593e+06		607560	613297	779607	840755	817923	972.488	3.05012	1.30107	1.80331e+06	731828
202	M127T140	2.45992	-11.3259	1.31412e-05	127.039	127.039	127.039	139.877	125.784	140.342	13	5	5	9.24383e+07	1.12163e+08	1.18149e+08	1.13082e+08	9.96167e+07		3.42526e+07	4.05904e+07	4.68242e+07	5.18603e+07	4.41415e+07	127.039	2.33128	1.29861	1.0709e+08	4.35338e+07
203	M288T56	2.45598	-6.11257	0.00244953	287.98	287.98	287.98	56.4733	49.3694	57.2798	18	5	5	3.4846e+06	6.3206e+06	5.9654e+06	5.47811e+06	6.08686e+06		1.90746e+06	2.39874e+06	1.98441e+06	2.60261e+06	2.23696e+06	287.98	0.941222	1.2963	5.46711e+06	2.22604e+06
204	M369T238	2.45227	-4.31235	0.0026583	369.263	369.263	369.264	238.273	237.756	239.085	10	5	5	4.74408e+06	5.59575e+06	5.23958e+06	3.63366e+06	3.55115e+06		1.38321e+06	3.49048e+06	2.27182e+06	1.25146e+06	885952	369.263	3.97122	1.29412	4.55284e+06	1.85658e+06
205	M678T264	2.45171	-4.03772	0.00838231	678.479	678.478	678.479	263.563	263.1	264.06	23	5	5	6.17305e+06	3.41963e+06	7.86543e+06	6.06066e+06	8.26464e+06		1.41391e+06	2.53209e+06	3.6785e+06	2.92595e+06	2.41331e+06	678.479	4.39272	1.29379	6.35668e+06	2.59275e+06
206	M277T235	2.45028	-2.7084	0.0475324	277.216	277.216	277.216	234.708	234.5	235.119	10	5	5	3.38555e+07	5.64492e+07	5.65953e+07	1.9325e+07	2.26909e+07		1.32853e+07	2.25759e+07	1.66715e+07	1.26912e+07	1.18757e+07	277.216	3.91179	1.29295	3.77832e+07	1.54199e+07
207	M634T264	2.45027	-7.82607	5.80886e-05	634.452	634.452	634.452	264.159	264.014	265.045	34	5	5	6.96718e+06	8.33151e+06	9.10012e+06	7.31796e+06	9.35154e+06		1.90351e+06	3.30433e+06	4.26313e+06	3.9322e+06	3.35753e+06	634.452	4.40265	1.29294	8.21366e+06	3.35214e+06
208	M266T33	2.4496	-11.5729	7.95567e-06	266.123	266.123	266.123	33.2282	32.873	33.9853	12	5	5	1.00776e+07	1.11944e+07	1.1143e+07	1.1969e+07	1.16479e+07		3.86432e+06	3.12353e+06	5.29122e+06	5.7121e+06	4.8827e+06	266.123	0.553803	1.29255	1.12064e+07	4.57477e+06
209	M118T119	2.44944	-9.57899	8.65575e-05	118.058	118.058	118.058	118.875	117.651	119.295	15	5	5	6.6497e+06	7.79557e+06	7.9048e+06	6.06715e+06	6.27367e+06		2.35244e+06	2.41143e+06	3.20207e+06	3.23141e+06	2.96541e+06	118.058	1.98125	1.29245	6.93818e+06	2.83255e+06
210	M135T119	2.4358	-8.91518	8.30172e-05	135.065	135.065	135.065	118.863	117.962	119.295	11	5	5	6.51378e+07	7.75591e+07	8.23683e+07	6.12949e+07	6.55688e+07		2.25664e+07	2.50712e+07	3.22157e+07	3.51115e+07	2.95168e+07	135.065	1.98105	1.2844	7.03858e+07	2.88963e+07
211	M913T170	2.43494	-5.00451	0.00119873	913.41	913.41	913.411	169.691	169.288	170.015	12	5	5	1.36586e+06	1.69618e+06	1.88493e+06	1.25124e+06	1.50518e+06		147143	540052	852086	958984	665419	913.41	2.82818	1.28389	1.54068e+06	632737
212	M308T145	2.43494	-8.94034	0.000126324	308.096	308.096	308.096	144.627	144.578	145.103	28	5	5	1.54291e+06	1.7524e+06	1.67343e+06	1.21857e+06	1.6185e+06		501322	566117	724186	686324	727800	308.096	2.41045	1.28389	1.56116e+06	641150
213	M329T145	2.43416	-10.1761	1.08393e-05	329.074	329.074	329.074	144.58	144.091	145.193	25	5	5	1.98976e+06	2.21265e+06	1.96275e+06	1.65451e+06	1.98972e+06		642488	666762	790098	997108	933432	329.074	2.40967	1.28342	1.96188e+06	805977
214	M825T183	2.42642	-6.78478	0.000146724	825.426	825.426	825.426	183.264	182.643	183.689	20	5	5	2.07094e+06	2.3821e+06	2.51804e+06	1.81565e+06	1.88461e+06		624131	547999	1.1559e+06	1.09639e+06	973566	825.426	3.0544	1.27883	2.13427e+06	879596
215	M181T44_2	2.42565	-3.12453	0.0142402	181.153	181.153	181.153	44.3477	44.0351	44.8609	10	5	5	3.07319e+07	2.39332e+07	2.55632e+07	3.1414e+07	1.23712e+07		3.17476e+06	1.12572e+07	6.86538e+06	2.17904e+07	8.03826e+06	181.153	0.739129	1.27837	2.48027e+07	1.02252e+07
216	M256T32_1	2.42494	-5.74754	0.00043762	256.092	256.092	256.093	32.4796	32.0246	32.9834	12	5	5	1.1395e+07	1.52407e+07	1.43701e+07	1.14091e+07	1.04391e+07		1.82882e+06	5.07396e+06	6.07377e+06	6.38163e+06	6.56169e+06	256.092	0.541327	1.27795	1.25708e+07	5.18397e+06
217	M320T118	2.4234	-12.4755	0.000116049	320.103	320.103	320.103	118.392	117.963	118.918	12	5	5	4.89545e+07	4.97462e+07	4.96102e+07	4.68453e+07	4.98506e+07		1.16565e+07	2.00784e+07	2.36866e+07	2.35661e+07	2.21128e+07	320.103	1.9732	1.27704	4.90014e+07	2.02201e+07
218	M126T371	2.42063	-2.42571	0.0486548	126.103	126.103	126.103	371.324	354.463	390.413	31	5	5	3.87755e+07	3.05461e+07	3.53281e+07	2.79462e+07	7.56217e+07		1.0693e+07	3.71334e+07	1.19384e+07	1.02692e+07	1.59839e+07	126.103	6.18873	1.27538	4.16435e+07	1.72036e+07
219	M423T186	2.41964	-4.60554	0.00325612	423.235	423.235	423.235	185.631	170.912	185.927	14	5	5	1.54893e+07	2.01842e+07	1.48729e+07	1.04466e+07	1.25514e+07		6.39245e+06	8.84388e+06	7.02798e+06	4.19416e+06	3.93634e+06	423.235	3.09386	1.27479	1.47089e+07	6.07896e+06
220	M291T203	2.41074	-1.98646	0.103407	291.195	291.195	291.195	202.688	193.766	204.761	23	5	5	5.22273e+07	1.0883e+07	5.92359e+07	1.44868e+07	3.92871e+07		1.09819e+07	1.52981e+07	2.78072e+07	1.15397e+07	7.42946e+06	291.195	3.37813	1.26948	3.5224e+07	1.46113e+07
221	M591T265	2.41043	-7.06664	0.000139886	591.429	591.429	591.43	264.68	264.528	265.571	25	5	5	2.28551e+06	2.89674e+06	3.09713e+06	2.36634e+06	3.12849e+06		664169	1.08837e+06	1.4825e+06	1.35443e+06	1.12494e+06	591.429	4.41133	1.26929	2.75484e+06	1.14288e+06
222	M659T341	2.38879	-3.26706	0.0191007	659.449	659.449	659.449	340.743	339.671	342.434	11	5	5	6.32545e+06	9.09996e+06	9.34375e+06	4.24304e+06	4.51851e+06		2.33123e+06	4.65709e+06	2.90358e+06	2.24533e+06	1.89944e+06	659.449	5.67905	1.25628	6.70614e+06	2.80734e+06
223	M292T160	2.3876	-8.63727	9.96316e-05	292.101	292.101	292.101	159.95	159.742	160.455	30	5	5	3.85196e+06	4.74981e+06	4.88575e+06	3.82781e+06	3.76551e+06		1.39737e+06	1.71364e+06	2.13012e+06	2.0361e+06	1.55206e+06	292.101	2.66583	1.25556	4.21617e+06	1.76586e+06
224	M176T32_2	2.38661	-8.51237	0.000154803	176.092	176.091	176.092	32.3143	31.8163	32.8301	10	5	5	1.0295e+08	1.21513e+08	1.27981e+08	9.39978e+07	9.88054e+07		3.482e+07	4.23211e+07	5.03829e+07	5.42304e+07	4.67068e+07	176.092	0.538573	1.25496	1.09049e+08	4.56922e+07
225	M130T139	2.38348	-10.6536	1.86439e-05	130.159	130.159	130.159	138.823	138.394	139.449	11	5	5	5.08971e+07	4.62682e+07	4.90705e+07	3.85026e+07	4.52986e+07		1.62497e+07	1.61508e+07	1.99117e+07	2.17852e+07	2.24156e+07	130.159	2.31372	1.25307	4.60074e+07	1.93026e+07
226	M314T119	2.37735	-10.0878	3.09501e-05	314.144	314.144	314.144	118.863	117.862	119.295	18	5	5	1.98735e+07	2.36879e+07	2.46712e+07	1.95254e+07	2.03524e+07		7.4204e+06	7.74658e+06	1.03207e+07	1.04792e+07	9.50828e+06	314.144	1.98105	1.24936	2.16221e+07	9.09503e+06
227	M279T244	2.37391	-5.25053	0.00312736	279.232	279.232	279.232	244.1	230.421	244.438	14	5	5	1.54704e+07	1.34829e+07	1.50325e+07	8.17765e+06	1.18287e+07		4.23682e+06	6.08631e+06	6.69401e+06	4.24698e+06	5.69231e+06	279.232	4.06832	1.24726	1.27984e+07	5.39129e+06
228	M614T179	2.37292	-1.93909	0.103695	614.377	614.376	614.377	178.592	167.368	188.021	22	5	5	4.98178e+06	3.39578e+06	6.08924e+06	545648	2.6629e+06		1.14344e+06	1.12549e+06	644739	3.20057e+06	1.33455e+06	614.377	2.97653	1.24666	3.53507e+06	1.48976e+06
229	M218T140	2.36284	-8.56992	5.39924e-05	218.102	218.102	218.102	140.43	139.959	150.851	12	5	5	1.96627e+06	2.35933e+06	2.12644e+06	1.83272e+06	2.47512e+06		699403	788198	893071	1.16792e+06	1.0052e+06	218.102	2.3405	1.24052	2.15198e+06	910760
230	M486T160	2.35805	-5.50751	0.00135847	486.111	486.111	486.111	159.849	145.657	161.843	16	5	5	2.97841e+06	3.2615e+06	3.48749e+06	3.09476e+06	3.92731e+06		707722	1.172e+06	2.56212e+06	1.35949e+06	1.30177e+06	486.111	2.66414	1.23759	3.34989e+06	1.42062e+06
231	M401T130	2.35105	-2.62587	0.0550222	401.148	401.148	401.148	129.907	129.438	130.661	32	5	5	919146	3.13734e+06	2.91642e+06	2.30961e+06	1.1639e+06		679504	803719	1.11129e+06	1.02787e+06	820918	401.148	2.16513	1.23331	2.08928e+06	888659
232	M177T118_1	2.35083	-9.36241	4.84764e-05	177.041	177.041	177.041	118.375	117.137	118.863	23	5	5	7.3269e+06	7.84853e+06	7.87433e+06	7.54118e+06	8.79059e+06		3.42726e+06	3.7041e+06	2.43997e+06	2.50698e+06	4.67387e+06	177.041	1.97292	1.23317	7.8763e+06	3.35044e+06
233	M540T158	2.34829	-7.43858	0.000878555	540.171	540.17	540.171	157.506	157.125	157.66	10	5	5	2.93573e+06	4.21966e+06	3.94785e+06	4.06116e+06	3.05313e+06		1.40549e+06	1.46503e+06	1.7386e+06	1.38932e+06	1.75935e+06	540.171	2.62509	1.23161	3.64351e+06	1.55156e+06
234	M341T326	2.3368	-5.51727	0.00102689	341.305	341.305	341.305	325.554	324.534	326.569	10	5	5	9.21246e+06	1.13095e+07	8.36632e+06	8.03207e+06	6.66912e+06		3.85215e+06	4.59204e+06	4.61441e+06	3.60666e+06	1.98823e+06	341.305	5.4259	1.22453	8.71789e+06	3.7307e+06
235	M122T373	2.32785	-2.54792	0.0404639	122.071	122.071	122.072	373.418	350.311	389.366	35	5	5	5.75622e+06	2.77529e+07	2.66574e+07	2.94167e+07	3.04968e+07		9.38607e+06	2.05472e+07	9.30902e+06	8.59098e+06	3.7509e+06	122.071	6.22363	1.219	2.4016e+07	1.03168e+07
236	M344T29	2.31962	-6.05053	0.000324016	344.025	344.025	344.025	29.2244	28.764	29.7729	15	5	5	6.79156e+06	7.95623e+06	9.30938e+06	6.20627e+06	7.47313e+06		2.27187e+06	4.88869e+06	3.52925e+06	3.16336e+06	2.41523e+06	344.025	0.487073	1.21389	7.54731e+06	3.25368e+06
237	M569T186	2.30943	-2.61014	0.0555412	569.165	569.165	569.165	185.868	185.345	186.346	27	5	5	3.58248e+07	9.77609e+07	4.63457e+07	3.47103e+07	7.64455e+07		1.81779e+07	2.22417e+07	2.99074e+07	3.04454e+07	2.52703e+07	569.165	3.0978	1.20754	5.82174e+07	2.52085e+07
238	M804T260	2.30384	-3.51862	0.0147085	803.614	803.614	803.614	260.245	258.655	264.087	19	5	5	3.9078e+06	3.61484e+06	3.74189e+06	2.10069e+06	1.7955e+06		1.70986e+06	1.07961e+06	1.07385e+06	1.84688e+06	870435	803.614	4.33742	1.20404	3.03215e+06	1.31613e+06
239	M308T163	2.29957	-2.08282	0.0978421	308.222	308.222	308.222	163.416	162.97	163.936	21	5	5	1.63565e+06	5.95132e+06	3.53033e+06	1.50297e+06	2.77051e+06		1.91073e+06	1.25838e+06	1.61221e+06	697568	1.21399e+06	308.222	2.7236	1.20137	3.07816e+06	1.33858e+06
240	M189T46	2.29546	-7.20463	0.000113287	189.123	189.123	189.123	46.4916	46.1688	46.9585	10	5	5	1.01579e+07	1.08662e+07	1.22741e+07	8.46064e+06	9.79715e+06		2.80937e+06	4.19931e+06	5.21898e+06	5.80533e+06	4.42694e+06	189.123	0.774861	1.19879	1.03112e+07	4.49199e+06
241	M274T142_2	2.2934	-2.73872	0.0294707	274.201	274.201	274.201	142.49	141.509	143.12	20	5	5	7.08835e+06	1.04719e+07	1.3099e+07	6.01222e+06	5.48185e+06		5.14062e+06	795268	4.40094e+06	2.18265e+06	5.86078e+06	274.201	2.37483	1.19749	8.43067e+06	3.67605e+06
242	M180T44	2.28765	-3.27142	0.0113443	180.149	180.149	180.149	44.3477	44.0351	44.8609	10	5	5	3.08325e+08	2.44497e+08	2.59428e+08	3.10857e+08	1.39488e+08		3.89712e+07	1.22029e+08	8.17073e+07	2.19333e+08	8.98778e+07	180.149	0.739129	1.19387	2.52519e+08	1.10384e+08
243	M101T349	2.28704	-1.28491	0.262841	101.071	101.071	101.071	348.944	341.789	355.547	18	5	5	5.38603e+07	3.42066e+07	6.18724e+07	2.94138e+08	1.10229e+08		5.55719e+07	6.09882e+07	7.35698e+07	3.606e+07	1.61791e+07	101.071	5.81573	1.19348	1.10861e+08	4.84738e+07
244	M971T183	2.28113	-11.0816	4.11894e-06	971.484	971.484	971.484	182.778	182.764	183.31	13	5	5	3.319e+06	3.89429e+06	3.8737e+06	3.28176e+06	3.47318e+06		1.3129e+06	1.23541e+06	1.77147e+06	1.6577e+06	1.84405e+06	971.484	3.0463	1.18975	3.56839e+06	1.5643e+06
245	M429T276	2.27978	-2.26771	0.0549388	429.373	429.372	429.373	275.634	270.402	281.927	12	5	5	5.52801e+06	5.31487e+06	1.33793e+07	6.06518e+06	8.81172e+06		1.22046e+06	1.68497e+06	2.39507e+06	4.05439e+06	7.7955e+06	429.373	4.5939	1.18889	7.81982e+06	3.43008e+06
246	M643T377	2.27966	-4.29416	0.00301495	643.454	643.454	643.454	376.938	374.727	390.41	15	5	5	6.76676e+06	5.50439e+06	5.5917e+06	3.72489e+06	4.29328e+06		2.05319e+06	2.59961e+06	3.49984e+06	931123	2.26926e+06	643.454	6.2823	1.18882	5.17621e+06	2.2706e+06
247	M135T143	2.27958	-7.03106	0.000374809	135.044	135.044	135.044	143.007	142.484	151.918	16	5	5	1.87248e+06	2.17638e+06	2.07091e+06	1.50222e+06	2.30076e+06		752321	793195	819853	1.16654e+06	820968	135.044	2.38346	1.18877	1.98455e+06	870575
248	M590T265	2.27627	-8.84055	2.33697e-05	590.426	590.426	590.426	264.68	264.528	265.571	20	5	5	7.40204e+06	8.72474e+06	8.75168e+06	8.13365e+06	9.54422e+06		2.27388e+06	3.76252e+06	4.60191e+06	4.36393e+06	3.69342e+06	590.426	4.41133	1.18667	8.51127e+06	3.73913e+06
249	M450T159	2.27047	-2.52762	0.0523767	450.227	450.227	450.227	158.699	158.172	158.915	26	5	5	6.3746e+06	3.26753e+06	7.91382e+06	2.16139e+06	6.9218e+06		1.34683e+06	1.61684e+06	3.17539e+06	3.34627e+06	2.24753e+06	450.227	2.64498	1.18299	5.32783e+06	2.34657e+06
250	M350T227	2.2656	-3.82375	0.00542854	350.241	350.24	350.241	227.482	227.19	228.012	14	5	5	6.14179e+06	8.33923e+06	8.60542e+06	4.5873e+06	6.00567e+06		2.66236e+06	2.84666e+06	5.36444e+06	2.16696e+06	1.82514e+06	350.241	3.79137	1.17989	6.73588e+06	2.97311e+06
251	M277T249	2.26244	-4.53738	0.00499555	277.216	277.216	277.216	249.348	249.274	249.856	10	5	5	2.46107e+07	2.566e+07	2.74488e+07	1.62493e+07	1.57126e+07		7.86956e+06	1.32509e+07	1.10528e+07	8.64936e+06	7.65679e+06	277.216	4.1558	1.17788	2.19363e+07	9.69588e+06
252	M661T340	2.26216	-3.15155	0.0199432	661.465	661.465	661.465	340.228	337.064	340.758	11	5	5	7.64898e+06	7.52989e+06	8.39085e+06	5.99457e+06	5.35534e+06		1.28208e+06	7.38127e+06	2.81277e+06	1.98236e+06	1.97793e+06	661.465	5.67047	1.1777	6.98393e+06	3.08728e+06
253	M238T46	2.25874	-6.4723	0.00166468	238.092	238.092	238.092	45.913	33.9299	46.4811	18	5	5	1.76823e+06	1.9365e+06	2.24851e+06	1.53126e+06	1.42361e+06		696173	685700	811274	913637	837048	238.092	0.765217	1.17552	1.78162e+06	788767
254	M546T157	2.2552	-3.8817	0.00632269	546.13	546.129	546.13	157.137	148.791	157.878	39	5	5	6.10173e+06	6.45549e+06	6.32367e+06	6.31134e+06	2.92224e+06		3.67864e+06	2.48338e+06	3.20197e+06	1.28928e+06	1.81321e+06	546.13	2.61895	1.17326	5.6229e+06	2.4933e+06
255	M321T117	2.25437	-6.46476	0.00164993	321.104	321.104	321.104	117.036	101.699	117.871	14	5	5	2.58848e+06	4.06644e+06	4.37323e+06	3.67683e+06	3.99549e+06		1.97645e+06	1.58482e+06	1.74577e+06	1.52131e+06	1.46688e+06	321.104	1.9506	1.17272	3.7401e+06	1.65904e+06
256	M451T152_2	2.25376	-4.54343	0.001961	451.171	451.171	451.171	152.421	151.898	153.247	33	5	5	3.24103e+06	3.93666e+06	4.79967e+06	2.87203e+06	3.4028e+06		1.39662e+06	560739	1.96132e+06	2.20786e+06	1.97202e+06	451.171	2.54035	1.17233	3.65044e+06	1.61971e+06
257	M293T210	2.25072	-7.42234	0.000664007	293.211	293.211	293.211	209.972	209.421	218.377	14	5	5	6.26852e+06	7.33707e+06	7.63931e+06	8.55093e+06	5.74112e+06		2.89991e+06	3.57131e+06	3.50724e+06	3.21033e+06	2.60036e+06	293.211	3.49954	1.17039	7.10739e+06	3.15783e+06
258	M189T119	2.24484	-5.3703	0.00328943	188.549	188.549	188.549	119.492	118.933	120.489	17	5	5	1.90892e+06	2.46049e+06	3.49668e+06	2.51914e+06	2.67366e+06		885034	1.11044e+06	1.15877e+06	1.38374e+06	1.2793e+06	188.549	1.99153	1.16661	2.61178e+06	1.16346e+06
259	M170T63	2.24254	-4.93272	0.00267363	170.045	170.045	170.045	62.6271	59.967	64.3081	11	5	5	5.7648e+06	6.79957e+06	7.14564e+06	4.45293e+06	4.40673e+06		1.7514e+06	2.10413e+06	2.47877e+06	3.28955e+06	3.11604e+06	170.045	1.04378	1.16513	5.71394e+06	2.54798e+06
260	M111T337	2.2418	-1.3279	0.25363	111.092	111.092	111.092	336.669	324.344	350.311	25	5	5	6.23743e+07	4.37084e+07	1.65427e+08	4.28184e+07	7.82913e+06		3.42025e+07	3.40672e+07	1.96526e+07	2.71924e+07	2.85901e+07	111.092	5.61115	1.16466	6.44314e+07	2.8741e+07
261	M117T119	2.22679	-9.03347	4.22731e-05	117.055	117.055	117.055	118.882	118.476	119.295	10	5	5	1.59312e+08	1.89177e+08	1.91833e+08	1.50552e+08	1.57977e+08		5.96109e+07	6.6955e+07	8.51001e+07	9.09377e+07	7.85959e+07	117.055	1.98136	1.15496	1.6977e+08	7.62399e+07
262	M326T226	2.22234	-3.05941	0.0364765	326.361	326.361	326.361	226.478	224.345	227.75	16	5	5	1.09699e+07	5.29959e+06	4.9071e+06	4.80042e+06	6.44687e+06		2.55419e+06	3.3407e+06	2.98028e+06	2.93675e+06	2.77806e+06	326.361	3.77464	1.15208	6.48478e+06	2.918e+06
263	M912T170	2.21855	-5.70021	0.000615878	912.408	912.407	912.408	169.693	169.321	170.218	18	5	5	5.45349e+06	6.76895e+06	7.43429e+06	4.83276e+06	5.70576e+06		1.64214e+06	2.2873e+06	3.26094e+06	3.57191e+06	2.84804e+06	912.408	2.82822	1.14962	6.03905e+06	2.72207e+06
264	M177T33_2	2.21671	-2.66831	0.0386135	177.095	177.095	177.102	32.5071	31.4712	46.4394	23	5	5	5.72024e+06	3.5937e+06	7.31852e+06	5.19178e+06	2.15386e+06		768218	2.639e+06	2.63493e+06	3.15121e+06	1.62363e+06	177.095	0.541785	1.14842	4.79562e+06	2.1634e+06
265	M435T172	2.21663	-4.94624	0.00119929	435.126	435.126	435.126	172.308	172.015	172.548	21	5	5	3.33965e+06	4.09002e+06	4.82314e+06	3.2806e+06	3.89026e+06		1.87135e+06	536883	2.46994e+06	2.10512e+06	1.77939e+06	435.126	2.8718	1.14837	3.88473e+06	1.75254e+06
266	M442T167	2.20741	-5.58749	0.0025204	442.28	442.28	442.28	167.212	166.674	167.902	24	5	5	3.21102e+06	3.91788e+06	3.80167e+06	2.80768e+06	2.34655e+06		1.20166e+06	1.74235e+06	1.60127e+06	1.51706e+06	1.22438e+06	442.28	2.78687	1.14236	3.21696e+06	1.45734e+06
267	M178T32	2.19434	-9.55652	3.83025e-05	178.071	178.071	178.071	31.94	31.4712	32.4521	10	5	5	5.33289e+07	6.18361e+07	6.05327e+07	5.12085e+07	4.81441e+07		2.47765e+07	1.91331e+07	2.61211e+07	2.92355e+07	2.60792e+07	178.071	0.532334	1.13379	5.50101e+07	2.50691e+07
268	M221T31	2.19262	-4.25121	0.00737486	221.186	221.185	221.186	30.7932	30.2259	31.3832	10	5	5	5.09662e+06	9.03237e+06	8.96086e+06	5.62258e+06	9.04903e+06		2.4064e+06	3.46189e+06	3.73718e+06	4.54206e+06	3.07452e+06	221.186	0.51322	1.13266	7.55229e+06	3.44441e+06
269	M469T169	2.1749	-8.2041	4.69679e-05	469.331	469.331	469.331	168.909	167.902	170.715	10	5	5	5.559e+06	6.13251e+06	6.69744e+06	4.92836e+06	5.63009e+06		2.13098e+06	2.14843e+06	3.38358e+06	2.70962e+06	2.93714e+06	469.331	2.81515	1.12095	5.78948e+06	2.66195e+06
270	M414T163	2.17336	-4.62613	0.00740506	414.139	414.139	414.139	163.41	162.437	173.573	25	5	5	1.26263e+06	1.40831e+06	1.40617e+06	1.49152e+06	1.46875e+06		1.04107e+06	601881	795080	721343	78644.4	414.139	2.7235	1.11993	1.40748e+06	647604
271	M335T118_2	2.17094	-7.3817	0.000113117	335.074	335.074	335.074	118.402	117.441	119.377	10	5	5	2.23471e+07	2.63103e+07	2.61766e+07	1.96644e+07	2.70268e+07		8.51635e+06	9.08963e+06	1.35723e+07	1.35434e+07	1.12564e+07	335.074	1.97337	1.11832	2.4305e+07	1.11956e+07
272	M180T32	2.1609	-2.78398	0.0237798	180.149	180.149	180.149	31.8719	31.2827	32.3068	10	5	5	5.8751e+07	5.30829e+07	5.21628e+07	5.86355e+07	2.27293e+07		8.34277e+06	2.4774e+07	1.51235e+07	4.7192e+07	1.81139e+07	180.149	0.531199	1.11163	4.90723e+07	2.27092e+07
273	M547T266	2.16041	-3.43099	0.0140417	547.404	547.403	547.404	265.571	265.051	266.094	17	5	5	1.58633e+06	2.15118e+06	969051	2.11363e+06	2.41226e+06		449074	813595	1.23046e+06	1.03054e+06	749801	547.404	4.42618	1.11131	1.84649e+06	854694
274	M436T139	2.15527	-5.10475	0.00115449	436.132	436.132	436.132	138.922	137.895	139.43	16	5	5	2.96925e+06	3.01661e+06	3.50525e+06	2.06061e+06	2.65198e+06		1.57634e+06	1.89613e+06	1.05431e+06	1.10874e+06	954679	436.132	2.31536	1.10787	2.84074e+06	1.31804e+06
275	M485T265	2.1517	-2.81627	0.0424922	485.476	485.475	485.476	264.528	262.339	268.842	27	5	5	1.7804e+06	4.86652e+06	2.54709e+06	2.30664e+06	2.80672e+06		1.11939e+06	1.43156e+06	1.50371e+06	1.63625e+06	958420	485.476	4.4088	1.10548	2.86147e+06	1.32986e+06
276	M606T149	2.1484	-3.13112	0.016875	606.218	606.218	606.218	149.194	139.877	150.881	26	5	5	5.42209e+06	7.10132e+06	6.73573e+06	5.01478e+06	4.24246e+06		485265	2.93129e+06	1.30539e+06	5.11038e+06	3.441e+06	606.218	2.48656	1.10326	5.70327e+06	2.65467e+06
277	M321T264	2.14751	-2.93101	0.0299614	321.242	321.242	321.242	263.537	263.014	274.038	15	5	5	1.4653e+06	3.3516e+06	3.03151e+06	1.59165e+06	1.97243e+06		840749	1.65197e+06	1.15784e+06	885177	778561	321.242	4.39228	1.10266	2.2825e+06	1.06286e+06
278	M363T278	2.14317	-6.07393	0.00167348	363.31	363.31	363.31	277.7	265.631	278.26	18	5	5	1.05707e+07	1.2211e+07	1.0962e+07	1.17141e+07	1.23811e+07		2.0675e+06	5.63733e+06	5.97711e+06	7.9847e+06	5.3209e+06	363.31	4.62833	1.09975	1.15678e+07	5.39751e+06
279	M382T118	2.14302	-6.97786	0.000126135	382.074	382.073	382.074	118.164	117.305	118.979	19	5	5	1.94453e+06	2.16217e+06	1.99038e+06	2.55987e+06	2.15116e+06		1.27449e+06	1.1059e+06	751723	673606	1.23766e+06	382.074	1.9694	1.09965	2.16162e+06	1.00868e+06
280	M331T296	2.14225	-5.88032	0.000492914	331.284	331.284	331.284	295.584	294.947	296.146	17	5	5	3.27123e+06	3.70799e+06	2.86589e+06	3.77344e+06	3.01922e+06		1.01348e+06	2.42785e+06	1.65681e+06	1.37224e+06	1.29614e+06	331.284	4.9264	1.09912	3.32755e+06	1.5533e+06
281	M319T118	2.13809	-31.374	2.32407e-09	319.1	319.1	319.1	118.409	117.963	118.918	11	5	5	4.10373e+08	4.36233e+08	4.29833e+08	4.27897e+08	4.33703e+08		1.9827e+08	1.79648e+08	2.06655e+08	2.13128e+08	2.02273e+08	319.1	1.97348	1.09632	4.27608e+08	1.99995e+08
282	M451T183	2.12764	-4.72876	0.00455896	451.32	451.32	451.321	182.85	182.643	183.31	13	5	5	1.40883e+07	1.69926e+07	1.77044e+07	9.26604e+06	1.3717e+07		5.18268e+06	6.48985e+06	8.64181e+06	7.45142e+06	5.9657e+06	451.32	3.0475	1.08926	1.43537e+07	6.74629e+06
283	M123T195	2.1194	-2.56096	0.0563734	123.117	123.117	123.117	194.814	193.769	203.731	12	5	5	1.62938e+07	1.81287e+07	2.01341e+07	8.52573e+06	6.00782e+06		4.92444e+06	6.70512e+06	7.43069e+06	8.39459e+06	5.1441e+06	123.117	3.2469	1.08366	1.3818e+07	6.51979e+06
284	M297T118	2.1168	-4.84886	0.00467013	297.118	297.118	297.118	118.488	117.441	119.295	17	5	5	5.20429e+06	3.18896e+06	6.31531e+06	4.93936e+06	5.52175e+06		1.97064e+06	1.97394e+06	2.81207e+06	2.77823e+06	2.35555e+06	297.118	1.9748	1.08189	5.03394e+06	2.37809e+06
285	M275T210	2.11214	-2.05091	0.0976672	275.2	275.2	275.201	209.507	198.473	216.806	19	5	5	8.47449e+06	2.17941e+07	1.06475e+07	4.67683e+06	1.311e+07		7.7329e+06	3.74191e+06	5.15106e+06	3.48449e+06	7.68268e+06	275.2	3.49178	1.07871	1.17406e+07	5.55861e+06
286	M213T28_3	2.10752	-5.98824	0.00065124	213.075	213.074	213.075	28.1193	27.1078	28.708	22	5	5	1.23869e+07	1.42679e+07	1.41846e+07	1.15649e+07	1.16676e+07		3.46824e+06	5.10751e+06	8.63367e+06	7.90412e+06	5.28796e+06	213.075	0.468655	1.07555	1.28144e+07	6.0803e+06
287	M455T179	2.10611	-3.65081	0.0190813	455.352	455.351	455.352	178.776	167.599	208.425	42	5	5	4.5633e+07	5.18982e+07	5.6507e+07	8.80415e+07	4.35567e+07		2.1975e+07	2.87071e+07	2.92076e+07	3.07464e+07	2.49867e+07	455.352	2.9796	1.07458	5.71273e+07	2.71246e+07
288	M441T142	2.10009	-4.6521	0.00615976	441.137	441.137	441.138	141.892	140.996	146.735	15	5	5	3.80497e+06	3.45326e+06	3.62511e+06	1.93564e+06	3.87172e+06		1.76509e+06	1.16607e+06	1.6382e+06	1.80759e+06	1.57065e+06	441.137	2.36487	1.07045	3.33814e+06	1.58952e+06
289	M405T218_1	2.09819	-3.51908	0.00911635	405.225	405.225	405.225	217.904	217.481	218.385	17	5	5	1.60605e+07	1.70204e+07	1.64938e+07	8.97357e+06	1.06969e+07		5.44231e+06	1.02192e+07	8.67043e+06	4.66725e+06	4.00308e+06	405.225	3.63173	1.06915	1.3849e+07	6.60046e+06
290	M406T218	2.09782	-2.27529	0.0729575	406.228	406.228	406.228	218.348	217.756	219.484	32	5	5	3.84084e+06	1.35534e+06	1.4542e+06	1.61337e+06	2.42838e+06		1.11961e+06	802861	1.5971e+06	816040	761170	406.228	3.63913	1.06889	2.13843e+06	1.01935e+06
291	M123T194	2.084	-3.28889	0.0250502	123.008	123.008	123.008	194.292	193.762	204.258	20	5	5	2.61411e+07	3.14974e+07	1.43382e+07	1.44782e+07	2.5799e+07		8.26503e+06	1.2322e+07	1.30587e+07	1.09174e+07	9.30157e+06	123.008	3.23821	1.05935	2.24508e+07	1.07729e+07
292	M233T173	2.08276	-2.40292	0.0474837	233.19	233.19	233.19	173.359	162.597	183.827	18	5	5	1.535e+07	1.54414e+07	1.92599e+07	7.16561e+06	7.94169e+06		3.66428e+06	4.5442e+06	6.14631e+06	1.22906e+07	4.63943e+06	233.19	2.88932	1.05849	1.30317e+07	6.25696e+06
293	M238T49_1	2.08138	-6.00828	0.000431993	238.082	238.082	238.082	48.9461	48.3024	51.4184	11	5	5	1.81212e+07	2.06746e+07	2.33155e+07	1.5896e+07	1.72706e+07		6.08075e+06	7.57263e+06	1.08952e+07	1.09704e+07	1.02572e+07	238.082	0.815768	1.05754	1.90556e+07	9.15525e+06
294	M333T147	2.07414	-3.32339	0.0189882	333.108	333.108	333.108	147.257	146.693	148.267	21	5	5	2.21737e+06	3.82742e+06	4.31826e+06	2.23169e+06	2.56474e+06		807642	1.45787e+06	1.80498e+06	1.7914e+06	1.44693e+06	333.108	2.45428	1.05251	3.0319e+06	1.46176e+06
295	M408T207	2.07299	-2.67288	0.0291481	408.244	408.243	408.244	206.854	206.335	207.936	13	5	5	5.09515e+06	7.60065e+06	6.80417e+06	3.10684e+06	4.44751e+06		2.11022e+06	4.78649e+06	3.45524e+06	1.40599e+06	1.29293e+06	408.244	3.44757	1.05171	5.41086e+06	2.61017e+06
296	M147T174	2.07078	-3.10494	0.0240102	147.117	147.117	147.117	173.606	172.838	174.107	10	5	5	1.62544e+07	1.20419e+07	2.25794e+07	1.333e+07	9.39337e+06		4.94433e+06	5.73085e+06	7.29121e+06	7.00841e+06	1.05669e+07	147.117	2.89343	1.05018	1.47198e+07	7.10834e+06
297	M319T278	2.06176	-9.03648	9.24375e-05	319.284	319.284	319.284	278.215	277.173	278.784	19	5	5	5.40377e+06	5.84636e+06	5.245e+06	5.53962e+06	6.07986e+06		1.77538e+06	2.97032e+06	2.55738e+06	3.49609e+06	2.83707e+06	319.284	4.63692	1.04387	5.62292e+06	2.72725e+06
298	M109T173	2.0599	-3.19829	0.0283287	109.101	109.101	109.102	173.27	172.831	174.107	10	5	5	8.54926e+06	9.14196e+06	1.03773e+07	4.0727e+06	5.50937e+06		2.99768e+06	3.34814e+06	4.13298e+06	4.48995e+06	3.30916e+06	109.101	2.88783	1.04257	7.53012e+06	3.65558e+06
299	M112T338	2.05898	-3.25733	0.0115862	112.087	112.087	112.087	338.419	332.049	344.977	14	5	5	9.70904e+07	5.80283e+07	7.62369e+07	5.36661e+07	6.24611e+07		5.07894e+07	5.2029e+07	2.25641e+07	1.36486e+07	2.97334e+07	112.087	5.64032	1.04193	6.94966e+07	3.37529e+07
300	M452T183	2.05814	-3.22183	0.0122498	452.324	452.324	452.324	183.007	182.246	183.31	22	5	5	3.26005e+06	3.46867e+06	3.79975e+06	1.85522e+06	2.86236e+06		377365	1.03412e+06	2.22918e+06	2.19127e+06	1.57574e+06	452.324	3.05012	1.04134	3.04921e+06	1.48154e+06
301	M470T183	2.05739	-4.98975	0.00147821	470.334	470.334	470.335	182.775	168.647	183.31	14	5	5	5.29675e+06	6.18253e+06	6.87499e+06	4.04695e+06	5.98158e+06		1.83964e+06	2.40235e+06	3.5641e+06	3.50477e+06	2.48469e+06	470.334	3.04626	1.04081	5.67656e+06	2.75911e+06
302	M215T174	2.05525	-3.08588	0.0192986	215.179	215.179	215.179	173.719	162.364	183.811	19	5	5	2.07322e+07	1.3979e+07	2.4641e+07	1.02615e+07	1.89707e+07		5.69333e+06	6.14436e+06	8.23512e+06	8.86566e+06	1.41631e+07	215.179	2.89532	1.03931	1.77169e+07	8.62032e+06
303	M191T32	2.05398	-4.36813	0.0066038	191.102	191.102	191.102	32.4059	31.4712	32.8643	17	5	5	1.34654e+07	1.34566e+07	1.40722e+07	1.19131e+07	1.11401e+07		2.15448e+06	7.70017e+06	8.59967e+06	9.08701e+06	3.64073e+06	191.102	0.540098	1.03842	1.28095e+07	6.23641e+06
304	M313T175	2.05244	-2.03359	0.0787386	313.252	313.252	313.252	174.913	162.366	184.357	22	5	5	8.88491e+06	1.33068e+07	5.70863e+06	3.88688e+06	1.09536e+07		2.02682e+06	2.77607e+06	9.31682e+06	3.68483e+06	3.01987e+06	313.252	2.91522	1.03734	8.54816e+06	4.16488e+06
305	M152T32_1	2.05175	-4.74819	0.00523632	151.625	151.625	151.626	32.373	31.8163	43.5015	12	5	5	3.26185e+07	4.01211e+07	4.91885e+07	3.00411e+07	2.98534e+07		1.3957e+07	1.60063e+07	1.86903e+07	2.15632e+07	1.84014e+07	151.625	0.53955	1.03686	3.63645e+07	1.77237e+07
306	M377T178	2.04503	-2.85077	0.0225007	377.12	377.12	377.121	177.947	177.329	178.589	26	5	5	1.79656e+06	817874	2.15992e+06	1.65804e+06	2.05635e+06		679465	404903	1.5308e+06	662146	873601	377.12	2.96578	1.03212	1.69775e+06	830184
307	M189T32	2.04172	-6.48487	0.000346447	189.123	189.123	189.123	32.428	32.0246	32.9283	10	5	5	1.59675e+07	1.72518e+07	2.07219e+07	1.40182e+07	1.62376e+07		6.2423e+06	7.6761e+06	8.84287e+06	1.0673e+07	7.80391e+06	189.123	0.540467	1.02979	1.68394e+07	8.24763e+06
308	M201T147	2.04017	-1.80591	0.113266	201.055	201.054	201.055	146.946	141.46	153.247	26	5	5	1.80537e+06	1.6968e+06	2.04584e+06	347889	915434		441195	240778	367083	1.44057e+06	848975	201.055	2.4491	1.02869	1.36227e+06	667720
309	M364T278	2.03988	-7.03088	0.000760574	364.313	364.313	364.314	277.747	276.637	278.225	32	5	5	2.12792e+06	2.17407e+06	1.95186e+06	2.30161e+06	2.1897e+06		654100	992453	1.10425e+06	1.55071e+06	966035	364.313	4.62912	1.02848	2.14903e+06	1.05351e+06
310	M505T173	2.03795	-4.3278	0.00252209	505.134	505.134	505.134	172.837	172.548	173.354	18	5	5	2.88483e+06	3.89307e+06	4.71142e+06	4.36136e+06	4.76791e+06		980668	1.44845e+06	2.48997e+06	2.65779e+06	2.54044e+06	505.134	2.88061	1.02712	4.12372e+06	2.02346e+06
311	M407T168	2.03534	-9.25621	0.000195922	407.331	407.33	407.331	168.127	167.599	169.321	17	5	5	4.69407e+06	5.22926e+06	5.53877e+06	4.58609e+06	4.13548e+06		2.07672e+06	2.25235e+06	2.49483e+06	2.64171e+06	2.41627e+06	407.331	2.80212	1.02527	4.83673e+06	2.37637e+06
312	M812T182	2.0315	-4.06558	0.00387221	812.45	812.45	812.451	181.735	178.589	188.035	12	5	5	3.09893e+06	3.49368e+06	2.3798e+06	2.28509e+06	2.9365e+06		497395	1.29785e+06	1.54515e+06	2.20151e+06	1.44503e+06	812.45	3.02892	1.02255	2.8388e+06	1.39739e+06
313	M525T189_1	2.02795	-3.50089	0.0187916	525.118	525.118	525.118	188.536	188.008	189.029	16	5	5	2.8153e+06	4.197e+06	4.11994e+06	1.77025e+06	3.33222e+06		1.34893e+06	1.20387e+06	1.79394e+06	1.73287e+06	1.92585e+06	525.118	3.14227	1.02003	3.24694e+06	1.60109e+06
314	M242T140	2.02579	-2.18913	0.0761974	242.175	242.175	242.175	139.516	138.922	139.972	11	5	5	4.54597e+06	6.02264e+06	7.81849e+06	3.31724e+06	2.04383e+06		2.89502e+06	709655	2.348e+06	2.63362e+06	3.13665e+06	242.175	2.32527	1.01848	4.74963e+06	2.34459e+06
315	M321T118	2.02406	-9.94081	1.35002e-05	321.076	321.076	321.076	118.375	117.651	118.772	16	5	5	5.97829e+06	6.54819e+06	7.54753e+06	6.38429e+06	6.34263e+06		2.70556e+06	2.8009e+06	3.41557e+06	3.58837e+06	3.6951e+06	321.076	1.97292	1.01725	6.56019e+06	3.2411e+06
316	M425T176	2.02084	-2.24045	0.0827589	425.251	425.251	425.251	176.367	175.833	192.198	17	5	5	8.66112e+06	1.18018e+07	5.23684e+06	2.63073e+06	6.8442e+06		3.75576e+06	4.04205e+06	4.23025e+06	2.88704e+06	2.49091e+06	425.251	2.93945	1.01495	7.03494e+06	3.4812e+06
317	M293T32	2.01808	-5.43161	0.00132612	293.063	293.063	293.063	31.9636	31.4712	33.9853	13	5	5	6.0075e+07	7.78785e+07	8.52689e+07	5.68707e+07	6.26284e+07		2.4911e+07	3.09351e+07	3.79224e+07	4.35473e+07	3.25095e+07	293.063	0.532727	1.01298	6.85443e+07	3.39651e+07
318	M205T33	2.01714	-4.66063	0.00515306	205.118	205.118	205.118	32.8643	32.0246	34.1374	17	5	5	8.41034e+06	9.34871e+06	8.9878e+06	7.41282e+06	8.40271e+06		1.74599e+06	4.7149e+06	5.53105e+06	6.35696e+06	2.75152e+06	205.118	0.547738	1.01231	8.51248e+06	4.22008e+06
319	M195T28_1	2.01511	-4.1103	0.00362692	194.996	194.996	194.997	27.625	27.1337	28.1746	15	5	5	1.79403e+06	1.38527e+06	1.85255e+06	1.55402e+06	2.37816e+06		542389	1.2134e+06	1.01753e+06	1.11055e+06	564546	194.996	0.460417	1.01086	1.7928e+06	889681
320	M659T284	2.01471	-7.75333	0.000737852	658.51	658.509	658.51	284.059	282.933	284.551	15	5	5	5.87904e+06	5.63074e+06	6.92735e+06	4.82146e+06	6.6029e+06		2.74755e+06	3.00186e+06	3.32357e+06	3.04319e+06	2.70558e+06	658.51	4.73432	1.01057	5.9723e+06	2.96435e+06
321	M291T160	2.01201	-2.31154	0.062632	291.097	291.097	291.097	160.253	159.742	160.455	23	5	5	1.26848e+07	1.37075e+07	3.71926e+07	2.74224e+07	2.9879e+07		3.67876e+06	1.3018e+07	1.54594e+07	1.61372e+07	1.17889e+07	291.097	2.67088	1.00864	2.41773e+07	1.20165e+07
322	M259T118	2.0115	-4.84677	0.00130277	259.129	259.129	259.129	117.79	116.11	121.959	12	5	5	3.83862e+06	3.12664e+06	3.96573e+06	3.69949e+06	2.558e+06		1.1679e+06	1.92017e+06	1.81784e+06	2.4488e+06	1.1904e+06	259.129	1.96317	1.00827	3.43769e+06	1.70902e+06
323	M381T195	2.00909	-3.67554	0.00834788	381.227	381.225	381.227	194.816	188.008	195.339	12	5	5	6.07571e+06	6.20671e+06	6.60386e+06	4.72683e+06	4.56732e+06		2.58177e+06	3.10777e+06	5.12194e+06	1.43276e+06	1.78227e+06	381.227	3.24693	1.00654	5.63609e+06	2.8053e+06
324	M346T119	2.00618	-8.90523	0.000180844	346.035	346.035	346.035	118.583	117.862	119.295	20	5	5	2.26628e+06	2.38831e+06	2.4574e+06	2.15929e+06	2.26082e+06		1.03911e+06	1.19692e+06	748989	1.38011e+06	1.38317e+06	346.035	1.97638	1.00445	2.30642e+06	1.14966e+06
325	M539T162	2.003	-5.73186	0.000696766	539.174	539.174	539.174	161.813	161.29	162.519	11	5	5	1.95113e+06	2.48716e+06	2.37304e+06	1.96204e+06	2.26236e+06		1.10603e+06	1.27668e+06	1.29751e+06	1.34484e+06	484521	539.174	2.69688	1.00217	2.20715e+06	1.10192e+06
326	M217T173_1	2.00179	-3.18017	0.0199663	217.159	217.159	217.159	173.343	172.835	174.139	10	5	5	5.67371e+06	1.06014e+07	1.09499e+07	7.41715e+06	5.77461e+06		3.24376e+06	2.74384e+06	5.92489e+06	4.54937e+06	3.72845e+06	217.159	2.88905	1.00129	8.08335e+06	4.03806e+06
327	M193T28	1.99349	-4.96023	0.00114254	192.998	192.998	192.999	27.6442	27.557	28.1735	15	5	5	3.37811e+07	2.53986e+07	2.96217e+07	3.11811e+07	3.97958e+07		1.04182e+07	2.25425e+07	1.84955e+07	1.6174e+07	1.25199e+07	192.998	0.460737	0.995296	3.19557e+07	1.603e+07
328	M302T32_2	1.9919	-5.03884	0.00106434	302.243	302.243	302.244	32.2973	30.9279	42.9936	16	5	5	3.39555e+06	4.49844e+06	4.64983e+06	3.50463e+06	3.78827e+06		991938	1.82553e+06	2.65914e+06	2.5208e+06	1.96131e+06	302.243	0.538288	0.994143	3.96734e+06	1.99174e+06
329	M471T140_1	1.99024	-6.76859	0.000388024	471.081	471.081	471.081	139.965	139.516	140.402	18	5	5	1.80912e+06	1.95543e+06	1.99215e+06	1.6741e+06	2.06185e+06		1.05978e+06	994050	1.1597e+06	1.07422e+06	481845	471.081	2.33276	0.992943	1.89853e+06	953920
330	M400T33	1.99002	-7.42043	0.000292787	400.211	400.21	400.211	33.0179	32.3395	35.7677	14	5	5	7.11903e+06	8.21962e+06	7.87029e+06	5.79971e+06	6.80178e+06		3.22755e+06	3.04501e+06	3.99963e+06	4.22232e+06	3.50049e+06	400.211	0.550298	0.992783	7.16209e+06	3.599e+06
331	M469T153	1.98952	-5.69158	0.000954609	469.182	469.181	469.182	152.542	152.414	153.247	19	5	5	4.47892e+06	5.78986e+06	6.2198e+06	4.32394e+06	4.64521e+06		1.97702e+06	2.06545e+06	2.96363e+06	3.07277e+06	2.71702e+06	469.182	2.54237	0.992422	5.09154e+06	2.55918e+06
332	M353T118	1.98709	-3.31294	0.0193125	353.037	353.037	353.037	118.352	117.828	118.933	20	5	5	2.33343e+06	2.74084e+06	2.74872e+06	1.05564e+06	2.31281e+06		919693	1.19589e+06	1.35469e+06	747322	1.41449e+06	353.037	1.97253	0.990654	2.23829e+06	1.12642e+06
333	M457T140	1.98695	-10.6368	8.11083e-05	457.121	457.121	457.121	139.994	139.842	140.486	22	5	5	4.36193e+06	3.92762e+06	3.65486e+06	4.27496e+06	4.69574e+06		2.18146e+06	1.80763e+06	2.14099e+06	2.16136e+06	2.23481e+06	457.121	2.33323	0.990554	4.18302e+06	2.10525e+06
334	M932T174	1.97718	-4.67194	0.00202744	931.516	931.516	931.516	174.055	173.362	174.64	10	5	5	3.8268e+06	4.58233e+06	4.96398e+06	3.02443e+06	3.67596e+06		1.24424e+06	1.79572e+06	2.55943e+06	2.57594e+06	1.97723e+06	931.516	2.90092	0.983447	4.0147e+06	2.03051e+06
335	M219T160	1.96973	-0.70231	0.520754	219.215	219.211	219.215	159.95	159.236	173.362	35	5	5	2.77182e+06	2.87261e+06	2.8382e+06	4.0799e+07	4.5052e+06		5.13996e+06	4.27634e+06	4.97226e+06	5.17209e+06	7.74607e+06	219.215	2.66583	0.977998	1.07574e+07	5.46135e+06
336	M260T32	1.96956	-4.82424	0.0013145	260.053	260.053	260.053	31.9165	31.2827	32.9854	17	5	5	8.84817e+06	1.16222e+07	1.23183e+07	8.60337e+06	9.98848e+06		5.26487e+06	4.96997e+06	7.99341e+06	3.95708e+06	3.90197e+06	260.053	0.531942	0.977872	1.02761e+07	5.21746e+06
337	M471T140_2	1.96674	-8.25318	5.30144e-05	471.09	471.09	471.09	140.029	139.446	140.543	21	5	5	4.17323e+06	4.41253e+06	4.70393e+06	3.77279e+06	4.36203e+06		1.90793e+06	1.56263e+06	2.56879e+06	2.65245e+06	2.20163e+06	471.09	2.33382	0.975804	4.2849e+06	2.17869e+06
338	M455T140	1.96641	-16.5644	1.82364e-06	455.116	455.116	455.116	139.912	139.842	140.342	10	5	5	1.49553e+08	1.47567e+08	1.48861e+08	1.49269e+08	1.68421e+08		7.55314e+07	7.0547e+07	8.38417e+07	7.80817e+07	8.03567e+07	455.116	2.33187	0.975564	1.52734e+08	7.76717e+07
339	M295T160	1.96608	-11.523	1.83003e-05	295.092	295.092	295.092	160.269	150.962	160.455	27	5	5	6.00353e+06	5.25375e+06	5.7299e+06	6.50435e+06	5.50175e+06		3.21702e+06	2.67576e+06	2.64435e+06	3.05378e+06	3.15585e+06	295.092	2.67115	0.975321	5.79866e+06	2.94935e+06
340	M934T170	1.96451	-7.5771	0.000113803	934.389	934.389	934.39	169.691	169.288	169.839	15	5	5	2.70632e+06	3.08762e+06	3.21733e+06	2.77553e+06	2.69126e+06		991260	1.30026e+06	1.70856e+06	1.86446e+06	1.50527e+06	934.389	2.82818	0.974169	2.89561e+06	1.47396e+06
341	M491T153	1.95947	-10.0543	1.46398e-05	491.164	491.163	491.164	152.94	152.414	153.761	23	5	5	1.16223e+07	1.30884e+07	1.35609e+07	1.18833e+07	1.24468e+07		4.93206e+06	5.74522e+06	7.60971e+06	7.27536e+06	6.38581e+06	491.164	2.549	0.970467	1.25203e+07	6.38963e+06
342	M147T142	1.95852	-7.21466	0.000290981	147.044	147.044	147.044	141.949	131.291	151.697	17	5	5	2.50642e+07	3.07088e+07	2.76253e+07	3.3665e+07	3.45902e+07		1.17524e+07	1.51938e+07	1.62964e+07	1.75115e+07	1.66787e+07	147.044	2.36582	0.969764	3.03307e+07	1.54865e+07
343	M589T163	1.94993	-2.76624	0.0265256	589.119	589.118	589.119	163.264	162.886	163.608	14	5	5	2.00599e+06	1.11975e+06	2.82467e+06	1.71822e+06	2.16401e+06		738005	1.15787e+06	1.42889e+06	1.37184e+06	345975	589.119	2.72107	0.96342	1.96653e+06	1.00851e+06
344	M545T157	1.94437	-3.75808	0.00663044	545.126	545.126	545.126	157.137	148.254	157.655	25	5	5	1.30354e+07	2.42175e+07	2.26608e+07	2.43664e+07	2.59744e+07		1.5744e+07	1.15213e+07	1.28809e+07	1.09989e+07	5.55937e+06	545.126	2.61895	0.959304	2.20509e+07	1.13409e+07
345	M233T195	1.94355	-2.51606	0.0630878	233.19	233.19	233.19	194.813	194.286	204.272	16	5	5	5.18387e+07	2.68275e+07	6.39227e+07	2.06772e+07	5.07016e+07		1.89034e+07	2.37014e+07	2.55739e+07	2.17656e+07	2.01472e+07	233.19	3.24688	0.958692	4.27935e+07	2.20183e+07
346	M456T179	1.94212	-4.36106	0.00240966	456.355	456.355	456.355	178.914	167.368	198.506	38	5	5	1.4493e+07	1.61232e+07	1.72447e+07	1.06363e+07	1.35659e+07		3.3109e+06	7.44056e+06	9.9329e+06	8.92564e+06	7.49545e+06	456.355	2.9819	0.957632	1.44126e+07	7.42109e+06
347	M519T143	1.94196	-7.19334	0.00130258	519.081	519.081	519.081	143.013	142.546	143.442	26	5	5	1.1186e+06	1.12583e+06	1.03628e+06	1.44885e+06	1.3712e+06		676096	644530	589115	578073	653739	519.081	2.38356	0.95751	1.22015e+06	628310
348	M419T168	1.94155	-4.40502	0.00504696	419.331	419.33	419.331	168.121	167.716	168.425	15	5	5	1.58631e+07	2.4404e+07	2.05676e+07	1.46442e+07	1.61655e+07		7.11184e+06	8.11215e+06	1.19635e+07	1.07076e+07	9.30647e+06	419.331	2.80202	0.957209	1.83289e+07	9.44032e+06
349	M347T238	1.94014	-3.0876	0.0169759	347.219	347.219	347.219	238.179	235.142	245.675	24	5	5	2.21951e+06	3.59118e+06	3.21088e+06	3.15491e+06	3.98196e+06		705237	3.03562e+06	958496	2.01223e+06	1.61692e+06	347.219	3.96965	0.95616	3.23169e+06	1.6657e+06
350	M205T173_1	1.94014	-5.53616	0.00243429	205.159	205.159	205.159	173.359	162.364	174.379	12	5	5	1.83345e+07	1.19854e+07	1.25603e+07	1.65125e+07	1.66631e+07		9.56378e+06	7.66721e+06	7.98761e+06	6.99122e+06	6.99145e+06	205.159	2.88932	0.956157	1.52111e+07	7.84025e+06
351	M276T240	1.93509	-2.54809	0.050416	276.204	276.204	276.204	239.908	239.787	240.38	12	5	5	2.98409e+06	4.38266e+06	4.08123e+06	1.69218e+06	2.00228e+06		1.48735e+06	2.09847e+06	1.95347e+06	1.23379e+06	1.05211e+06	276.204	3.99847	0.9524	3.02849e+06	1.56504e+06
352	M112T322	1.93282	-1.64389	0.141092	112.087	112.087	112.087	321.529	312.412	328.664	16	5	5	6.78802e+07	4.14226e+07	9.36467e+07	1.75809e+08	1.28056e+08		1.19365e+08	5.99352e+07	4.13842e+07	2.38935e+07	1.7637e+07	112.087	5.35882	0.950709	1.01363e+08	5.24429e+07
353	M163T45	1.93162	-2.50041	0.0416267	163.123	163.123	163.123	44.5025	44.0351	55.6878	11	5	5	3.83463e+07	2.70965e+07	4.39111e+07	3.5514e+07	1.43271e+07		1.00551e+07	1.5621e+07	8.84338e+06	2.63685e+07	2.15272e+07	163.123	0.741708	0.949815	3.1839e+07	1.6483e+07
354	M407T174	1.93111	-8.06531	5.5534e-05	407.363	407.358	407.367	173.516	173.082	174.401	16	5	5	3.80462e+06	3.78865e+06	3.5254e+06	3.07977e+06	3.62722e+06		1.2942e+06	1.84188e+06	2.02806e+06	2.30932e+06	1.75729e+06	407.363	2.89193	0.949433	3.56513e+06	1.84615e+06
355	M203T32_2	1.92403	-3.64338	0.00846359	203.102	203.102	203.103	32.3068	31.2827	32.4521	11	5	5	3.57494e+06	4.58444e+06	4.48945e+06	3.14237e+06	4.48175e+06		1.06839e+06	3.68755e+06	2.33731e+06	1.91109e+06	1.53235e+06	203.102	0.538447	0.944134	4.05459e+06	2.10734e+06
356	M245T174	1.92156	-2.72927	0.0474914	245.19	245.19	245.19	173.878	161.541	183.825	19	5	5	9.17223e+06	1.79741e+07	1.04782e+07	7.4831e+06	8.91785e+06		4.64122e+06	4.70942e+06	6.23604e+06	6.67528e+06	5.8534e+06	245.19	2.89797	0.942281	1.08051e+07	5.62307e+06
357	M376T182	1.91824	-1.46496	0.181778	376.284	376.284	376.285	181.648	179.986	182.78	30	5	5	3.57998e+06	6.44874e+06	5.32756e+06	1.68383e+06	1.91475e+06		1.82187e+06	5.13685e+06	1.36941e+06	775445	777828	376.284	3.02746	0.93978	3.79097e+06	1.97628e+06
358	M331T236	1.91678	-1.0573	0.337397	331.188	331.188	331.188	236.156	229.807	237.26	28	5	5	4.77445e+06	4.25764e+06	829909	854522	422464		927812	2.45944e+06	990053	1.18817e+06	245830	331.188	3.93594	0.938683	2.2278e+06	1.16226e+06
359	M176T30	1.91556	-6.55501	0.000213542	176.122	176.122	176.128	29.7729	29.179	32.8643	15	5	5	3.09567e+07	3.36727e+07	3.75997e+07	2.64202e+07	3.20491e+07		1.25256e+07	1.43019e+07	1.95819e+07	2.01145e+07	1.73674e+07	176.122	0.496215	0.937764	3.21397e+07	1.67782e+07
360	M933T170	1.9104	-6.27022	0.00024049	933.386	933.386	933.386	169.691	169.321	170.218	18	5	5	5.31969e+06	6.26129e+06	6.48789e+06	5.00398e+06	6.52456e+06		2.17241e+06	2.52787e+06	3.70581e+06	3.76274e+06	3.32394e+06	933.386	2.82818	0.933876	5.91948e+06	3.09855e+06
361	M165T141	1.90658	-5.10919	0.00360943	165.055	165.054	165.055	140.924	139.959	141.984	10	5	5	8.42703e+06	1.35545e+07	9.90064e+06	9.39731e+06	9.43572e+06		4.1391e+06	5.58524e+06	5.21036e+06	6.07942e+06	5.58599e+06	165.055	2.34874	0.930986	1.0143e+07	5.32002e+06
362	M380T278	1.90647	-7.01913	0.00127834	380.337	380.337	380.337	277.699	276.65	278.225	22	5	5	4.97252e+06	5.35254e+06	4.84731e+06	5.07417e+06	5.2416e+06		1.65579e+06	2.81851e+06	2.7652e+06	3.7163e+06	2.41352e+06	380.337	4.62832	0.9309	5.09763e+06	2.67386e+06
363	M423T185	1.90584	-6.00698	0.000850121	423.326	423.325	423.326	184.88	181.203	188.014	19	5	5	3.7366e+06	3.07162e+06	3.50501e+06	3.17476e+06	3.64376e+06		985930	1.91595e+06	1.92001e+06	2.45759e+06	1.70959e+06	423.326	3.08133	0.930426	3.42635e+06	1.79782e+06
364	M175T174	1.90538	-2.87921	0.0357033	175.148	175.148	175.148	173.731	173.186	174.107	10	5	5	2.03868e+07	2.18491e+07	1.41377e+07	9.44791e+06	1.16208e+07		1.01511e+07	5.52877e+06	8.19778e+06	9.37547e+06	7.39096e+06	175.148	2.89551	0.930077	1.54885e+07	8.12881e+06
365	M379T168	1.90428	-4.71081	0.00174292	379.299	379.299	379.299	168.123	167.368	168.621	12	5	5	2.2509e+06	3.01937e+06	3.26129e+06	2.34221e+06	2.32507e+06		1.03662e+06	1.05811e+06	1.47142e+06	1.94164e+06	1.42334e+06	379.299	2.80205	0.929249	2.63977e+06	1.38623e+06
366	M390T228	1.90354	-3.80721	0.0100307	390.233	390.233	390.233	228.315	228.132	228.82	19	5	5	2.41221e+06	3.41447e+06	2.95687e+06	1.8587e+06	2.056e+06		1.38472e+06	1.53994e+06	1.68313e+06	1.06325e+06	999824	390.233	3.80525	0.928685	2.53965e+06	1.33417e+06
367	M350T118	1.90317	-8.77658	2.47401e-05	350.029	350.029	350.029	118.409	117.963	118.918	16	5	5	2.2925e+07	2.56263e+07	2.46083e+07	2.07397e+07	2.12849e+07		9.79336e+06	1.0445e+07	1.3218e+07	1.3736e+07	1.33298e+07	350.029	1.97348	0.928408	2.30368e+07	1.21044e+07
368	M294T239	1.90241	-2.99741	0.0244354	294.214	294.214	294.214	239.476	239.326	240.188	10	5	5	2.57091e+06	3.31621e+06	3.10941e+06	1.66415e+06	1.67072e+06		1.05748e+06	1.85147e+06	1.49308e+06	1.24973e+06	830219	294.214	3.99126	0.927828	2.46628e+06	1.2964e+06
369	M160T32	1.90166	-5.57568	0.000536906	160.06	160.06	160.06	32.4051	31.7645	32.9854	11	5	5	7.7972e+06	9.43595e+06	9.54518e+06	7.42362e+06	7.43128e+06		3.51649e+06	2.92782e+06	5.51963e+06	5.5022e+06	4.42692e+06	160.06	0.540085	0.927263	8.32665e+06	4.37861e+06
370	M279T276	1.89723	-4.5643	0.00332681	279.232	279.232	279.232	275.608	275.59	276.177	10	5	5	5.37065e+06	8.43861e+06	8.43841e+06	5.9666e+06	6.74367e+06		2.60362e+06	3.6222e+06	4.19282e+06	4.68716e+06	3.31997e+06	279.232	4.59347	0.923895	6.99159e+06	3.68516e+06
371	M478T237	1.89697	-1.576	0.177056	478.293	478.293	478.293	237.26	235.102	239.664	17	5	5	2.65273e+07	1.58262e+07	4.11324e+07	9.97655e+06	1.03623e+07		4.15286e+06	9.76948e+06	1.32779e+07	1.60427e+07	1.14889e+07	478.293	3.95433	0.923697	2.07649e+07	1.09464e+07
372	M290T191	1.89692	-0.922468	0.40793	290.269	290.269	290.269	190.628	189.538	191.678	15	5	5	9.63792e+06	6.9216e+06	8.09212e+06	5.26476e+07	9.25247e+06		7.30556e+06	9.92848e+06	8.23112e+06	1.12044e+07	8.95781e+06	290.269	3.17713	0.923661	1.73103e+07	9.12549e+06
373	M387T118	1.89206	-10.6645	3.33764e-05	387.014	387.014	387.014	118.35	116.918	118.772	20	5	5	3.74107e+06	3.69447e+06	3.86415e+06	3.69483e+06	4.48965e+06		1.84443e+06	2.12439e+06	2.32742e+06	2.05526e+06	1.94633e+06	387.014	1.9725	0.919961	3.89683e+06	2.05957e+06
374	M165T350	1.89145	-2.70212	0.0281554	165.113	165.113	165.113	350.26	332.447	369.774	28	5	5	2.03158e+07	1.71103e+07	1.3564e+07	1.45049e+07	2.42083e+07		1.86273e+07	4.25654e+06	6.93754e+06	8.12132e+06	9.48306e+06	165.113	5.83767	0.919491	1.79407e+07	9.48515e+06
375	M629T327	1.89114	-2.65593	0.0446232	629.475	629.475	629.475	327.286	324.344	354.463	20	5	5	6.53668e+06	7.06459e+06	5.89459e+06	5.21388e+06	7.37131e+06		1.82716e+06	3.05932e+06	7.47443e+06	3.09167e+06	1.51126e+06	629.475	5.45476	0.919258	6.41621e+06	3.39277e+06
376	M149T173	1.88759	-5.9799	0.00169209	149.132	149.132	149.133	173.36	161.846	174.401	16	5	5	1.03435e+07	1.22788e+07	1.26935e+07	1.57563e+07	1.12989e+07		5.70746e+06	5.90767e+06	7.27563e+06	7.44893e+06	6.70291e+06	149.132	2.88933	0.916548	1.24742e+07	6.60852e+06
377	M197T126	1.88636	-4.78164	0.0063285	197.128	197.128	197.128	126.308	119.011	141.984	18	5	5	1.15271e+07	2.10318e+07	2.05612e+07	1.78747e+07	1.85943e+07		8.07869e+06	9.12265e+06	9.9966e+06	9.52691e+06	1.07682e+07	197.128	2.10514	0.915608	1.79178e+07	9.4986e+06
378	M291T233	1.88605	-2.7237	0.0261773	291.195	291.195	291.195	233.028	228.412	240.188	20	5	5	8.45001e+06	6.03927e+06	8.838e+06	5.0796e+06	5.27208e+06		2.66746e+06	6.85753e+06	3.42612e+06	2.70646e+06	2.19933e+06	291.195	3.88379	0.915365	6.73579e+06	3.57138e+06
379	M595T180	1.88554	-3.01887	0.0166714	595.363	595.362	595.363	179.986	167.574	188.021	37	5	5	3.23888e+06	6.68023e+06	6.57806e+06	5.25853e+06	5.6364e+06		1.98506e+06	1.40011e+06	4.77356e+06	3.29972e+06	3.06902e+06	595.363	2.99977	0.914976	5.47842e+06	2.90549e+06
380	M328T210	1.8843	-2.85152	0.033071	328.248	328.248	328.248	210.016	209.495	211.077	16	5	5	2.75871e+06	3.15615e+06	3.30687e+06	1.38335e+06	1.82488e+06		1.19085e+06	1.82145e+06	1.47272e+06	1.23834e+06	873247	328.248	3.50027	0.914027	2.48599e+06	1.31932e+06
381	M258T124	1.88379	-1.35466	0.243152	258.097	258.097	258.097	123.597	122.654	124.226	10	5	5	957296	5.41301e+06	5.97459e+06	1.18622e+06	2.12317e+06		1.55034e+06	1.24231e+06	1.9126e+06	1.35117e+06	2.25357e+06	258.097	2.05996	0.913641	3.13086e+06	1.662e+06
382	M251T28	1.88296	-4.49586	0.00258184	251.03	251.03	251.031	27.625	27.0336	27.66	15	5	5	3.1403e+06	3.9184e+06	3.71112e+06	2.83239e+06	2.44675e+06		1.92558e+06	967461	2.09644e+06	1.7163e+06	1.8175e+06	251.03	0.460417	0.912999	3.20979e+06	1.70465e+06
383	M313T160	1.88191	-3.50788	0.0236251	313.079	313.079	313.079	160.269	159.742	160.455	31	5	5	4.03446e+06	1.81003e+06	4.44766e+06	3.75821e+06	4.46035e+06		1.82772e+06	1.98838e+06	1.99522e+06	2.15905e+06	1.86574e+06	313.079	2.67115	0.9122	3.70214e+06	1.96722e+06
384	M191T47	1.87808	-2.37431	0.0606479	191.129	191.129	191.129	47.0248	32.4502	47.5492	16	5	5	1.39667e+06	2.48999e+06	3.13608e+06	1.3267e+06	1.51229e+06		652789	1.4892e+06	1.23683e+06	1.04379e+06	828357	191.129	0.783747	0.909256	1.97235e+06	1.05019e+06
385	M190T29	1.87463	-4.82479	0.00159283	190.163	190.163	190.163	28.699	28.1896	29.2395	22	5	5	3.89492e+06	3.53441e+06	3.39947e+06	2.97403e+06	2.81464e+06		1.52351e+06	1.82443e+06	2.29642e+06	2.28674e+06	933276	190.163	0.478317	0.906608	3.32349e+06	1.77288e+06
386	M190T32_1	1.87113	-3.27686	0.0140344	190.107	190.107	190.107	32.3409	31.3851	47.2409	13	5	5	2.24895e+06	3.8608e+06	4.02742e+06	2.55616e+06	2.62343e+06		1.54467e+06	1.5556e+06	910850	2.37108e+06	1.80365e+06	190.107	0.539015	0.903906	3.06335e+06	1.63717e+06
387	M389T228	1.86964	-3.8394	0.0108406	389.23	389.23	389.23	228.315	228.132	228.82	20	5	5	1.21995e+07	1.65038e+07	1.49039e+07	8.72575e+06	1.05788e+07		7.27879e+06	7.98278e+06	7.63756e+06	5.76496e+06	4.98508e+06	389.23	3.80525	0.902757	1.25823e+07	6.72984e+06
388	M309T194	1.86625	-3.663	0.00884042	309.206	309.206	309.206	194.293	194.286	194.823	10	5	5	8.29603e+06	1.01134e+07	1.10442e+07	6.08387e+06	7.0804e+06		5.18298e+06	6.38451e+06	4.42293e+06	3.56803e+06	3.27768e+06	309.206	3.23822	0.900141	8.52358e+06	4.56723e+06
389	M351T118	1.86432	-4.02612	0.013322	351.037	351.037	351.037	118.364	117.963	118.918	14	5	5	3.24173e+07	3.87748e+07	1.90737e+07	3.8065e+07	3.84778e+07		1.52454e+07	1.748e+07	1.89748e+07	1.99362e+07	1.78379e+07	351.037	1.97273	0.898649	3.33617e+07	1.78949e+07
390	M293T240	1.86343	-3.01902	0.0266477	293.211	293.211	293.211	239.85	229.735	240.132	13	5	5	1.53879e+07	1.93612e+07	1.90464e+07	9.45455e+06	1.04579e+07		7.22473e+06	1.07546e+07	9.04847e+06	6.76769e+06	5.75961e+06	293.211	3.9975	0.897957	1.47416e+07	7.91101e+06
391	M175T29_2	1.86104	-6.5861	0.00026623	175.119	175.119	175.119	29.4935	29.1272	29.7749	10	5	5	5.4837e+08	5.99105e+08	6.87849e+08	4.84944e+08	5.8502e+08		2.43457e+08	2.75979e+08	3.55417e+08	3.70078e+08	3.16179e+08	175.119	0.491559	0.896108	5.81057e+08	3.12222e+08
392	M247T173	1.86021	-4.94935	0.00124859	247.205	247.205	247.206	173.36	173.082	173.878	10	5	5	6.39945e+06	5.56472e+06	8.12542e+06	5.59801e+06	6.57657e+06		2.92009e+06	2.52804e+06	4.7851e+06	3.53589e+06	3.57523e+06	247.205	2.88933	0.895467	6.45284e+06	3.46887e+06
393	M274T153_1	1.85749	-6.60634	0.000191558	274.079	274.079	274.079	152.944	152.421	153.761	12	5	5	2.18727e+06	2.61418e+06	2.45869e+06	1.92417e+06	2.15297e+06		946366	1.03733e+06	1.24818e+06	1.48931e+06	1.38237e+06	274.079	2.54906	0.893351	2.26746e+06	1.22071e+06
394	M366T173	1.85025	-5.5309	0.000636245	366.323	366.323	366.324	173.356	173.082	173.972	12	5	5	3.02654e+06	4.10765e+06	3.61225e+06	2.8898e+06	3.3088e+06		1.84637e+06	1.29415e+06	2.38328e+06	1.95604e+06	1.6784e+06	366.323	2.88926	0.887722	3.38901e+06	1.83165e+06
395	M191T163	1.84653	-6.11974	0.00160197	191.143	191.143	191.143	163.442	163.131	164.121	10	5	5	4.28939e+06	5.55861e+06	5.8838e+06	4.09534e+06	4.89089e+06		3.00459e+06	2.52329e+06	2.91369e+06	2.6451e+06	2.29955e+06	191.143	2.72403	0.884815	4.9436e+06	2.67724e+06
396	M203T173	1.84527	-3.98642	0.0040842	203.179	203.179	203.179	173.36	173.082	173.878	10	5	5	3.71818e+07	2.9187e+07	3.30065e+07	2.25128e+07	3.62667e+07		1.20116e+07	1.37209e+07	2.60848e+07	1.81352e+07	1.57555e+07	203.179	2.88933	0.883834	3.16309e+07	1.71416e+07
397	M931T174	1.84506	-5.17871	0.0009148	930.513	930.513	930.514	173.972	173.362	175.164	15	5	5	1.21762e+07	1.49213e+07	1.59288e+07	1.11564e+07	1.24469e+07		5.33111e+06	5.92371e+06	9.14598e+06	8.8285e+06	6.88313e+06	930.513	2.89953	0.883668	1.33259e+07	7.22249e+06
398	M431T168	1.844	-2.65277	0.0345566	431.134	431.133	431.134	168.12	167.604	168.647	27	5	5	6.45901e+06	3.27066e+06	8.90162e+06	5.60654e+06	6.44901e+06		2.5298e+06	4.05131e+06	1.73367e+06	4.86587e+06	3.46083e+06	431.134	2.802	0.882836	6.13737e+06	3.3283e+06
399	M484T265	1.84228	-1.88986	0.0965655	484.472	484.472	484.472	264.528	262.5	281.354	29	5	5	6.24705e+06	1.6488e+07	8.77312e+06	7.44481e+06	9.32342e+06		2.97853e+06	4.55409e+06	4.05591e+06	1.11488e+07	3.46742e+06	484.472	4.4088	0.881491	9.65528e+06	5.24095e+06
400	M192T33	1.83914	-4.22524	0.00291438	192.076	192.076	192.077	33.4894	32.8212	35.3052	10	5	5	3.78973e+06	4.44353e+06	4.46161e+06	3.24619e+06	3.13156e+06		2.20458e+06	2.00749e+06	1.82387e+06	3.08583e+06	1.24865e+06	192.076	0.558156	0.879029	3.81452e+06	2.07408e+06
401	M437T168	1.83597	-4.76769	0.00393838	437.341	437.341	437.341	168.121	167.731	168.261	10	5	5	3.52774e+07	4.99438e+07	4.48958e+07	3.15288e+07	3.52848e+07		1.66422e+07	1.98432e+07	2.42476e+07	2.49389e+07	2.15904e+07	437.341	2.80202	0.876542	3.93861e+07	2.14525e+07
402	M603T158	1.83121	-3.66656	0.00635228	603.168	603.168	603.169	158.175	157.132	158.702	15	5	5	2.46282e+06	2.86774e+06	2.07943e+06	1.7893e+06	2.87446e+06		1.51104e+06	1.61015e+06	554358	1.21456e+06	1.7032e+06	603.168	2.63625	0.872798	2.41475e+06	1.31866e+06
403	M479T164	1.83079	-2.70774	0.0312058	479.189	479.188	479.189	163.936	163.416	164.525	28	5	5	4.54021e+06	2.02207e+06	5.41701e+06	4.00984e+06	5.02594e+06		2.37899e+06	824202	2.9392e+06	2.68617e+06	2.65014e+06	479.189	2.73227	0.872465	4.20301e+06	2.29574e+06
404	M342T107	1.83076	-1.30308	0.229514	342.176	342.176	342.176	107.084	98.1242	118.918	33	5	5	992041	6.67989e+06	1.3652e+07	8.26459e+06	9.86127e+06		1.73895e+06	2.11349e+06	415546	9.19076e+06	8.08964e+06	342.176	1.78473	0.872439	7.88996e+06	4.30968e+06
405	M509T203	1.82642	-3.89826	0.00455634	509.123	509.123	509.123	202.913	199.518	203.707	16	5	5	3.77517e+06	5.10009e+06	6.0069e+06	4.10687e+06	5.04285e+06		1.40297e+06	2.07789e+06	3.5441e+06	3.24192e+06	2.89107e+06	509.123	3.38189	0.869015	4.80637e+06	2.63159e+06
406	M266T32	1.82578	-9.82343	1.09966e-05	266.077	266.077	266.077	32.4796	32.0246	33.5169	12	5	5	1.97801e+07	1.99377e+07	2.07418e+07	1.75746e+07	1.82434e+07		9.56648e+06	8.6014e+06	1.0983e+07	1.24577e+07	1.11236e+07	266.077	0.541327	0.868514	1.92555e+07	1.05464e+07
407	M335T253	1.82557	-3.8992	0.00778296	335.258	335.258	335.258	252.773	252.435	253.58	11	5	5	2.23518e+07	1.96037e+07	2.30869e+07	1.71102e+07	1.24185e+07		1.00478e+07	1.00844e+07	1.39425e+07	1.0208e+07	7.52081e+06	335.258	4.21288	0.86835	1.89142e+07	1.03607e+07
408	M238T138	1.82422	-1.53588	0.167198	238.163	238.163	238.163	137.748	131.201	139.002	45	5	5	7.32653e+06	1.44042e+06	4.45188e+06	3.41974e+06	3.40767e+06		185179	1.83913e+06	1.75501e+06	4.3039e+06	2.90573e+06	238.163	2.2958	0.867277	4.00925e+06	2.19779e+06
409	M177T143	1.82065	-4.56973	0.00254187	177.055	177.054	177.055	143.002	142.023	150.881	12	5	5	4.69899e+06	3.67369e+06	4.96469e+06	3.11195e+06	4.16441e+06		1.61736e+06	1.80771e+06	2.5772e+06	2.61909e+06	2.70086e+06	177.055	2.38337	0.864451	4.12275e+06	2.26444e+06
410	M127T40	1.81883	-1.58118	0.157443	127.039	127.039	127.039	39.7777	33.8781	46.1527	25	5	5	6.09593e+07	3.58185e+07	8.21979e+07	6.76137e+07	3.60551e+07		1.07399e+07	2.12398e+07	1.9583e+07	8.37011e+07	2.01354e+07	127.039	0.662962	0.86301	5.65289e+07	3.10798e+07
411	M293T184	1.81584	-4.6672	0.00191467	293.211	293.211	293.211	183.825	183.231	196.391	13	5	5	3.85224e+06	4.69159e+06	4.5764e+06	5.21388e+06	3.33415e+06		3.36184e+06	2.07141e+06	2.3337e+06	2.24199e+06	1.92395e+06	293.211	3.06375	0.860639	4.33365e+06	2.38658e+06
412	M401T141	1.81323	-9.28946	5.76281e-05	401.105	401.105	401.105	140.924	139.959	141.368	34	5	5	1.28109e+06	1.28336e+06	1.58517e+06	1.45112e+06	1.47971e+06		699095	740246	808002	899907	757635	401.105	2.34873	0.858561	1.41609e+06	780977
413	M424T195	1.81173	-3.12559	0.0178198	424.365	424.365	424.365	194.552	193.766	195.346	16	5	5	6.01372e+08	6.92271e+08	6.97015e+08	3.12833e+08	5.6751e+08		1.49598e+08	3.64956e+08	3.88053e+08	3.61648e+08	3.20415e+08	424.365	3.24253	0.857371	5.742e+08	3.16934e+08
414	M221T107	1.80936	-0.920319	0.393341	221.092	221.092	221.092	107.027	95.7212	115.802	29	5	5	5.1196e+07	5.69202e+07	1.2367e+07	5.74505e+06	5.45268e+06		1.76734e+07	3.57694e+07	8.63617e+06	3.90457e+06	6.79411e+06	221.092	1.78378	0.855478	2.63362e+07	1.45555e+07
415	M256T143	1.80878	-2.20146	0.0639685	256.191	256.19	256.191	143.083	142.531	151.374	17	5	5	1.33586e+07	1.96673e+07	2.42258e+07	1.00256e+07	1.15932e+07		1.05074e+07	2.24171e+06	8.5855e+06	9.47513e+06	1.27944e+07	256.191	2.38472	0.855019	1.57741e+07	8.72084e+06
416	M353T238	1.79885	-2.35935	0.0524021	353.389	353.389	353.389	238.282	236.672	240.363	13	5	5	7.98186e+06	4.28798e+06	3.72025e+06	3.67452e+06	5.76375e+06		2.0909e+06	3.83365e+06	1.4387e+06	4.04916e+06	2.72347e+06	353.389	3.97137	0.847078	5.08567e+06	2.82717e+06
417	M497T168	1.7988	-3.36677	0.0109222	497.129	497.129	497.129	168.264	167.077	168.774	29	5	5	1.32036e+06	1.28262e+06	1.76048e+06	1.8222e+06	2.2413e+06		495047	1.1445e+06	1.00457e+06	1.2469e+06	793747	497.129	2.8044	0.847036	1.68539e+06	936954
418	M252T161	1.79876	-1.64054	0.151365	252.085	252.084	252.087	160.792	154.666	166.027	22	5	5	1.11838e+07	1.39856e+07	690287	1.08798e+07	1.26565e+07		5.18958e+06	785836	7.60788e+06	7.38519e+06	6.49256e+06	252.085	2.67986	0.847005	9.87918e+06	5.49221e+06
419	M159T32	1.79782	-9.28356	1.92331e-05	159.076	159.076	159.076	31.8495	31.2827	31.9636	10	5	5	1.36735e+07	1.5181e+07	1.47671e+07	1.22296e+07	1.449e+07		7.1998e+06	6.4661e+06	8.30132e+06	8.60556e+06	8.55308e+06	159.076	0.530825	0.846247	1.40682e+07	7.82517e+06
420	M556T174_2	1.79693	-5.02259	0.00106518	556.408	556.407	556.408	174.107	173.605	175.449	15	5	5	1.87362e+06	2.2527e+06	2.00982e+06	1.61901e+06	1.72177e+06		666794	880157	1.28075e+06	1.3319e+06	1.11435e+06	556.408	2.90178	0.845533	1.89538e+06	1.05479e+06
421	M471T186	1.79675	-1.4997	0.17425	471.347	471.347	471.347	185.917	167.182	187.412	27	5	5	1.10131e+07	2.13399e+07	3.42762e+07	1.78454e+07	9.89733e+06		2.42151e+06	1.9166e+07	1.51205e+07	1.34321e+07	2.38353e+06	471.347	3.09862	0.845393	1.88744e+07	1.05047e+07
422	M381T118	1.7934	-5.44968	0.00132619	381.07	381.07	381.07	118.164	117.348	118.863	19	5	5	1.75485e+07	1.80063e+07	2.13518e+07	1.74294e+07	1.77729e+07		1.07467e+07	1.08073e+07	1.15414e+07	5.31905e+06	1.29454e+07	381.07	1.9694	0.8427	1.84218e+07	1.0272e+07
423	M423T194	1.79011	-7.37757	0.000339451	423.362	423.361	423.362	194.295	193.766	195.344	17	5	5	1.8857e+09	2.14198e+09	2.18652e+09	1.65149e+09	1.78148e+09		9.17714e+08	1.14676e+09	1.20498e+09	1.11885e+09	1.00086e+09	423.362	3.23825	0.840048	1.92943e+09	1.07783e+09
424	M162T131	1.78973	-1.8829	0.106129	162.115	162.111	162.115	131.174	120.322	131.688	35	5	5	847689	2.13255e+06	2.65178e+06	985270	2.26798e+06		1.33314e+06	1.51934e+06	431380	1.05333e+06	627405	162.115	2.18623	0.839741	1.77705e+06	992918
425	M374T150	1.78281	-1.96176	0.0871508	374.171	374.171	374.171	150.368	149.802	151.374	29	5	5	4.23543e+06	8.85497e+06	1.08311e+07	8.34929e+06	6.92838e+06		2.58933e+06	886665	5.74278e+06	8.85631e+06	3.91223e+06	374.171	2.50613	0.834152	7.83984e+06	4.39746e+06
426	M256T147	1.77892	-4.94421	0.00151976	256.068	256.068	256.068	146.9	144.578	156.338	22	5	5	3.21086e+07	3.79139e+07	4.18049e+07	2.77944e+07	3.18657e+07		1.29909e+07	1.85715e+07	2.10945e+07	2.34999e+07	2.02431e+07	256.068	2.44833	0.831001	3.42975e+07	1.928e+07
427	M721T261	1.77813	-2.73335	0.029358	720.54	720.54	720.541	260.604	259.188	264.087	10	5	5	6.362e+06	6.38267e+06	7.20238e+06	3.90117e+06	3.57303e+06		3.172e+06	2.14715e+06	4.53947e+06	3.65985e+06	1.90296e+06	720.54	4.3434	0.830357	5.48425e+06	3.08429e+06
428	M291T191	1.77799	-0.773847	0.481745	291.272	291.272	291.272	190.625	175.522	191.678	23	5	5	1.42681e+06	427126	1.00441e+06	7.76281e+06	1.37527e+06		1.01419e+06	1.4971e+06	1.24689e+06	1.61084e+06	1.37816e+06	291.272	3.17708	0.830249	2.39928e+06	1.34943e+06
429	M492T153	1.77799	-6.99057	0.000236292	492.167	492.167	492.167	152.943	152.414	153.478	26	5	5	2.11761e+06	2.20356e+06	2.58156e+06	2.35144e+06	2.32729e+06		1.03121e+06	1.12732e+06	1.61543e+06	1.57633e+06	1.16351e+06	492.167	2.54905	0.830244	2.31629e+06	1.30276e+06
430	M275T184	1.77731	-2.49626	0.0508895	275.2	275.2	275.201	183.7	183.231	183.833	10	5	5	5.5597e+06	6.06487e+06	1.0702e+07	5.68711e+06	4.79105e+06		2.83483e+06	3.69527e+06	3.65925e+06	5.3603e+06	2.9079e+06	275.2	3.06166	0.829692	6.56094e+06	3.69151e+06
431	M680T141	1.77593	-2.21728	0.0651812	680.182	680.182	680.182	141.492	140.927	143.643	12	5	5	3.77295e+06	3.00336e+06	4.43532e+06	2.45015e+06	6.37018e+06		1.16203e+06	2.34004e+06	2.91902e+06	3.29748e+06	1.56115e+06	680.182	2.35819	0.828571	4.00639e+06	2.25595e+06
432	M271T119	1.76924	-2.96192	0.0321621	271.129	271.129	271.129	118.91	118.352	119.442	16	5	5	1.17703e+07	1.08338e+07	1.13037e+07	1.10503e+07	8.82479e+06		3.83364e+06	2.44174e+06	7.12409e+06	1.11102e+07	5.88924e+06	271.129	1.98184	0.823129	1.07566e+07	6.07978e+06
433	M275T240	1.76681	-2.48279	0.0501176	275.2	275.2	275.201	239.895	239.787	240.404	10	5	5	1.80754e+07	2.48537e+07	2.3991e+07	1.01821e+07	1.34264e+07		9.24659e+06	1.30907e+07	1.36854e+07	8.1783e+06	7.03739e+06	275.2	3.99825	0.821147	1.81057e+07	1.02477e+07
434	M289T210	1.76285	-3.56132	0.0115613	289.18	289.179	289.18	210.006	209.499	210.502	10	5	5	4.09818e+06	4.65797e+06	4.26045e+06	2.93766e+06	2.6061e+06		1.90159e+06	2.72082e+06	2.41606e+06	1.49493e+06	1.99523e+06	289.18	3.50009	0.817909	3.71207e+06	2.10572e+06
435	M170T76	1.76259	-5.10944	0.000922329	170.045	170.045	170.045	76.1715	74.3584	78.0075	10	5	5	1.23368e+07	9.34036e+06	9.46444e+06	1.16427e+07	1.2298e+07		4.24621e+06	7.12597e+06	6.31373e+06	5.54664e+06	8.01825e+06	170.045	1.26953	0.817696	1.10165e+07	6.25016e+06
436	M923T181	1.76132	-3.66072	0.0109704	923.499	923.499	923.5	181.208	181.053	181.739	10	5	5	1.1907e+06	1.75811e+06	1.5132e+06	1.0122e+06	1.10554e+06		649501	575120	824014	971230	715829	923.499	3.02013	0.816654	1.31595e+06	747139
437	M191T174	1.75823	-3.46469	0.0141068	191.179	191.179	191.179	173.719	172.833	180.52	11	5	5	1.35351e+07	9.15368e+06	9.43216e+06	7.43397e+06	1.29529e+07		7.24238e+06	3.85471e+06	6.06254e+06	6.6644e+06	6.03996e+06	191.179	2.89532	0.814126	1.05016e+07	5.9728e+06
438	M158T135	1.7553	-0.762846	0.486606	158.06	158.06	158.06	134.626	114.154	153.468	25	5	5	3.68467e+06	4.14256e+06	2.15062e+07	800096	3.38464e+06		2.60784e+06	5.66605e+06	3.35063e+06	4.04941e+06	3.42148e+06	158.06	2.24377	0.811719	6.70364e+06	3.81908e+06
439	M111T286	1.75368	-2.54695	0.0356973	111.092	111.092	111.092	285.609	271.972	291.308	19	5	5	5.93773e+07	4.80637e+07	3.7456e+07	4.08749e+07	2.57752e+07		3.07105e+07	3.80415e+07	1.4735e+07	1.64414e+07	2.07019e+07	111.092	4.76015	0.810387	4.23094e+07	2.41261e+07
440	M163T174	1.74998	-3.61394	0.00823679	163.148	163.148	163.148	173.531	172.838	174.107	10	5	5	9.35559e+06	1.0495e+07	7.90824e+06	8.93269e+06	5.62605e+06		3.11782e+06	6.22651e+06	4.39657e+06	4.4235e+06	6.01729e+06	163.148	2.89219	0.807342	8.46352e+06	4.83634e+06
441	M335T118_1	1.74934	-5.95836	0.00279487	335.065	335.065	335.065	118.279	117.222	118.888	12	5	5	2.35049e+06	3.23108e+06	2.33761e+06	2.47664e+06	2.27673e+06		1.39794e+06	1.32454e+06	1.56311e+06	1.5206e+06	1.43803e+06	335.065	1.97132	0.80681	2.53451e+06	1.44884e+06
442	M417T162	1.74911	-8.65775	2.89202e-05	417.173	417.173	417.173	162.411	158.893	168.621	30	5	5	3.57732e+06	2.99753e+06	3.45167e+06	2.9526e+06	3.25222e+06		2.03889e+06	1.69941e+06	2.01215e+06	2.00631e+06	1.52302e+06	417.173	2.70685	0.806619	3.24627e+06	1.85596e+06
443	M570T333	1.74881	-2.79601	0.0336134	569.569	569.569	569.57	333.005	325.391	346.098	15	5	5	5.13733e+06	4.94652e+06	4.87979e+06	3.58599e+06	4.16443e+06		1.11425e+06	4.68034e+06	3.28366e+06	1.67535e+06	2.23466e+06	569.569	5.55008	0.806377	4.54281e+06	2.59765e+06
444	M306T31	1.74629	-7.13086	0.000103049	306.069	306.069	306.069	30.7932	30.2259	30.8869	10	5	5	2.93507e+07	3.1876e+07	3.53045e+07	2.83497e+07	3.34209e+07		1.45093e+07	2.25351e+07	1.94171e+07	1.83126e+07	1.58763e+07	306.069	0.51322	0.804293	3.16604e+07	1.81301e+07
445	M193T173	1.74462	-2.59827	0.0410541	193.159	193.159	193.159	173.355	172.833	174.64	11	5	5	6.34587e+06	4.48703e+06	8.66123e+06	3.6877e+06	6.5989e+06		2.30376e+06	2.95206e+06	3.41155e+06	3.40369e+06	4.99901e+06	193.159	2.88925	0.802911	5.95615e+06	3.41401e+06
446	M218T160_2	1.74381	-0.645207	0.553367	218.211	218.211	218.211	159.942	159.236	160.272	17	5	5	2.41069e+07	2.93924e+07	2.57702e+07	3.23693e+08	4.30611e+07		4.79782e+07	4.05399e+07	4.5175e+07	4.98985e+07	7.21842e+07	218.211	2.6657	0.80224	8.92047e+07	5.11552e+07
447	M441T174	1.74302	-5.38536	0.000829346	441.372	441.372	441.373	173.516	173.186	174.401	10	5	5	6.88496e+07	8.52013e+07	8.34652e+07	6.08968e+07	6.97273e+07		3.24613e+07	3.71021e+07	4.86199e+07	5.14754e+07	4.1549e+07	441.372	2.89193	0.801592	7.3628e+07	4.22416e+07
448	M442T173	1.74184	-5.52581	0.000901612	442.376	442.376	442.376	173.483	173.186	174.107	10	5	5	2.2297e+07	2.65126e+07	2.69016e+07	1.89714e+07	2.19512e+07		1.05705e+07	1.18701e+07	1.60611e+07	1.49337e+07	1.35249e+07	442.376	2.89139	0.80061	2.33268e+07	1.33921e+07
449	M457T168	1.74096	-7.95941	7.5902e-05	457.168	457.168	457.168	168.12	167.599	168.647	25	5	5	1.79137e+06	2.23259e+06	2.15064e+06	1.82917e+06	1.98267e+06		1.12065e+06	936830	1.30021e+06	1.13247e+06	1.246e+06	457.168	2.802	0.799883	1.99729e+06	1.14723e+06
450	M358T229	1.74059	-2.36713	0.0755423	358.368	358.368	358.368	228.724	226.992	231.414	20	5	5	3.7125e+07	3.70524e+07	3.48669e+07	3.81793e+07	3.92698e+07		1.07723e+07	4.77502e+07	1.59686e+07	1.64347e+07	1.62183e+07	358.368	3.81207	0.799572	3.72987e+07	2.14288e+07
451	M138T288	1.73801	-1.41506	0.218614	138.103	138.102	138.103	287.7	278.833	291.307	16	5	5	3.73442e+07	4.01826e+07	4.38356e+06	1.33187e+07	2.45246e+07		2.11795e+07	1.29487e+07	1.55234e+07	1.03313e+07	8.91971e+06	138.103	4.795	0.797439	2.39507e+07	1.37805e+07
452	M329T126	1.73772	-1.69982	0.130686	329.207	329.207	329.207	126.389	125.784	126.77	21	5	5	8.11269e+06	1.52189e+07	1.60881e+07	6.65636e+06	6.60805e+06		4.3359e+06	1.47083e+06	5.94911e+06	1.07979e+07	7.76429e+06	329.207	2.10648	0.797195	1.05368e+07	6.0636e+06
453	M519T257_2	1.73349	-1.77161	0.125173	519.416	519.415	519.416	256.743	254.515	258.855	25	5	5	1.29057e+06	1.86154e+06	2.9118e+06	1.16241e+06	1.02867e+06		472946	866932	1.3703e+06	640386	1.4115e+06	519.416	4.27905	0.79368	1.651e+06	952412
454	M469T183	1.73269	-3.32239	0.014324	469.331	469.331	469.331	182.815	182.643	183.31	16	5	5	2.0872e+07	1.56657e+07	2.37705e+07	1.22681e+07	2.01389e+07		8.62905e+06	9.43481e+06	1.33613e+07	1.3803e+07	8.28146e+06	469.331	3.04692	0.79301	1.85431e+07	1.07019e+07
455	M555T174_2	1.73185	-4.71445	0.00163174	555.404	555.404	555.404	174.107	173.719	174.776	15	5	5	5.53313e+06	6.44459e+06	6.54551e+06	4.48692e+06	5.21355e+06		2.54627e+06	2.70159e+06	4.01508e+06	4.06769e+06	2.9662e+06	555.404	2.90178	0.792315	5.64474e+06	3.25937e+06
456	M414T266	1.72808	-4.69147	0.00156032	414.321	414.321	414.321	266.431	265.659	267.187	22	5	5	1.60281e+06	1.89499e+06	2.36106e+06	1.8244e+06	1.96079e+06		753949	1.34634e+06	1.37451e+06	1.1853e+06	920701	414.321	4.44052	0.789168	1.92881e+06	1.11616e+06
457	M158T30	1.72502	-2.29474	0.0721185	158.092	158.092	158.092	29.7231	29.179	29.8099	12	5	5	3.85154e+06	1.00768e+07	1.39036e+07	8.59303e+06	1.01392e+07		4.26418e+06	4.08421e+06	6.40514e+06	6.58616e+06	5.65373e+06	158.092	0.495385	0.786614	9.31284e+06	5.39868e+06
458	M439T192	1.72398	-3.00464	0.0170701	439.23	439.23	439.231	191.672	169.698	203.735	19	5	5	5.80601e+06	5.92182e+06	5.1982e+06	3.41929e+06	6.2531e+06		2.16451e+06	2.49517e+06	5.09843e+06	3.37635e+06	2.29399e+06	439.23	3.19453	0.785746	5.31968e+06	3.08569e+06
459	M352T280	1.72269	-0.873813	0.429117	352.321	352.321	352.321	280.303	279.768	280.842	14	5	5	452716	1.6954e+06	1.5795e+06	1.26767e+06	6.66127e+06		1.56314e+06	995051	922845	1.91704e+06	1.36842e+06	352.321	4.67172	0.784662	2.33131e+06	1.3533e+06
460	M459T184_2	1.72142	-2.10829	0.0725576	459.374	459.374	459.374	184.054	176.497	184.88	22	5	5	4.45188e+06	2.4196e+06	7.53705e+06	5.48088e+06	5.90533e+06		1.59452e+06	4.33867e+06	2.56394e+06	2.09563e+06	4.39182e+06	459.374	3.06757	0.783598	5.15895e+06	2.99692e+06
461	M420T148	1.71682	-4.31368	0.00384688	420.126	420.125	420.126	148.277	147.73	148.807	12	5	5	1.34554e+06	1.50297e+06	1.83633e+06	1.1491e+06	1.29897e+06		665376	1.10167e+06	749164	812695	825826	420.126	2.47128	0.779735	1.42658e+06	830945
462	M199T32_1	1.71505	-8.74366	8.20647e-05	199.044	199.043	199.044	31.9165	31.241	48.533	11	5	5	1.93073e+07	2.25031e+07	2.41014e+07	1.97683e+07	2.16415e+07		1.14065e+07	1.43833e+07	1.2032e+07	1.28052e+07	1.19495e+07	199.044	0.531942	0.778247	2.14643e+07	1.25153e+07
463	M255T147	1.71131	-4.84501	0.00162972	255.065	255.065	255.065	147.056	144.58	156.338	21	5	5	2.22862e+08	2.5837e+08	2.8479e+08	1.93991e+08	2.14534e+08		9.6388e+07	1.2702e+08	1.51582e+08	1.65447e+08	1.45906e+08	255.065	2.45093	0.775102	2.34909e+08	1.37269e+08
464	M240T132_1	1.71073	-6.09201	0.00199145	240.159	240.159	240.159	132.42	131.981	133.094	12	5	5	2.38581e+06	2.15214e+06	2.14894e+06	2.29219e+06	2.18797e+06		1.03949e+06	1.66845e+06	1.57314e+06	1.32446e+06	922090	240.159	2.207	0.774616	2.23341e+06	1.30553e+06
465	M409T145	1.70939	-10.0506	9.91928e-05	409.183	409.183	409.183	144.62	144.553	145.193	22	5	5	2.36389e+06	2.70323e+06	2.36563e+06	2.14817e+06	2.50506e+06		1.43522e+06	1.52627e+06	1.45591e+06	1.29746e+06	1.35546e+06	409.183	2.41034	0.773485	2.4172e+06	1.41407e+06
466	M388T140	1.70894	-4.2623	0.00286994	388.124	388.123	388.124	140.403	139.959	140.927	28	5	5	2.41001e+06	2.81602e+06	2.80765e+06	2.02256e+06	2.22985e+06		1.27017e+06	1.36104e+06	1.91482e+06	896785	1.74649e+06	388.124	2.34005	0.773101	2.45722e+06	1.43786e+06
467	M731T174	1.70708	-5.39937	0.000760638	731.436	731.436	731.436	174.123	173.355	174.485	12	5	5	2.15092e+06	2.57297e+06	2.30887e+06	1.77999e+06	2.0814e+06		1.08625e+06	1.04766e+06	1.54841e+06	1.49792e+06	1.20152e+06	731.436	2.90205	0.771528	2.17883e+06	1.27635e+06
468	M424T131	1.70563	-4.23798	0.00451134	424.16	424.16	424.16	131.291	130.687	131.688	23	5	5	1.36556e+06	1.62435e+06	1.54273e+06	1.38861e+06	1.21648e+06		576845	615403	971709	1.22421e+06	796628	424.16	2.18818	0.770309	1.42755e+06	836959
469	M581T195	1.70559	-5.75733	0.000491025	581.383	581.383	581.383	194.811	193.766	195.346	16	5	5	1.39112e+08	1.53165e+08	1.53071e+08	1.20966e+08	1.30122e+08		6.29868e+07	7.76165e+07	8.0982e+07	7.6617e+07	1.10123e+08	581.383	3.24685	0.77027	1.39287e+08	8.16651e+07
470	M434T158	1.70526	-2.60852	0.0343312	434.116	434.116	434.117	157.655	141.46	158.184	23	5	5	4.30924e+06	4.53493e+06	1.92219e+06	4.71395e+06	4.11569e+06		2.82144e+06	2.77035e+06	2.64687e+06	2.33782e+06	915078	434.116	2.62758	0.769988	3.9192e+06	2.29831e+06
471	M187T173	1.70342	-1.87533	0.113057	187.148	187.148	187.148	173.357	172.838	173.878	10	5	5	1.01377e+07	2.02891e+07	2.32554e+07	8.99688e+06	1.08283e+07		8.46052e+06	5.70535e+06	1.34804e+07	9.01545e+06	6.49105e+06	187.148	2.88928	0.768434	1.47015e+07	8.63056e+06
472	M123T173_1	1.70251	-3.13655	0.0139977	123.008	123.008	123.008	173.356	172.838	183.827	11	5	5	7.7305e+06	6.04969e+06	6.73552e+06	4.82817e+06	5.01684e+06		2.46659e+06	2.95804e+06	3.84575e+06	5.73572e+06	2.82684e+06	123.008	2.88927	0.767661	6.07214e+06	3.56659e+06
473	M195T143_1	1.70232	-5.12551	0.00171457	195.065	195.065	195.065	142.524	142.023	143.12	10	5	5	1.80652e+06	2.08562e+06	2.21478e+06	1.45808e+06	1.83622e+06		906474	927025	1.23341e+06	1.20955e+06	1.24614e+06	195.065	2.3754	0.767503	1.88025e+06	1.10452e+06
474	M491T243	1.7023	-1.89233	0.0983329	491.384	491.384	491.384	243.482	242.05	246.183	36	5	5	2.9118e+06	3.96457e+06	6.44291e+06	2.96211e+06	2.98398e+06		2.62184e+06	3.70378e+06	1.08949e+06	1.18236e+06	2.71981e+06	491.384	4.05803	0.767482	3.85307e+06	2.26346e+06
475	M319T73	1.69986	-2.95033	0.0224452	319.1	319.1	319.1	72.6894	71.1274	75.8937	11	5	5	8.80014e+07	4.68597e+07	1.02691e+08	9.48303e+07	1.00345e+08		4.89502e+07	2.70157e+07	5.66146e+07	6.32032e+07	5.87824e+07	319.1	1.21149	0.765415	8.65453e+07	5.09132e+07
476	M419T182	1.69776	-1.99428	0.0816582	419.331	419.33	419.331	182.191	179.537	186.951	18	5	5	2.04366e+07	2.50029e+07	2.51132e+07	8.8787e+06	1.78347e+07		1.11184e+07	1.24756e+07	1.72297e+07	1.60264e+06	1.48648e+07	419.331	3.03652	0.763628	1.94532e+07	1.14582e+07
477	M456T252	1.6943	-1.8656	0.0991055	456.441	456.441	456.441	251.871	250.669	256.187	22	5	5	3.50867e+06	8.7213e+06	4.66561e+06	5.4927e+06	5.20776e+06		1.65374e+06	1.87894e+06	2.74229e+06	6.31351e+06	3.69908e+06	456.441	4.19785	0.76069	5.51921e+06	3.25751e+06
478	M314T118_2	1.69379	-2.28484	0.052702	314.135	314.134	314.135	118.157	117.651	118.918	14	5	5	4.40215e+06	4.45931e+06	2.49125e+06	4.40991e+06	5.50982e+06		1.0395e+06	1.17867e+06	3.71611e+06	3.61617e+06	3.00863e+06	314.135	1.96929	0.760255	4.25449e+06	2.51182e+06
479	M150T196	1.69324	-2.21289	0.0803504	150.136	150.136	150.136	195.866	193.245	206.889	15	5	5	2.22069e+06	3.53949e+06	3.76479e+06	3.39477e+06	1.13791e+06		1.33204e+06	1.4416e+06	2.1059e+06	1.46299e+06	1.95967e+06	150.136	3.26443	0.759789	2.81153e+06	1.66044e+06
480	M285T224	1.69289	-3.54976	0.00753476	285.334	285.334	285.334	223.681	222.695	225.666	23	5	5	1.11957e+06	1.27421e+06	929513	1.32972e+06	889896		858597	513359	510149	490439	901677	285.334	3.72802	0.75949	1.10858e+06	654844
481	M314T295	1.69206	-4.17127	0.00329089	314.277	314.277	314.277	295.49	294.947	296.146	10	5	5	6.61354e+06	7.5927e+06	4.66807e+06	6.5085e+06	6.29534e+06		3.58119e+06	5.15336e+06	3.86394e+06	3.44242e+06	2.6807e+06	314.277	4.92483	0.758784	6.33563e+06	3.74432e+06
482	M257T173	1.6906	-2.783	0.0337059	257.226	257.226	257.226	173.344	172.833	174.401	10	5	5	3.25339e+06	4.89928e+06	6.04129e+06	3.13178e+06	3.65717e+06		1.46932e+06	2.62539e+06	2.96905e+06	2.57221e+06	2.77553e+06	257.226	2.88906	0.757537	4.19658e+06	2.4823e+06
483	M189T29	1.69006	-5.44382	0.000615464	189.16	189.159	189.16	28.6896	28.2206	29.2415	10	5	5	4.64064e+07	4.87384e+07	5.4756e+07	3.93396e+07	4.73768e+07		2.03984e+07	2.45645e+07	3.42364e+07	3.26512e+07	2.81547e+07	189.16	0.478159	0.757074	4.73234e+07	2.8001e+07
484	M251T25	1.68713	-3.07097	0.0153274	250.933	250.933	250.933	24.9786	24.4544	25.0529	15	5	5	1.85768e+06	2.01445e+06	2.65332e+06	3.10233e+06	2.73722e+06		652224	1.45204e+06	1.47418e+06	1.69287e+06	2.05769e+06	250.933	0.41631	0.754572	2.473e+06	1.4658e+06
485	M212T52	1.68661	-3.80525	0.00936012	212.103	212.103	212.103	52.4082	50.2233	56.4656	10	5	5	7.0733e+07	1.19517e+08	1.21418e+08	1.14356e+08	1.33133e+08		4.61552e+07	7.38941e+07	6.66589e+07	7.5895e+07	6.89239e+07	212.103	0.87347	0.754124	1.11831e+08	6.63054e+07
486	M485T160	1.68627	-3.55957	0.0191586	485.108	485.108	485.108	159.744	158.683	161.319	16	5	5	1.38344e+07	1.35842e+07	1.56031e+07	1.40912e+07	1.53717e+07		4.45285e+06	7.42497e+06	1.30097e+07	6.49036e+06	1.16072e+07	485.108	2.6624	0.753838	1.44969e+07	8.59702e+06
487	M203T32_1	1.68364	-4.76347	0.00441095	203.052	203.052	203.052	31.8714	31.241	34.1374	11	5	5	7.41979e+06	9.91853e+06	1.06582e+07	7.40136e+06	7.84924e+06		5.1894e+06	5.08938e+06	4.90623e+06	4.40462e+06	6.09703e+06	203.052	0.53119	0.751585	8.64943e+06	5.13733e+06
488	M433T158	1.68296	-3.41567	0.0212543	433.113	433.113	433.113	157.65	155.033	157.878	16	5	5	2.19967e+07	2.4402e+07	3.6774e+07	2.17119e+07	3.40216e+07		1.467e+07	1.92174e+07	1.43384e+07	1.73686e+07	1.69425e+07	433.113	2.62751	0.751001	2.77812e+07	1.65074e+07
489	M109T194	1.68254	-1.76735	0.118653	109.101	109.101	109.102	194.293	193.766	204.796	13	5	5	3.13774e+07	3.35303e+07	1.36216e+07	1.33021e+07	3.10514e+07		9.43842e+06	1.25622e+07	1.17925e+07	1.15e+07	2.77409e+07	109.101	3.23822	0.750643	2.45766e+07	1.46068e+07
490	M435T168	1.6817	-4.85807	0.00137945	435.326	435.326	435.326	167.658	167.074	168.12	10	5	5	1.06433e+07	1.3338e+07	1.34273e+07	9.64279e+06	1.12795e+07		5.14812e+06	6.13298e+06	8.15471e+06	8.48789e+06	6.76208e+06	435.326	2.7943	0.749916	1.16662e+07	6.93716e+06
491	M125T336_2	1.68155	-1.86611	0.108372	125.09	125.09	125.09	335.622	325.047	349.246	21	5	5	1.67112e+07	1.88483e+07	3.24197e+07	3.08564e+07	4.73825e+07		2.72525e+07	9.81257e+06	1.73039e+07	2.09253e+07	1.166e+07	125.09	5.5937	0.749793	2.92436e+07	1.73909e+07
492	M599T173	1.67917	-5.26367	0.000800739	599.394	599.394	599.394	173.357	173.082	173.878	10	5	5	4.88952e+07	5.81691e+07	5.89382e+07	4.39502e+07	4.78718e+07		2.42655e+07	2.50219e+07	3.76264e+07	3.4309e+07	3.23199e+07	599.394	2.88928	0.747749	5.15649e+07	3.07086e+07
493	M110T369	1.67703	-1.06893	0.317012	110.072	110.072	110.072	369.109	352.4	390.397	33	5	5	6.41477e+07	6.30286e+07	9.73096e+06	3.81871e+07	1.08062e+08		8.38078e+06	4.73523e+07	1.64518e+07	1.43168e+07	8.23425e+07	110.072	6.15182	0.745907	5.66313e+07	3.37688e+07
494	M323T150	1.67417	-4.02894	0.00398061	323.091	323.091	323.091	150.321	149.291	150.429	15	5	5	1.27093e+06	1.38945e+06	1.94091e+06	1.65434e+06	1.75494e+06		612119	943087	1.10109e+06	1.22881e+06	899681	323.091	2.50535	0.74345	1.60211e+06	956957
495	M236T118	1.67104	-3.79943	0.00728002	236.066	236.066	236.066	118.157	117.651	118.918	14	5	5	1.40755e+06	1.84225e+06	2.14651e+06	1.34803e+06	1.55212e+06		699242	849056	1.16319e+06	1.14669e+06	1.10666e+06	236.066	1.96929	0.740746	1.65929e+06	992968
496	M582T194	1.66957	-3.80824	0.00839954	582.387	582.386	582.387	194.295	193.766	195.344	11	5	5	5.47469e+07	6.04067e+07	5.93349e+07	4.62311e+07	4.97522e+07		2.41401e+07	2.92716e+07	5.20905e+07	2.87133e+07	2.77857e+07	582.387	3.23825	0.739474	5.40943e+07	3.24002e+07
497	M313T295	1.66778	-4.14908	0.00452644	313.273	313.273	313.274	295.49	294.947	296.146	10	5	5	3.84008e+07	4.23454e+07	2.58796e+07	3.79684e+07	3.22324e+07		2.07308e+07	2.75787e+07	2.11316e+07	2.05967e+07	1.59875e+07	313.273	4.92483	0.737926	3.53653e+07	2.12051e+07
498	M167T43	1.66588	-2.25791	0.0705912	167.154	167.154	167.154	43.1408	42.353	43.4156	10	5	5	3.23877e+07	4.07255e+07	4.1952e+07	2.9269e+07	3.79078e+07		2.01447e+07	3.14591e+06	2.55093e+07	4.0424e+07	2.01726e+07	167.154	0.719013	0.736289	3.64484e+07	2.18793e+07
499	M130T31	1.66467	-4.77016	0.00181481	130.098	130.097	130.098	30.7076	29.7024	30.8869	11	5	5	8.86104e+06	9.83493e+06	1.05293e+07	8.19155e+06	1.06053e+07		3.39718e+06	5.91472e+06	6.82405e+06	7.06936e+06	5.64256e+06	130.098	0.511793	0.735235	9.60443e+06	5.76957e+06
500	M407T278	1.66432	-4.54635	0.00399779	407.336	407.336	407.337	277.747	277.161	278.225	21	5	5	4.15012e+06	4.88362e+06	3.8366e+06	4.22331e+06	4.29416e+06		1.50678e+06	2.43235e+06	2.70687e+06	3.6047e+06	2.60008e+06	407.336	4.62912	0.734933	4.27756e+06	2.57016e+06
501	M333T214	1.66231	-2.2559	0.0548132	333.203	333.203	333.203	213.646	210.515	214.727	24	5	5	5.00494e+06	6.6321e+06	5.67745e+06	3.80588e+06	3.60918e+06		1.77781e+06	2.44093e+06	5.18753e+06	1.71935e+06	3.75097e+06	333.203	3.56077	0.733191	4.94591e+06	2.97532e+06
502	M523T151	1.65764	-1.04316	0.337548	523.144	523.142	523.145	151.017	149.797	164.46	38	5	5	4.01645e+06	9.90967e+06	2.70385e+07	5.40714e+06	2.33476e+07		2.23882e+06	1.06154e+07	3.07329e+06	1.32627e+07	1.28691e+07	523.144	2.51694	0.729134	1.39439e+07	8.41186e+06
503	M145T173	1.65658	-2.21303	0.0579013	145.101	145.101	145.101	173.468	172.831	183.833	14	5	5	1.42691e+07	8.33751e+06	1.82863e+07	1.19498e+07	1.28141e+07		3.96118e+06	3.88863e+06	1.08349e+07	1.20235e+07	8.92575e+06	145.101	2.89113	0.728204	1.31314e+07	7.92681e+06
504	M224T132	1.65524	-2.54579	0.0355996	224.147	224.147	224.147	131.528	131.291	131.999	30	5	5	1.39766e+06	2.37571e+06	2.21188e+06	1.47791e+06	1.40418e+06		810934	555489	1.39547e+06	1.47036e+06	1.12488e+06	224.147	2.19213	0.727037	1.77347e+06	1.07143e+06
505	M573T174	1.65115	-4.96359	0.00113661	573.415	573.415	573.415	174.27	173.856	174.776	14	5	5	2.70476e+06	3.26993e+06	3.28315e+06	2.48449e+06	2.99141e+06		1.38534e+06	1.41879e+06	2.08738e+06	2.25308e+06	1.77874e+06	573.415	2.9045	0.723469	2.94675e+06	1.78467e+06
506	M534T206	1.64776	-1.29878	0.248192	534.319	534.318	534.319	206.352	196.376	208.482	23	5	5	2.49407e+06	3.28269e+06	3.59765e+06	950006	554172		1.14155e+06	1.64051e+06	480591	1.90383e+06	1.43556e+06	534.319	3.4392	0.720508	2.17572e+06	1.32041e+06
507	M388T162_2	1.64697	-1.72575	0.135899	388.16	388.16	388.16	161.843	161.323	162.519	29	5	5	1.08083e+07	5.85835e+06	1.40872e+07	3.89749e+06	1.08446e+07		4.83637e+06	2.20654e+06	7.3291e+06	6.96022e+06	6.29182e+06	388.16	2.69738	0.719813	9.09919e+06	5.52481e+06
508	M155T29	1.64682	-1.4974	0.183547	155.042	155.042	155.043	29.1663	28.604	39.5816	15	5	5	1.39663e+07	2.26475e+07	2.91887e+07	3.46641e+07	5.70479e+07		1.26069e+07	2.94264e+07	2.41162e+07	2.18186e+07	7.67928e+06	155.042	0.486105	0.719686	3.15029e+07	1.91295e+07
509	M420T183	1.64526	-2.06108	0.0767137	420.334	420.334	420.334	182.511	178.066	186.346	14	5	5	6.19033e+06	3.73086e+06	7.67735e+06	5.27359e+06	6.11639e+06		3.21549e+06	3.81164e+06	297164	5.41639e+06	4.87868e+06	420.334	3.04184	0.71832	5.7977e+06	3.52387e+06
510	M425T194	1.64244	-3.63833	0.0181057	425.368	425.368	425.369	194.295	193.766	195.344	18	5	5	5.51507e+07	1.00591e+08	1.02242e+08	7.54175e+07	8.29388e+07		4.38786e+07	5.37137e+07	5.59442e+07	5.17342e+07	4.82185e+07	425.368	3.23825	0.715837	8.32679e+07	5.06978e+07
511	M600T195	1.64144	-6.32055	0.000826993	600.397	600.397	600.397	194.811	194.289	195.346	12	5	5	1.02387e+08	1.14496e+08	1.185e+08	8.69217e+07	9.69116e+07		5.46623e+07	6.79069e+07	7.01326e+07	6.43206e+07	5.92957e+07	600.397	3.24685	0.714961	1.03843e+08	6.32636e+07
512	M407T207	1.63797	-1.88754	0.0957882	407.24	407.24	407.24	206.867	206.313	210.49	22	5	5	2.36005e+07	1.45403e+07	3.32338e+07	1.70748e+07	2.22106e+07		1.01339e+07	2.62149e+07	1.19369e+07	8.36964e+06	1.0904e+07	407.24	3.44778	0.711906	2.2132e+07	1.35119e+07
513	M285T195	1.63566	-1.25147	0.278157	285.221	285.221	285.221	195.341	193.766	203.749	21	5	5	1.3372e+07	4.5188e+06	4.42576e+06	3.67964e+06	3.93408e+06		3.33466e+06	3.80963e+06	4.11194e+06	3.70588e+06	3.33644e+06	285.221	3.25568	0.709876	5.98605e+06	3.65971e+06
514	M775T168	1.63264	-5.571	0.000596611	775.426	775.426	775.426	168.125	167.902	168.774	12	5	5	2.05936e+06	2.73135e+06	2.51355e+06	2.10086e+06	2.38728e+06		1.12104e+06	1.28307e+06	1.61998e+06	1.6665e+06	1.53229e+06	775.426	2.80209	0.707209	2.35848e+06	1.44458e+06
515	M473T150	1.63151	-3.54561	0.00760641	473.2	473.199	473.2	150.375	149.802	151.405	10	5	5	2.17866e+06	3.01256e+06	3.26688e+06	2.23034e+06	2.70619e+06		2.08978e+06	1.27799e+06	1.25609e+06	1.42307e+06	2.16305e+06	473.2	2.50624	0.706205	2.67893e+06	1.64199e+06
516	M235T194	1.63028	-3.19296	0.0241917	235.205	235.205	235.205	194.294	193.766	194.823	10	5	5	1.20878e+07	1.27241e+07	1.43364e+07	6.54672e+06	1.22412e+07		5.66322e+06	7.32561e+06	7.64381e+06	8.39415e+06	6.51078e+06	235.205	3.23824	0.70512	1.15872e+07	7.10751e+06
517	M379T169	1.62901	-3.44922	0.00870728	379.123	379.123	379.123	169.314	168.772	170.214	24	5	5	742621	1.04292e+06	706854	833384	707454		476429	427562	301004	653869	617011	379.123	2.82189	0.703997	806646	495175
518	M218T174	1.62635	-2.99624	0.0216749	218.198	218.198	218.198	173.589	173.186	173.882	10	5	5	4.00346e+06	5.83035e+06	6.39994e+06	3.80587e+06	4.13785e+06		2.10332e+06	2.98673e+06	4.06597e+06	2.66668e+06	3.04335e+06	218.198	2.89315	0.701641	4.83549e+06	2.97321e+06
519	M467T169	1.61972	-3.48878	0.00922688	467.118	467.118	467.119	169.24	168.959	170.191	10	5	5	1.14443e+06	1.76075e+06	1.93144e+06	1.40807e+06	1.55853e+06		645850	891447	1.22285e+06	906368	1.15112e+06	467.118	2.82067	0.695745	1.56064e+06	963527
520	M549T204	1.61917	-2.32685	0.0576481	549.394	549.393	549.394	203.714	203.16	206.335	17	5	5	2.02762e+06	2.45681e+06	2.98519e+06	2.66387e+06	3.24183e+06		584447	1.57307e+06	2.25443e+06	2.73794e+06	1.11069e+06	549.394	3.39523	0.695257	2.67506e+06	1.65212e+06
521	M585T185	1.61886	-2.70201	0.0322546	585.415	585.414	585.415	185.437	170.744	186.442	13	5	5	2.59175e+06	2.55471e+06	4.14865e+06	2.51429e+06	2.24907e+06		1.68989e+06	1.1105e+06	1.93672e+06	2.36818e+06	1.57888e+06	585.415	3.09062	0.694979	2.81169e+06	1.73683e+06
522	M156T169	1.61791	-1.91633	0.0987314	156.077	156.077	156.077	169.167	168.621	169.288	10	5	5	9.72844e+06	5.29198e+06	6.60239e+06	3.91842e+06	4.66137e+06		2.43435e+06	2.92824e+06	4.18312e+06	3.11263e+06	6.00935e+06	156.077	2.81945	0.69413	6.04052e+06	3.73354e+06
523	M189T173	1.61521	-2.34488	0.0471926	189.164	189.164	189.164	173.36	173.082	173.972	10	5	5	3.63525e+07	2.42612e+07	2.62681e+07	1.80215e+07	3.34537e+07		9.58954e+06	2.01818e+07	2.72604e+07	1.57058e+07	1.29213e+07	189.164	2.88933	0.691721	2.76714e+07	1.71318e+07
524	M937T168	1.61322	-4.88887	0.0015457	937.478	937.478	937.479	168.109	167.604	168.249	10	5	5	3.1854e+06	3.58886e+06	3.83654e+06	2.61e+06	3.36235e+06		1.64039e+06	1.76033e+06	2.36842e+06	2.37732e+06	2.13309e+06	937.478	2.80182	0.68994	3.31663e+06	2.05591e+06
525	M203T32_3	1.61151	-4.07188	0.00537444	203.15	203.15	203.15	32.1257	31.4712	32.9283	10	5	5	3.91206e+07	4.21721e+07	5.28938e+07	3.32198e+07	3.82031e+07		1.96402e+07	2.30055e+07	2.76647e+07	3.12963e+07	2.5981e+07	203.15	0.535428	0.688417	4.11219e+07	2.55176e+07
526	M190T194	1.61091	-1.67611	0.164902	190.167	190.167	190.167	194.294	193.772	204.796	19	5	5	7.01754e+06	7.06085e+06	1.73166e+07	5.74149e+06	1.36834e+07		4.93073e+06	6.52753e+06	7.29468e+06	6.71372e+06	6.08074e+06	190.167	3.23823	0.687872	1.0164e+07	6.30948e+06
527	M532T169	1.61079	-2.6711	0.0283177	532.166	532.166	532.166	168.646	168.127	169.171	25	5	5	860449	644013	800369	1.17581e+06	1.0058e+06		408348	279338	696684	714707	686157	532.166	2.81077	0.687771	897287	557047
528	M159T174	1.61054	-1.94286	0.0907619	159.117	159.117	159.117	173.719	173.355	183.811	11	5	5	1.46087e+07	1.86071e+07	1.17163e+07	8.29571e+06	8.67652e+06		3.90837e+06	5.45643e+06	1.17483e+07	7.16407e+06	1.01598e+07	159.117	2.89532	0.687547	1.23809e+07	7.68739e+06
529	M320T276	1.60878	-3.73302	0.00610702	320.258	320.258	320.258	275.608	275.081	276.177	11	5	5	1.19795e+06	1.64235e+06	1.836e+06	1.28385e+06	1.55947e+06		676264	820824	989575	1.2624e+06	925049	320.258	4.59347	0.685967	1.50392e+06	934823
530	M188T196	1.60795	-1.54416	0.192248	188.151	188.151	188.151	195.599	193.766	203.735	24	5	5	2.5122e+06	7.46661e+06	4.49577e+06	2.47145e+06	2.8624e+06		2.25613e+06	2.57632e+06	3.03188e+06	2.56563e+06	1.88907e+06	188.151	3.25998	0.685227	3.96169e+06	2.46381e+06
531	M243T194	1.60699	-1.66505	0.167576	243.211	243.21	243.211	194.292	193.766	194.815	13	5	5	3.20647e+07	3.79215e+07	1.71143e+07	1.35252e+07	1.33993e+07		1.17548e+07	1.47389e+07	1.65382e+07	1.50103e+07	1.29136e+07	243.211	3.2382	0.684357	2.2805e+07	1.41912e+07
532	M205T173_2	1.60668	-3.18969	0.0244019	205.195	205.195	205.195	173.357	172.838	173.878	10	5	5	3.8072e+06	4.69782e+06	6.26169e+06	3.47401e+06	3.9855e+06		2.28228e+06	2.75291e+06	2.79313e+06	2.63758e+06	3.3677e+06	205.195	2.88928	0.684086	4.44525e+06	2.76672e+06
533	M142T76	1.60664	-2.69185	0.029905	142.05	142.05	142.05	76.4082	63.2702	78.5691	12	5	5	1.26697e+07	1.0217e+07	8.90629e+06	1.2417e+07	8.50652e+06		7.3076e+06	5.3322e+06	5.10755e+06	1.09018e+07	4.16247e+06	142.05	1.27347	0.684048	1.05433e+07	6.56233e+06
534	M615T162	1.6057	-6.28557	0.000251626	615.389	615.389	615.389	162.424	161.303	162.893	10	5	5	1.27009e+07	1.34036e+07	1.45986e+07	1.14873e+07	1.25363e+07		6.00763e+06	9.46421e+06	8.74737e+06	8.28862e+06	7.80279e+06	615.389	2.70707	0.683201	1.29453e+07	8.06212e+06
535	M170T116	1.59992	-1.27823	0.247614	170.117	170.117	170.118	115.863	114.832	127.816	12	5	5	1.3241e+07	2.10947e+06	6.54449e+06	1.72892e+07	1.3763e+07		1.03325e+07	1.68142e+06	8.25498e+06	5.46335e+06	7.36144e+06	170.117	1.93105	0.677996	1.05894e+07	6.61874e+06
536	M143T32	1.59851	-3.65425	0.00648987	143.081	143.081	143.082	32.3956	31.4712	32.9283	10	5	5	4.98688e+06	6.3001e+06	6.97148e+06	5.13269e+06	5.06601e+06		2.35902e+06	2.79871e+06	3.88151e+06	4.6237e+06	4.1394e+06	143.081	0.539926	0.676725	5.69143e+06	3.56047e+06
537	M977T183	1.5975	-2.82731	0.0222436	976.519	976.519	976.519	183.237	175.969	184.357	20	5	5	8.62683e+06	9.99859e+06	1.49628e+07	1.18513e+07	1.21093e+07		6.37507e+06	8.16945e+06	9.70255e+06	3.43399e+06	8.34323e+06	976.519	3.05395	0.675818	1.15098e+07	7.20486e+06
538	M140T118	1.59722	-3.07736	0.0202524	140.034	140.034	140.034	117.546	116.845	118.409	10	5	5	3.13533e+06	2.60376e+06	4.31073e+06	2.61554e+06	2.69724e+06		1.29151e+06	2.19665e+06	1.78056e+06	2.34824e+06	2.00134e+06	140.034	1.9591	0.675566	3.07252e+06	1.92366e+06
539	M161T173	1.59505	-2.06581	0.0972919	161.132	161.132	161.132	173.356	172.388	174.107	10	5	5	9.14232e+06	1.82001e+07	1.12674e+07	7.4649e+06	8.87531e+06		7.7741e+06	8.58918e+06	5.55044e+06	6.5567e+06	5.97996e+06	161.132	2.88926	0.673601	1.099e+07	6.89007e+06
540	M288T226	1.59455	-4.42514	0.00367372	288.253	288.253	288.253	226.206	225.689	226.72	12	5	5	1.39963e+06	1.28456e+06	1.30607e+06	1.55709e+06	1.57581e+06		505475	1.02471e+06	994086	863203	1.07971e+06	288.253	3.77009	0.673152	1.42463e+06	893438
541	M351T196	1.59455	-1.18219	0.271114	351.18	351.18	351.18	195.869	193.242	207.851	27	5	5	1.13176e+06	1.83111e+06	4.0279e+06	1.86232e+06	2.24632e+06		870819	2.38503e+06	2.77954e+06	746954	178502	351.18	3.26448	0.673148	2.21988e+06	1.39217e+06
542	M615T285	1.59313	-5.78461	0.000609953	615.487	615.487	615.487	284.538	282.954	284.601	15	5	5	2.46503e+06	1.95017e+06	2.30005e+06	1.88963e+06	1.99686e+06		1.28384e+06	1.55061e+06	1.43736e+06	1.0837e+06	1.29913e+06	615.487	4.7423	0.671867	2.12035e+06	1.33093e+06
543	M235T47	1.59248	-1.55087	0.181036	235.119	235.119	235.119	47.1897	46.6961	47.6774	16	5	5	2.30869e+06	2.90387e+06	5.32136e+06	1.49824e+06	2.38554e+06		1.10851e+06	2.54036e+06	1.95165e+06	1.91367e+06	1.53941e+06	235.119	0.786495	0.671278	2.88354e+06	1.81072e+06
544	M222T33	1.59226	-2.54569	0.0604362	222.097	222.097	222.097	33.3449	31.4712	34.9868	17	5	5	1.89155e+06	1.93475e+06	2.10274e+06	2.14486e+06	2.01077e+06		401804	1.88228e+06	753990	1.72016e+06	1.57534e+06	222.097	0.555748	0.671072	2.01693e+06	1.26672e+06
545	M205T194	1.5919	-2.81276	0.0438428	205.195	205.195	205.195	194.292	193.766	195.336	11	5	5	1.21653e+07	2.3931e+07	1.24075e+07	1.93543e+07	1.82626e+07		9.30652e+06	1.16484e+07	1.16074e+07	1.13554e+07	1.01817e+07	205.195	3.2382	0.670747	1.72241e+07	1.08199e+07
546	M295T140_1	1.59069	-3.34266	0.0102479	295.129	295.129	295.129	139.88	139.355	140.342	11	5	5	2.55242e+06	3.40289e+06	3.61126e+06	2.34801e+06	2.9567e+06		1.2533e+06	1.62101e+06	2.15526e+06	2.56714e+06	1.75222e+06	295.129	2.33133	0.669657	2.97426e+06	1.86979e+06
547	M209T143	1.58853	-4.27367	0.00340948	209.117	209.117	209.117	142.989	141.509	143.12	10	5	5	1.94113e+06	2.7159e+06	2.47364e+06	1.87376e+06	2.36586e+06		1.27271e+06	1.07629e+06	1.6879e+06	1.63901e+06	1.48183e+06	209.117	2.38316	0.667694	2.27406e+06	1.43155e+06
548	M207T160	1.58768	-2.47565	0.0613773	207.065	207.065	207.065	160.255	159.742	160.796	10	5	5	3.50384e+06	6.35114e+06	3.38562e+06	3.50627e+06	3.36728e+06		3.03612e+06	2.27868e+06	2.71508e+06	2.30409e+06	2.33491e+06	207.065	2.67091	0.666922	4.02283e+06	2.53378e+06
549	M938T168	1.58274	-2.99062	0.0208689	938.482	938.481	938.482	168.12	167.716	168.261	11	5	5	1.45437e+06	1.67738e+06	1.86613e+06	1.25423e+06	1.52256e+06		360383	1.02339e+06	1.21738e+06	1.24434e+06	1.06667e+06	938.482	2.802	0.662422	1.55493e+06	982433
550	M147T195	1.57975	-1.1955	0.287651	147.117	147.117	147.117	194.811	193.762	220.088	19	5	5	2.1373e+07	6.19751e+07	6.66963e+07	1.88189e+07	1.87577e+07		3.74115e+07	2.14755e+07	2.21278e+07	1.88175e+07	1.8934e+07	147.117	3.24685	0.659697	3.75242e+07	2.37532e+07
551	M162T33	1.57827	-3.81591	0.00578405	162.076	162.076	162.076	32.9388	32.5681	33.5169	10	5	5	5.82077e+06	7.1902e+06	6.52966e+06	4.43066e+06	6.23087e+06		3.05267e+06	2.98131e+06	4.36691e+06	4.75474e+06	3.9806e+06	162.076	0.54898	0.658346	6.04043e+06	3.82724e+06
552	M617T173	1.57549	-3.3533	0.010031	617.405	617.405	617.405	173.356	172.838	174.139	11	5	5	4.90129e+06	7.54133e+06	5.6706e+06	5.30205e+06	6.10557e+06		2.11396e+06	4.04638e+06	4.43353e+06	4.65928e+06	3.48437e+06	617.405	2.88927	0.655803	5.90417e+06	3.74751e+06
553	M247T194	1.57509	-3.08907	0.0293744	247.205	247.205	247.206	194.295	194.289	195.867	14	5	5	3.97349e+07	4.54489e+07	4.81773e+07	2.30536e+07	3.70934e+07		2.04781e+07	2.58008e+07	2.80428e+07	2.57106e+07	2.28228e+07	247.205	3.23825	0.655436	3.87016e+07	2.4571e+07
554	M405T194	1.57371	-2.49131	0.0625164	405.351	405.351	405.351	194.293	193.766	195.344	18	5	5	3.57127e+08	4.06534e+08	2.20977e+08	3.12822e+08	1.78069e+08		1.6034e+08	1.94135e+08	2.10078e+08	1.97334e+08	1.75723e+08	405.351	3.23822	0.654174	2.95106e+08	1.87522e+08
555	M296T134	1.57237	-2.22393	0.070956	296.124	296.124	296.124	133.761	120.006	134.275	12	5	5	1.97552e+07	1.88227e+07	1.77974e+07	1.83998e+07	2.53245e+07		5.43687e+06	6.74222e+06	2.06116e+07	1.78597e+07	1.3011e+07	296.124	2.22934	0.652944	2.00199e+07	1.27323e+07
556	M101T32	1.57107	-4.09171	0.00357749	101.06	101.06	101.06	32.3956	31.4712	32.9283	10	5	5	4.47357e+06	6.07287e+06	5.68083e+06	4.47656e+06	4.64867e+06		2.45454e+06	3.04255e+06	2.88165e+06	4.1899e+06	3.56844e+06	101.06	0.539926	0.65175	5.0705e+06	3.22741e+06
557	M216T197	1.57055	-1.15351	0.300197	216.183	216.182	216.183	196.646	194.286	204.237	26	5	5	5.12901e+06	5.35155e+06	1.98983e+06	4.38216e+06	1.22942e+07		4.55894e+06	1.21614e+06	4.62496e+06	4.01275e+06	4.14551e+06	216.183	3.27743	0.651272	5.82936e+06	3.71166e+06
558	M698T316_1	1.568	-1.12453	0.297695	697.544	697.543	697.544	315.915	308.068	325.538	19	5	5	8.9078e+06	8.86936e+06	3.38466e+07	2.58257e+07	1.49975e+07		1.18316e+07	1.5818e+07	2.82499e+06	2.18135e+07	6.6703e+06	697.544	5.26525	0.64893	1.84894e+07	1.17917e+07
559	M269T174	1.56735	-2.99215	0.0177508	269.081	269.081	269.081	174.196	173.88	174.405	10	5	5	1.36253e+07	1.599e+07	1.60491e+07	9.82872e+06	1.14572e+07		6.22767e+06	6.33846e+06	1.03902e+07	1.14559e+07	8.30352e+06	269.081	2.90327	0.648323	1.33901e+07	8.54316e+06
560	M421T162	1.56723	-4.72461	0.00165862	421.346	421.346	421.346	162.424	162.074	163.084	10	5	5	6.4765e+07	7.33317e+07	8.54577e+07	6.12079e+07	6.91705e+07		3.31629e+07	5.21119e+07	4.94171e+07	4.91093e+07	4.20316e+07	421.346	2.70707	0.648221	7.07866e+07	4.51666e+07
561	M174T33_2	1.56581	-2.18386	0.073982	174.112	174.112	174.112	33.081	32.4502	33.8771	12	5	5	1.96007e+06	3.48238e+06	4.01488e+06	2.03579e+06	2.35024e+06		1.14423e+06	2.12841e+06	2.23072e+06	1.57881e+06	1.75886e+06	174.112	0.551349	0.646906	2.76867e+06	1.76821e+06
562	M473T223	1.56525	-4.01363	0.0148699	473.264	473.264	473.265	222.552	222.232	222.695	19	5	5	998210	1.56814e+06	1.39363e+06	1.06051e+06	1.50474e+06		782746	836450	881233	833006	835364	473.264	3.7092	0.646397	1.30505e+06	833760
563	M191T194	1.56244	-1.68568	0.163997	191.179	191.179	191.179	194.293	194.286	194.823	10	5	5	4.67703e+07	2.65138e+07	5.47364e+07	2.04816e+07	2.03781e+07		1.83751e+07	2.28138e+07	2.44286e+07	2.24988e+07	1.9971e+07	191.179	3.23822	0.643802	3.3776e+07	2.16175e+07
564	M930T174	1.5616	-2.53165	0.0434236	929.51	929.51	929.51	174.107	173.362	174.925	15	5	5	2.40665e+07	1.34282e+07	3.00223e+07	1.95105e+07	2.48619e+07		1.07702e+07	1.10751e+07	1.78245e+07	1.76238e+07	1.4357e+07	929.51	2.90178	0.643024	2.23779e+07	1.43301e+07
565	M288T147	1.56129	-0.992573	0.356668	288.217	288.217	288.217	146.659	145.657	147.197	28	5	5	4.69695e+06	7.3064e+06	1.93476e+07	3.57579e+06	1.0229e+07		8.09964e+06	837164	2.90396e+06	7.74088e+06	9.34049e+06	288.217	2.44431	0.642735	9.03115e+06	5.78443e+06
566	M232T27	1.56053	-2.53429	0.0424617	231.988	231.988	231.988	27.1078	26.6004	27.66	16	5	5	8.3043e+06	1.20729e+07	1.15546e+07	7.79891e+06	6.18319e+06		5.81228e+06	3.44562e+06	6.5793e+06	7.04794e+06	6.53689e+06	231.988	0.451797	0.642034	9.18278e+06	5.88441e+06
567	M223T132	1.56046	-2.60903	0.0389122	223.144	223.144	223.144	131.528	131.291	131.714	10	5	5	1.55871e+07	2.48143e+07	2.55605e+07	1.49857e+07	1.63872e+07		8.94089e+06	9.72968e+06	1.46653e+07	1.47456e+07	1.4294e+07	223.144	2.19213	0.641975	1.94669e+07	1.24751e+07
568	M201T173	1.55882	-2.07581	0.073286	201.164	201.164	201.164	173.464	172.838	173.972	10	5	5	2.7311e+07	3.18744e+07	2.10437e+07	1.56296e+07	1.73518e+07		8.57745e+06	1.73446e+07	2.2394e+07	1.32885e+07	1.10214e+07	201.164	2.89107	0.64045	2.26421e+07	1.45252e+07
569	M175T29_1	1.55802	-2.5529	0.0388272	174.896	174.896	174.896	28.604	28.1222	28.708	16	5	5	4.92249e+06	7.77313e+06	8.4004e+06	4.88173e+06	5.53094e+06		3.23405e+06	2.6092e+06	4.87131e+06	5.02057e+06	4.48847e+06	174.896	0.476733	0.63971	6.30174e+06	4.04472e+06
570	M267T195	1.55519	-1.24162	0.274864	267.21	267.21	267.211	194.823	193.766	204.254	21	5	5	2.60587e+06	3.30389e+06	7.73784e+06	2.10636e+06	2.71547e+06		3.25376e+06	1.63379e+06	2.41218e+06	2.1227e+06	2.45358e+06	267.21	3.24705	0.637088	3.69389e+06	2.3752e+06
571	M406T194	1.55489	-2.46637	0.0640446	406.355	406.354	406.355	194.289	193.766	195.344	21	5	5	1.10799e+08	1.2379e+08	7.03064e+07	9.67788e+07	5.36645e+07		5.00408e+07	6.1937e+07	6.51169e+07	6.11922e+07	5.45555e+07	406.355	3.23815	0.636815	9.10677e+07	5.85685e+07
572	M495T262	1.55146	-1.07531	0.335266	495.439	495.439	495.439	261.931	259.812	266.18	23	5	5	1.74665e+06	8.22191e+06	6.05036e+06	1.9206e+06	2.45764e+06		2.10551e+06	1.56115e+06	3.50737e+06	2.71372e+06	3.25929e+06	495.439	4.36552	0.633629	4.07943e+06	2.62941e+06
573	M439T162	1.54881	-4.9454	0.0012716	439.357	439.357	439.357	162.368	162.074	162.886	10	5	5	1.01454e+08	1.04449e+08	1.23403e+08	8.77791e+07	9.99086e+07		5.11267e+07	7.61054e+07	7.00423e+07	7.49533e+07	6.15728e+07	439.357	2.70613	0.631161	1.03399e+08	6.67601e+07
574	M232T124	1.54846	-2.56305	0.0376287	232.118	232.118	232.118	123.845	123.308	124.676	10	5	5	2.97077e+06	3.34662e+06	3.7196e+06	2.34858e+06	3.53906e+06		1.16677e+06	1.76354e+06	2.86425e+06	2.98333e+06	1.5063e+06	232.118	2.06408	0.630833	3.18493e+06	2.05684e+06
575	M239T15	1.54584	-1.72807	0.155236	239.161	239.161	239.162	15.4302	5.24305	20.6967	20	5	5	1.22977e+07	3.06105e+07	1.54993e+07	3.15429e+07	1.43579e+07		1.44697e+07	1.5063e+07	1.35507e+07	1.09493e+07	1.34441e+07	239.161	0.257171	0.62839	2.08617e+07	1.34954e+07
576	M458T162_2	1.54235	-5.23349	0.000850123	458.371	458.371	458.371	162.185	161.355	162.437	10	5	5	1.01651e+07	1.17468e+07	1.24463e+07	9.85669e+06	1.13847e+07		5.31949e+06	8.62935e+06	7.81506e+06	7.62761e+06	6.65718e+06	458.371	2.70308	0.625126	1.11199e+07	7.20974e+06
577	M466T292	1.53939	-1.35752	0.212669	466.374	466.373	466.374	291.841	289.747	301.937	21	5	5	1.06963e+06	1.18791e+06	2.59968e+06	2.67714e+06	1.39473e+06		992531	1.99088e+06	1.05264e+06	1.54732e+06	217052	466.374	4.86402	0.622356	1.78582e+06	1.16008e+06
578	M403T163	1.53744	-4.16778	0.00366653	403.336	403.336	403.336	162.88	162.37	162.935	10	5	5	5.55066e+06	5.63721e+06	6.78282e+06	5.11069e+06	5.36706e+06		2.68299e+06	4.89448e+06	3.55008e+06	4.14337e+06	3.23289e+06	403.336	2.71466	0.620527	5.68969e+06	3.70076e+06
579	M172T35	1.53542	-2.34142	0.0478763	172.05	172.05	172.05	34.9417	34.4633	36.204	10	5	5	6.74047e+06	9.55886e+06	1.02251e+07	6.17921e+06	7.57795e+06		2.72311e+06	3.51393e+06	6.44326e+06	7.4329e+06	6.12164e+06	172.05	0.582361	0.618637	8.05632e+06	5.24697e+06
580	M248T185	1.53538	-2.85277	0.0217033	248.128	248.128	248.128	184.867	184.347	185.381	14	5	5	1.59039e+06	2.40829e+06	1.8851e+06	1.85398e+06	1.57355e+06		641533	1.38936e+06	1.65967e+06	1.08278e+06	1.29116e+06	248.128	3.08112	0.618595	1.86226e+06	1.2129e+06
581	M151T195	1.53203	-1.12598	0.298075	151.112	151.112	151.112	194.819	193.242	206.814	15	5	5	2.31154e+06	1.68296e+06	6.09589e+06	3.47926e+06	1.98823e+06		1.76459e+06	1.9828e+06	2.36187e+06	3.64339e+06	402428	151.112	3.24698	0.615443	3.11158e+06	2.03102e+06
582	M227T173	1.53198	-2.47209	0.0395613	227.179	227.179	227.179	173.464	172.838	173.972	10	5	5	6.09946e+06	9.44919e+06	7.89599e+06	5.45557e+06	5.85526e+06		2.97129e+06	4.66677e+06	6.75514e+06	4.34459e+06	3.94884e+06	227.179	2.89107	0.615397	6.95109e+06	4.53733e+06
583	M246T127	1.53154	-1.44859	0.188585	246.133	246.133	246.134	126.736	121.959	138.808	13	5	5	4.37367e+06	8.16908e+06	8.67714e+06	3.73981e+06	3.73807e+06		3.38245e+06	1.31698e+06	2.9218e+06	5.29816e+06	5.81852e+06	246.133	2.11227	0.614979	5.73956e+06	3.74758e+06
584	M222T122	1.53137	-2.41071	0.0591481	222.16	222.16	222.16	122.131	121.758	122.654	16	5	5	1.05882e+07	1.10345e+07	1.20698e+07	9.28925e+06	9.20603e+06		3.06719e+06	6.25616e+06	9.58732e+06	1.04158e+07	4.75275e+06	222.16	2.03552	0.614822	1.04376e+07	6.81583e+06
585	M150T46	1.5298	-9.42175	5.83673e-05	150.077	150.077	150.077	46.4394	45.9058	46.7077	11	5	5	2.84427e+06	2.71726e+06	2.71098e+06	2.54096e+06	2.75502e+06		1.70175e+06	1.65243e+06	1.60834e+06	2.09226e+06	1.81466e+06	150.077	0.77399	0.613345	2.7137e+06	1.77389e+06
586	M381T162	1.52921	-5.92472	0.000514703	381.315	381.315	381.315	162.424	161.827	162.889	10	5	5	7.60381e+06	8.68219e+06	9.16318e+06	6.9778e+06	8.19204e+06		4.33947e+06	5.55665e+06	5.56852e+06	5.96062e+06	5.13678e+06	381.315	2.70707	0.612789	8.1238e+06	5.31241e+06
587	M133T174	1.52722	-2.45998	0.0523925	133.101	133.101	133.101	173.605	162.364	174.401	15	5	5	1.03798e+07	1.14022e+07	1.29934e+07	1.32973e+07	9.99985e+06		5.06744e+06	5.34745e+06	1.32767e+07	7.42496e+06	6.9084e+06	133.101	2.89342	0.610909	1.16145e+07	7.60499e+06
588	M517T174	1.52617	-2.97965	0.0184626	517.134	517.134	517.134	174.139	173.88	174.405	15	5	5	1.46665e+08	1.67149e+08	1.75708e+08	1.04005e+08	1.28973e+08		6.89997e+07	7.66428e+07	1.14175e+08	1.23526e+08	9.00645e+07	517.134	2.90232	0.609913	1.445e+08	9.46816e+07
589	M518T174	1.52518	-3.11898	0.0144227	518.137	518.137	518.137	174.139	173.719	174.405	21	5	5	3.69452e+07	4.43207e+07	4.67903e+07	3.02445e+07	3.35919e+07		1.85644e+07	2.00907e+07	3.03545e+07	3.31276e+07	2.36792e+07	518.137	2.90232	0.60898	3.83785e+07	2.51633e+07
590	M122T122	1.52464	-3.71104	0.00624918	122.097	122.097	122.097	122.429	121.758	123.106	10	5	5	2.55155e+06	2.64063e+06	2.57456e+06	1.85106e+06	2.39382e+06		1.27757e+06	1.7943e+06	2.1443e+06	1.33727e+06	1.3249e+06	122.097	2.04048	0.608469	2.40233e+06	1.57567e+06
591	M134T32_1	1.52386	-3.06732	0.0202939	134.045	134.045	134.045	31.7961	30.2723	33.0504	12	5	5	4.80179e+06	4.06321e+06	4.22421e+06	3.53681e+06	4.80803e+06		2.553e+06	1.40922e+06	3.48546e+06	2.81854e+06	3.79937e+06	134.045	0.529934	0.607735	4.28681e+06	2.81312e+06
592	M631T178	1.52236	-1.77409	0.128032	631.384	631.383	631.384	178.069	167.368	179.613	21	5	5	8.02404e+06	5.16597e+06	1.03094e+07	3.54619e+06	6.47124e+06		4.24894e+06	2.73071e+06	6.19557e+06	3.94566e+06	4.89547e+06	631.384	2.96782	0.606309	6.70336e+06	4.40327e+06
593	M272T190	1.52089	-3.80147	0.00553325	272.063	272.063	272.063	189.578	189.082	189.591	10	5	5	9.43874e+06	1.14057e+07	1.23379e+07	8.55461e+06	9.37808e+06		5.23897e+06	8.79865e+06	6.89184e+06	6.61239e+06	6.06681e+06	272.063	3.15963	0.604914	1.0223e+07	6.72173e+06
594	M502T266	1.52003	-1.32565	0.23383	502.374	502.373	502.374	266.18	265.575	267.151	24	5	5	2.65761e+06	3.02143e+06	6.61441e+06	2.98641e+06	7.67103e+06		2.19617e+06	3.48664e+06	4.02429e+06	4.03649e+06	1.35539e+06	502.374	4.43633	0.604099	4.59018e+06	3.0198e+06
595	M399T263	1.5188	-3.24656	0.0217077	399.358	399.358	399.358	262.959	261.977	264.161	18	5	5	4.49712e+06	5.4754e+06	5.34416e+06	4.68544e+06	4.85941e+06		2.52217e+06	1.85853e+06	4.49666e+06	4.10131e+06	3.3905e+06	399.358	4.38265	0.602934	4.97231e+06	3.27383e+06
596	M395T130	1.51798	-1.67232	0.162182	395.181	395.181	395.181	130.428	129.962	131.03	22	5	5	2.78641e+06	3.28534e+06	3.5799e+06	2.824e+06	3.30033e+06		626933	4.36768e+06	1.92885e+06	2.06572e+06	1.40358e+06	395.181	2.1738	0.602149	3.15519e+06	2.07855e+06
597	M461T139	1.51748	-1.85717	0.125807	461.199	461.199	461.199	139.446	138.795	140.029	27	5	5	1.65702e+06	1.64607e+06	3.38209e+06	3.28827e+06	4.09533e+06		2.30099e+06	1.40361e+06	1.83676e+06	1.71764e+06	2.01217e+06	461.199	2.3241	0.601674	2.81376e+06	1.85423e+06
598	M254T33	1.51724	-3.62236	0.00679829	254.113	254.113	254.113	33.4999	33.0504	56.9709	12	5	5	4.13008e+06	5.39858e+06	5.41776e+06	3.96137e+06	4.79511e+06		2.26283e+06	4.26907e+06	3.09739e+06	3.09798e+06	2.89509e+06	254.113	0.558332	0.601451	4.74058e+06	3.12447e+06
599	M599T195	1.5167	-4.85953	0.00167447	599.394	599.393	599.394	194.813	193.766	195.346	13	5	5	2.60571e+08	3.0351e+08	3.03024e+08	2.26598e+08	2.4726e+08		1.43882e+08	1.76583e+08	1.85856e+08	1.67406e+08	2.10403e+08	599.394	3.24688	0.60094	2.68193e+08	1.76826e+08
600	M244T52	1.5166	-3.06398	0.0220673	244.129	244.129	244.129	51.9329	50.2233	56.8065	12	5	5	4.43333e+07	7.57932e+07	7.56112e+07	5.35364e+07	6.29158e+07		2.972e+07	4.03862e+07	4.19577e+07	4.87237e+07	4.50605e+07	244.129	0.865548	0.600845	6.2438e+07	4.11696e+07
601	M356T220	1.51554	-1.98793	0.0995723	356.352	356.352	356.352	219.631	217.481	222.002	20	5	5	8.9358e+06	1.27019e+07	1.02134e+07	1.06095e+07	1.26632e+07		3.25037e+06	1.26964e+07	4.71429e+06	5.89763e+06	9.81352e+06	356.352	3.66051	0.599836	1.10247e+07	7.27445e+06
602	M193T145_1	1.51496	-4.49411	0.002146	193.049	193.049	193.05	144.613	144.056	145.193	10	5	5	7.71972e+06	8.21188e+06	7.66926e+06	6.25427e+06	6.18383e+06		3.88324e+06	4.03992e+06	4.79236e+06	5.60267e+06	5.47055e+06	193.049	2.41021	0.599278	7.20779e+06	4.75775e+06
603	M533T164	1.51435	-2.72811	0.0420988	533.093	533.092	533.093	164.463	148.083	169.145	25	5	5	2.27265e+06	3.40374e+06	2.00584e+06	3.52752e+06	3.71985e+06		1.74301e+06	1.94142e+06	1.70352e+06	2.12637e+06	2.34446e+06	533.093	2.74105	0.598695	2.98592e+06	1.97176e+06
604	M221T174	1.51056	-5.43777	0.00103258	221.19	221.19	221.19	173.731	173.186	174.107	10	5	5	6.03365e+06	6.40062e+06	7.07869e+06	5.20755e+06	5.69628e+06		3.58848e+06	4.7303e+06	4.1488e+06	4.02501e+06	3.64347e+06	221.19	2.89551	0.595086	6.08336e+06	4.02721e+06
605	M239T33	1.51046	-6.57342	0.000177924	239.085	239.085	239.085	32.8301	32.0246	34.6058	15	5	5	5.92049e+06	6.45659e+06	6.07091e+06	5.13508e+06	6.21059e+06		3.80702e+06	3.19344e+06	4.11947e+06	4.26165e+06	4.3433e+06	239.085	0.547168	0.594988	5.95873e+06	3.94498e+06
606	M111T30	1.51035	-3.59714	0.00734571	111.075	111.075	111.075	30.213	29.2976	30.8398	17	5	5	3.29811e+06	3.32472e+06	3.69977e+06	2.50792e+06	3.33896e+06		1.46123e+06	1.87477e+06	2.57852e+06	2.73036e+06	2.06092e+06	111.075	0.50355	0.594882	3.2339e+06	2.14116e+06
607	M289T142	1.50777	-3.67986	0.00680881	289.092	289.092	289.092	141.725	140.402	143.083	10	5	5	3.60442e+06	5.47461e+06	4.36843e+06	3.97684e+06	4.55358e+06		2.29912e+06	2.52792e+06	3.25737e+06	3.6817e+06	2.81027e+06	289.092	2.36207	0.592419	4.39558e+06	2.91528e+06
608	M221T194	1.50758	-2.56878	0.0561402	221.19	221.19	221.19	194.294	194.286	194.823	10	5	5	3.97187e+07	2.95265e+07	4.71428e+07	2.1102e+07	3.70737e+07		1.99727e+07	2.50425e+07	2.52376e+07	2.40674e+07	2.14707e+07	221.19	3.23824	0.592232	3.49127e+07	2.31582e+07
609	M242T217	1.50519	-2.1377	0.0682389	242.284	242.284	242.284	217.275	215.816	218.871	11	5	5	5.24001e+06	3.27257e+06	3.43198e+06	3.61398e+06	4.43346e+06		1.88153e+06	4.30879e+06	3.16737e+06	2.50983e+06	1.41449e+06	242.284	3.62125	0.589948	3.9984e+06	2.6564e+06
610	M440T162	1.50489	-4.42407	0.00247095	440.36	440.36	440.36	162.368	161.827	162.888	10	5	5	2.87191e+07	3.42926e+07	3.66186e+07	2.70906e+07	2.88215e+07		1.52946e+07	2.33833e+07	2.30231e+07	2.17983e+07	1.9859e+07	440.36	2.70613	0.589655	3.11085e+07	2.06716e+07
611	M600T274	1.5028	-2.20617	0.0628259	600.468	600.467	600.468	273.519	272.979	275.169	17	5	5	5.90961e+06	5.47208e+06	5.54981e+06	2.8838e+06	6.94353e+06		3.63617e+06	4.44971e+06	4.63391e+06	2.83144e+06	2.25478e+06	600.468	4.55865	0.587651	5.35177e+06	3.5612e+06
612	M570T285	1.50221	-5.14595	0.000973862	570.457	570.457	570.458	285.01	272.46	285.609	17	5	5	1.02804e+07	8.76441e+06	1.05746e+07	9.16664e+06	1.08916e+07		4.98484e+06	6.85773e+06	7.87824e+06	7.22647e+06	6.12243e+06	570.457	4.75017	0.587088	9.93554e+06	6.61394e+06
613	M202T195	1.50071	-2.57593	0.0373295	202.167	202.167	202.167	195.337	193.766	204.284	28	5	5	7.03505e+06	5.31139e+06	5.55466e+06	6.15681e+06	4.64205e+06		1.43723e+06	4.88585e+06	4.58148e+06	4.44094e+06	3.77877e+06	202.167	3.25561	0.585644	5.73999e+06	3.82485e+06
614	M167T32_2	1.50055	-1.31153	0.231225	167.154	167.154	167.154	32.2973	31.4712	32.4521	10	5	5	4.18268e+07	6.68054e+07	7.36868e+07	3.54064e+07	4.57102e+07		2.54308e+07	4.49012e+06	4.04703e+07	7.27742e+07	3.23938e+07	167.154	0.538288	0.585493	5.26871e+07	3.51118e+07
615	M436T163	1.49995	-1.90536	0.103048	436.121	436.121	436.121	162.935	162.35	163.936	25	5	5	1.73142e+06	1.26027e+06	1.20724e+06	1.83872e+06	1.74897e+06		1.75379e+06	939865	1.06438e+06	270485	1.16273e+06	436.121	2.71558	0.584915	1.55732e+06	1.03825e+06
616	M167T120	1.49986	-2.60218	0.0384475	167.118	167.118	167.118	120.491	119.492	131.688	18	5	5	6.11596e+06	1.01038e+07	1.07633e+07	6.48652e+06	8.4285e+06		4.75058e+06	7.05412e+06	5.12295e+06	6.64127e+06	4.3658e+06	167.118	2.00818	0.584825	8.37962e+06	5.58694e+06
617	M141T25	1.49928	-3.91764	0.010773	140.962	140.961	140.962	24.9788	24.4582	25.0529	10	5	5	1.6565e+06	1.54035e+06	1.98617e+06	2.39299e+06	2.10693e+06		1.46273e+06	1.1279e+06	1.23329e+06	1.26268e+06	1.37179e+06	140.962	0.416313	0.584271	1.93659e+06	1.29168e+06
618	M328T108	1.49586	-1.09244	0.314371	328.16	328.16	328.16	107.908	99.5512	118.918	32	5	5	3.69403e+06	1.72419e+06	4.21822e+06	8.39911e+06	9.20661e+06		2.98309e+06	726008	4.5022e+06	4.93968e+06	5.06071e+06	328.16	1.79847	0.580977	5.44843e+06	3.64233e+06
619	M397T182_2	1.49458	-1.67168	0.138542	397.31	397.31	397.31	181.651	168.124	188.021	21	5	5	2.90031e+06	2.59362e+06	2.72906e+06	1.53712e+06	1.94196e+06		741059	873654	2.4119e+06	2.55711e+06	1.24595e+06	397.31	3.02752	0.57974	2.34041e+06	1.56593e+06
620	M287T196	1.49414	-1.75891	0.116858	287.076	287.076	287.076	196.391	194.286	204.258	27	5	5	1.94615e+06	4.8222e+06	4.33054e+06	3.32162e+06	3.45042e+06		2.98358e+06	1.31455e+06	1.25205e+06	3.34736e+06	3.06313e+06	287.076	3.27318	0.579316	3.57418e+06	2.39213e+06
621	M519T174	1.49396	-2.49857	0.0394574	519.14	519.139	519.14	174.39	173.885	174.405	14	5	5	5.94086e+06	7.69348e+06	7.84736e+06	4.2153e+06	5.8475e+06		2.97952e+06	3.31444e+06	5.15093e+06	5.52148e+06	4.14838e+06	519.14	2.9065	0.579138	6.3089e+06	4.22295e+06
622	M403T161	1.49258	-5.42507	0.00171224	403.157	403.157	403.157	161.355	160.799	161.843	24	5	5	3.54606e+06	2.96406e+06	3.64105e+06	2.70713e+06	3.27295e+06		2.09653e+06	2.00393e+06	2.49204e+06	2.18335e+06	2.0318e+06	403.157	2.68925	0.577805	3.22625e+06	2.16153e+06
623	M432T160	1.4918	-3.43684	0.00909163	432.101	432.101	432.101	159.845	159.236	160.271	22	5	5	1.74809e+06	1.41025e+06	2.10128e+06	1.7008e+06	1.71701e+06		911169	1.61823e+06	1.00924e+06	1.04542e+06	1.23268e+06	432.101	2.66409	0.577055	1.73549e+06	1.16335e+06
624	M206T156	1.48948	-5.04389	0.00158571	206.081	206.081	206.081	156.423	146.693	156.851	12	5	5	8.47567e+06	9.04371e+06	9.65259e+06	7.91267e+06	9.3947e+06		4.42287e+06	5.50794e+06	6.71468e+06	7.22292e+06	5.99391e+06	206.081	2.60704	0.574809	8.89587e+06	5.97246e+06
625	M407T194	1.48915	-3.00126	0.0206993	407.358	407.358	407.358	194.295	193.766	195.346	13	5	5	1.43846e+07	9.48196e+06	1.68285e+07	1.19842e+07	1.37915e+07		7.0249e+06	8.96527e+06	9.34418e+06	1.15644e+07	7.73797e+06	407.358	3.23825	0.574488	1.32942e+07	8.92735e+06
626	M329T141	1.48759	-5.23092	0.0026592	329.157	329.157	329.157	141.494	131.481	142.093	30	5	5	1.77415e+06	1.6704e+06	1.25013e+06	1.6692e+06	1.70662e+06		1.00651e+06	1.02422e+06	1.23253e+06	1.08729e+06	1.07468e+06	329.157	2.35823	0.572975	1.6141e+06	1.08505e+06
627	M271T190	1.48664	-4.55698	0.00208301	271.06	271.06	271.06	189.578	189.082	189.591	10	5	5	6.99592e+07	7.71256e+07	8.53108e+07	6.20697e+07	6.72841e+07		3.97777e+07	5.94852e+07	5.03191e+07	4.87665e+07	4.49854e+07	271.06	3.15963	0.572053	7.23499e+07	4.86668e+07
628	M393T162	1.484	-1.80251	0.109694	393.115	393.115	393.115	161.845	161.323	162.363	22	5	5	4.53476e+06	1.88082e+06	4.76116e+06	4.00571e+06	4.6603e+06		3.23307e+06	792186	3.35509e+06	3.01559e+06	2.97521e+06	393.115	2.69741	0.569488	3.96855e+06	2.67423e+06
629	M433T141	1.48108	-3.38014	0.0121909	433.113	433.113	433.113	141.001	139.959	141.972	10	5	5	1.06757e+07	7.79226e+06	9.88064e+06	9.45124e+06	1.03005e+07		4.7661e+06	9.3693e+06	6.38055e+06	6.35692e+06	5.60371e+06	433.113	2.35003	0.566647	9.62007e+06	6.49532e+06
630	M388T142	1.48099	-2.04447	0.0875922	388.254	388.254	388.254	141.978	141.46	142.473	28	5	5	2.48545e+06	2.71253e+06	2.44948e+06	988396	2.62208e+06		1.26839e+06	1.17893e+06	2.09773e+06	1.58268e+06	1.47388e+06	388.254	2.3663	0.566567	2.25159e+06	1.52032e+06
631	M537T169	1.47904	-1.98197	0.0881413	537.121	537.121	537.122	168.621	167.902	168.774	25	5	5	2.10699e+06	1.62632e+06	1.6802e+06	2.50154e+06	2.48723e+06		899619	2.19581e+06	662376	1.81273e+06	1.46259e+06	537.121	2.81035	0.564664	2.08046e+06	1.40662e+06
632	M498T269	1.47893	-1.56678	0.175431	498.458	498.458	498.467	268.606	264.524	278.225	30	5	5	1.77152e+06	2.2713e+06	2.0707e+06	991176	735027		1.20331e+06	691491	873491	1.19959e+06	1.33305e+06	498.458	4.47677	0.564554	1.56794e+06	1.06019e+06
633	M457T162_2	1.47617	-4.56103	0.00234364	457.367	457.367	457.367	161.846	161.303	167.731	11	5	5	3.39489e+07	3.98863e+07	4.12243e+07	3.3803e+07	3.5858e+07		1.81535e+07	3.07868e+07	2.73179e+07	2.56994e+07	2.31772e+07	457.367	2.69743	0.56186	3.69441e+07	2.5027e+07
634	M425T278	1.47519	-2.15417	0.0664963	425.366	425.366	425.367	277.698	273.519	277.786	35	5	5	2.22733e+06	1.36399e+06	2.32059e+06	2.27899e+06	2.32034e+06		782247	1.08032e+06	1.46345e+06	2.29033e+06	1.50901e+06	425.366	4.6283	0.560901	2.10225e+06	1.42507e+06
635	M422T163	1.47455	-4.53419	0.00191377	422.35	422.349	422.35	162.886	161.878	163.084	10	5	5	1.94138e+07	2.28062e+07	2.35117e+07	1.81731e+07	1.96097e+07		1.03298e+07	1.54358e+07	1.57795e+07	1.5492e+07	1.31634e+07	422.35	2.71477	0.560279	2.07029e+07	1.40401e+07
636	M199T168	1.47314	-4.27852	0.004957	199.06	199.06	199.06	168.425	154.515	168.774	13	5	5	5.49001e+06	4.89468e+06	5.337e+06	5.852e+06	6.00301e+06		2.73962e+06	4.762e+06	3.90418e+06	4.19243e+06	3.12139e+06	199.06	2.80708	0.558899	5.51534e+06	3.74392e+06
637	M144T52	1.46914	-2.95789	0.0185428	144.113	144.113	144.113	52.2601	51.3	52.6157	13	5	5	5.17187e+06	6.80066e+06	4.72827e+06	5.11436e+06	6.38478e+06		2.47335e+06	4.40961e+06	5.1097e+06	3.96708e+06	3.23509e+06	144.113	0.871002	0.554974	5.63999e+06	3.83897e+06
638	M393T194	1.46899	-1.48266	0.178009	393.351	393.351	393.351	194.289	193.769	194.823	15	5	5	1.60144e+07	9.0784e+06	1.81096e+07	1.27454e+07	6.80478e+06		5.92394e+06	7.51543e+06	1.52741e+07	7.21559e+06	6.78895e+06	393.351	3.23815	0.554827	1.25505e+07	8.54361e+06
639	M298T133	1.46769	-3.03916	0.0170343	298.097	298.097	298.097	132.786	132.504	133.238	10	5	5	8.83309e+06	1.25037e+07	1.06586e+07	8.98532e+06	1.09009e+07		4.60553e+06	9.56563e+06	7.54611e+06	7.76952e+06	5.86252e+06	298.097	2.2131	0.553543	1.03763e+07	7.06986e+06
640	M151T159	1.46733	-5.09259	0.00103706	151.039	151.039	151.039	158.548	150.846	159.241	12	5	5	2.71851e+06	2.39279e+06	2.75043e+06	2.37796e+06	3.06595e+06		1.54491e+06	1.98558e+06	1.84096e+06	2.09491e+06	1.60155e+06	151.039	2.64247	0.553195	2.66113e+06	1.81358e+06
641	M238T133	1.4663	-2.52873	0.0353312	238.107	238.107	238.107	133.166	132.58	133.574	10	5	5	4.66278e+06	6.14734e+06	5.98701e+06	4.15261e+06	4.10975e+06		2.09846e+06	2.72632e+06	4.33563e+06	4.39584e+06	3.534e+06	238.107	2.21943	0.552184	5.0119e+06	3.41805e+06
642	M128T184	1.46598	-1.41303	0.196315	128.042	128.042	128.042	184.379	183.82	184.87	10	5	5	2.40825e+06	5.65897e+06	2.74229e+06	2.79315e+06	3.51875e+06		1.36261e+06	1.41341e+06	2.73898e+06	2.10891e+06	4.05527e+06	128.042	3.07298	0.551863	3.42428e+06	2.33584e+06
643	M295T35	1.46587	-3.37928	0.0199808	294.835	294.835	294.836	35.1272	34.2085	35.5756	19	5	5	2.79534e+06	2.62307e+06	2.70228e+06	2.65108e+06	2.31634e+06		1.80731e+06	1.76796e+06	1.02375e+06	2.49087e+06	1.83868e+06	294.835	0.585453	0.551757	2.61762e+06	1.78571e+06
644	M426T195	1.46575	-2.39611	0.0486053	426.372	426.371	426.372	194.554	193.766	195.346	14	5	5	4.78401e+06	7.63407e+06	7.85308e+06	5.92569e+06	4.59665e+06		2.51261e+06	4.48623e+06	5.10745e+06	4.57409e+06	4.32832e+06	426.372	3.24257	0.551639	6.1587e+06	4.20174e+06
645	M133T195	1.4655	-1.03304	0.35881	133.101	133.101	133.101	194.823	193.766	204.272	19	5	5	2.32354e+07	7.06588e+07	2.71855e+07	1.95681e+07	1.92163e+07		1.83117e+07	2.3756e+07	2.3864e+07	2.18735e+07	2.12796e+07	133.101	3.24705	0.551395	3.19728e+07	2.1817e+07
646	M424T278	1.46514	-4.11398	0.00494682	424.363	424.363	424.365	277.698	264.566	278.225	23	5	5	1.08459e+07	1.23079e+07	9.79451e+06	1.03912e+07	1.16844e+07		5.34149e+06	7.17622e+06	7.75666e+06	9.85838e+06	7.42257e+06	424.363	4.6283	0.551041	1.10048e+07	7.51106e+06
647	M317T197	1.46506	-1.76583	0.118541	317.288	317.287	317.288	197.429	195.856	197.967	23	5	5	4.91107e+06	8.13955e+06	8.3646e+06	5.74595e+06	5.67556e+06		4.71322e+06	1.73886e+06	7.44565e+06	3.3923e+06	5.1232e+06	317.288	3.29048	0.55096	6.56735e+06	4.48265e+06
648	M203T171	1.46331	-2.10112	0.0928495	203.129	203.129	203.129	171.075	170.549	171.788	10	5	5	675308	706988	743618	1.22691e+06	1.27501e+06		787094	598580	587218	558160	631530	203.129	2.85125	0.549233	925566	632516
649	M406T173	1.46163	-4.05152	0.00368698	406.355	406.355	406.355	173.357	173.082	173.878	10	5	5	2.18853e+07	2.59179e+07	2.62446e+07	1.93283e+07	2.25069e+07		1.21037e+07	1.41501e+07	1.63139e+07	1.92836e+07	1.7432e+07	406.355	2.88928	0.547578	2.31766e+07	1.58567e+07
650	M128T48	1.46033	-1.2602	0.265372	128.107	128.107	128.107	47.7209	46.7022	48.645	10	5	5	1.50899e+07	1.76177e+07	7.85558e+06	5.1409e+06	6.46437e+06		5.82565e+06	9.81471e+06	7.7517e+06	5.33894e+06	6.99277e+06	128.107	0.795348	0.546293	1.04337e+07	7.14475e+06
651	M316T139	1.46026	-2.46454	0.0518229	316.212	316.212	316.212	139.357	138.795	148.755	15	5	5	1.11607e+06	1.33707e+06	1.31075e+06	1.00055e+06	1.25772e+06		1.1812e+06	793408	326235	941454	881719	316.212	2.32262	0.546229	1.20443e+06	824804
652	M247T35	1.46018	-1.61998	0.145475	247.064	247.064	247.064	35.4716	34.0162	41.0769	13	5	5	2.44409e+06	3.18817e+06	1.7849e+06	2.40799e+06	1.60227e+06		1.83698e+06	1.38173e+06	379895	2.47918e+06	1.74826e+06	247.064	0.591193	0.546143	2.28549e+06	1.56521e+06
653	M161T195	1.45997	-1.08069	0.339224	161.132	161.132	161.132	194.553	193.766	204.237	18	5	5	1.87313e+07	5.76535e+07	2.29695e+07	1.7324e+07	1.74832e+07		1.57576e+07	2.01737e+07	2.02204e+07	1.8742e+07	1.69994e+07	161.132	3.24255	0.545943	2.68323e+07	1.83786e+07
654	M274T25	1.45938	-2.56682	0.0434636	273.949	273.949	273.949	24.9569	24.4456	25.0529	10	5	5	1.23964e+06	1.4611e+06	2.03186e+06	2.30342e+06	2.05083e+06		1.30796e+06	970252	1.13722e+06	1.2422e+06	1.56888e+06	273.949	0.415948	0.545356	1.81737e+06	1.2453e+06
655	M581T173	1.45919	-3.975	0.00431562	581.383	581.383	581.384	173.41	173.186	174.401	10	5	5	3.23232e+07	3.43393e+07	3.90797e+07	2.84454e+07	3.33325e+07		1.73698e+07	2.01493e+07	2.74682e+07	2.76321e+07	2.21843e+07	581.383	2.89017	0.545166	3.3504e+07	2.29607e+07
656	M351T184	1.45779	-4.84386	0.00380138	351.214	351.214	351.214	183.833	183.297	195.867	25	5	5	6.45809e+06	6.68686e+06	6.87287e+06	4.91421e+06	5.66592e+06		4.31156e+06	3.94564e+06	4.58757e+06	3.73645e+06	4.40799e+06	351.214	3.06388	0.543787	6.11959e+06	4.19784e+06
657	M473T152	1.45775	-2.27855	0.0783612	473.142	473.142	473.142	151.896	151.374	152.442	21	5	5	1.25689e+06	1.40094e+06	1.23913e+06	538507	1.25177e+06		755399	892969	692219	732760	828016	473.142	2.5316	0.543748	1.13745e+06	780273
658	M547T163	1.45736	-2.78507	0.0307475	547.108	547.108	547.108	162.873	161.827	166.029	13	5	5	2.82746e+06	2.79787e+06	3.46986e+06	2.5279e+06	2.80882e+06		1.76895e+06	2.34408e+06	2.28874e+06	959397	2.54158e+06	547.108	2.71455	0.543361	2.88638e+06	1.98055e+06
659	M494T263	1.4573	-0.91604	0.405825	494.435	494.435	494.436	263.324	260.235	266.704	18	5	5	4.54192e+06	2.45847e+07	1.55847e+07	5.25734e+06	7.52173e+06		8.26925e+06	4.05584e+06	9.38113e+06	8.57651e+06	9.16734e+06	494.435	4.38872	0.543294	1.14981e+07	7.89002e+06
660	M362T190	1.45646	-0.835474	0.440838	362.326	362.326	362.326	190.106	189.538	191.155	19	5	5	2.01264e+06	3.23064e+06	2.99313e+06	1.7228e+06	1.86396e+06		4.93526e+06	938105	924071	764658	555661	362.326	3.16843	0.542464	2.36464e+06	1.62355e+06
661	M151T169	1.45605	-3.48629	0.00918477	151.039	151.039	151.039	169.169	168.651	178.065	13	5	5	4.10875e+06	4.57851e+06	5.84505e+06	4.0476e+06	4.36249e+06		2.48558e+06	2.75425e+06	3.2121e+06	3.91627e+06	3.38836e+06	151.039	2.81948	0.542064	4.58848e+06	3.15131e+06
662	M277T23	1.4558	-3.9145	0.00567521	276.896	276.896	276.897	22.8721	19.5968	23.4167	10	5	5	2.2818e+06	2.85523e+06	3.43979e+06	3.18395e+06	2.91063e+06		1.60525e+06	1.81883e+06	2.29384e+06	2.25943e+06	2.10055e+06	276.896	0.381202	0.541811	2.93428e+06	2.01558e+06
663	M114T33	1.45464	-4.67652	0.00215252	114.055	114.055	114.055	33.1966	32.0246	34.5938	10	5	5	6.62044e+06	7.96956e+06	6.53632e+06	6.74625e+06	6.74644e+06		4.84706e+06	3.65315e+06	5.44905e+06	5.67384e+06	4.1759e+06	114.055	0.553277	0.540663	6.9238e+06	4.7598e+06
664	M285T177	1.45411	-2.25074	0.0793918	285.076	285.075	285.076	176.528	175.969	177.022	16	5	5	1.46078e+07	1.49312e+07	1.57619e+07	1.26341e+07	1.47335e+07		6.32886e+06	6.11897e+06	1.41346e+07	1.52049e+07	8.18733e+06	285.076	2.94213	0.540134	1.45337e+07	9.99493e+06
665	M482T261	1.45389	-0.900222	0.411763	482.436	482.435	482.436	260.92	257.718	265.198	22	5	5	2.81611e+06	1.5e+07	1.22422e+07	3.51928e+06	4.28972e+06		5.13079e+06	2.49799e+06	6.72852e+06	5.25821e+06	6.43003e+06	482.436	4.34867	0.539916	7.57346e+06	5.20911e+06
666	M959T170	1.45328	-5.27274	0.000918817	959.389	959.388	959.389	169.694	169.482	170.214	11	5	5	1.0876e+06	1.12189e+06	1.13643e+06	1.25188e+06	1.39352e+06		782683	686314	845571	861352	946707	959.389	2.82823	0.53931	1.19826e+06	824526
667	M173T198	1.45067	-1.05502	0.332283	173.132	173.132	173.132	198.466	193.769	220.088	22	5	5	1.94877e+07	1.27584e+07	1.32409e+07	1.09289e+07	3.76929e+07		9.21496e+06	1.11767e+07	1.17383e+07	9.82944e+06	2.29132e+07	173.132	3.30777	0.536717	1.88217e+07	1.29745e+07
668	M287T152	1.44811	-1.45592	0.213997	287.055	287.055	287.055	151.918	140.927	152.958	19	5	5	8.37974e+06	3.41493e+06	4.35055e+06	3.74431e+06	9.02003e+06		4.15691e+06	3.70811e+06	4.46875e+06	4.43486e+06	3.19504e+06	287.055	2.53197	0.534169	5.78191e+06	3.99273e+06
669	M457T253	1.44779	-1.30217	0.2307	457.444	457.444	457.444	252.997	250.669	255.664	25	5	5	871563	2.64173e+06	1.31306e+06	1.54965e+06	1.51353e+06		447471	1.50956e+06	1.69488e+06	704207	1.09324e+06	457.444	4.21662	0.533856	1.57791e+06	1.08987e+06
670	M142T93	1.44121	-1.48663	0.207528	141.959	141.959	141.959	93.4272	80.3096	96.4107	12	5	5	1.04437e+08	1.05608e+08	1.06341e+08	1.22948e+08	1.18837e+08		2.94275e+06	4.61444e+07	1.11214e+08	1.12177e+08	1.14815e+08	141.959	1.55712	0.52728	1.11634e+08	7.74586e+07
671	M233T25	1.43983	-3.14886	0.0178119	232.923	232.923	232.923	24.974	24.4544	25.0529	11	5	5	1.65513e+06	1.54549e+06	2.18452e+06	2.42809e+06	1.99123e+06		1.45622e+06	1.09549e+06	1.18421e+06	1.44763e+06	1.62588e+06	232.923	0.416233	0.525902	1.96089e+06	1.36189e+06
672	M418T148	1.43978	-3.07059	0.0193968	418.121	418.121	418.121	148.244	147.73	148.767	11	5	5	8.16037e+07	9.87728e+07	1.12882e+08	7.09584e+07	7.94629e+07		4.40619e+07	6.97435e+07	6.46787e+07	6.77827e+07	6.18907e+07	418.121	2.47073	0.52585	8.87359e+07	6.16315e+07
673	M482T248	1.43963	-2.22447	0.0663794	482.324	482.324	482.324	247.637	246.531	249.856	18	5	5	1.99275e+06	1.79031e+06	2.41949e+06	2.59432e+06	2.15357e+06		936509	1.24304e+06	1.83179e+06	1.19619e+06	2.39893e+06	482.324	4.12729	0.525694	2.19009e+06	1.52129e+06
674	M253T131	1.43953	-1.17042	0.287884	253.154	253.154	253.155	130.501	129.147	138.922	12	5	5	1.53282e+06	3.88424e+06	1.86959e+06	1.87592e+06	1.08175e+06		740716	1.84732e+06	1.95755e+06	1.52223e+06	1.0486e+06	253.154	2.17502	0.5256	2.04886e+06	1.42328e+06
675	M423T173	1.43796	-3.70563	0.00600493	423.362	423.362	423.362	173.36	173.186	173.878	10	5	5	3.44e+08	4.0733e+08	4.19315e+08	3.06783e+08	3.99194e+08		1.93623e+08	2.34718e+08	3.21802e+08	2.90779e+08	2.64137e+08	423.362	2.88933	0.524022	3.75324e+08	2.61012e+08
676	M245T194	1.43754	-2.10416	0.0876109	245.226	245.226	245.226	194.293	193.766	194.813	11	5	5	3.74094e+06	5.84804e+06	7.27585e+06	3.60037e+06	6.24439e+06		2.86064e+06	3.50849e+06	4.3558e+06	3.56616e+06	4.28896e+06	245.226	3.23822	0.523603	5.34192e+06	3.71601e+06
677	M186T33_1	1.43705	-3.34936	0.0110623	186.076	186.076	186.076	33.0169	32.5681	33.5289	10	5	5	9.78612e+06	1.10655e+07	1.15532e+07	9.50608e+06	8.4471e+06		6.53854e+06	4.43063e+06	8.30192e+06	8.34698e+06	7.42455e+06	186.076	0.550282	0.523112	1.00716e+07	7.00852e+06
678	M238T33_1	1.43672	-8.52316	0.000143717	238.082	238.082	238.082	32.5071	32.0246	32.9283	11	5	5	5.95424e+07	6.1081e+07	6.71369e+07	5.54236e+07	5.89908e+07		4.04978e+07	3.92032e+07	4.45787e+07	4.36479e+07	4.23959e+07	238.082	0.541785	0.522774	6.0435e+07	4.20647e+07
679	M119T173	1.43445	-2.2751	0.053211	119.086	119.086	119.086	173.27	172.809	173.878	10	5	5	1.47186e+07	1.0869e+07	1.36007e+07	8.84623e+06	1.5919e+07		8.58527e+06	9.75567e+06	7.17838e+06	1.26932e+07	6.37153e+06	119.086	2.88784	0.520495	1.27907e+07	8.91682e+06
680	M417T148	1.43433	-3.08017	0.0195053	417.118	417.118	417.118	148.244	133.569	148.754	15	5	5	3.69092e+08	4.31031e+08	5.06343e+08	3.17035e+08	3.51971e+08		1.99174e+08	3.10084e+08	2.83675e+08	3.02947e+08	2.81398e+08	417.118	2.47073	0.520378	3.95094e+08	2.75455e+08
681	M143T135	1.43392	-1.36787	0.235192	143.073	143.068	143.073	135.398	134.798	136.196	35	5	5	1.44142e+07	1.43659e+07	1.65889e+07	1.16013e+07	1.47564e+07		1.10946e+07	5.75103e+06	1.80283e+07	746647	1.44007e+07	143.073	2.25663	0.519967	1.43453e+07	1.00043e+07
682	M319T51	1.43231	-2.32827	0.0539153	319.1	319.1	319.1	50.8383	49.9028	52.2601	10	5	5	1.89719e+07	2.2635e+07	2.33689e+07	1.6457e+07	1.7508e+07		1.20293e+07	6.52481e+06	1.42881e+07	1.78616e+07	1.83741e+07	319.1	0.847305	0.518341	1.97882e+07	1.38156e+07
683	M595T147	1.43161	-3.85045	0.00489659	595.166	595.165	595.166	146.665	130.934	147.57	20	5	5	2.0256e+06	1.73394e+06	2.26766e+06	2.45173e+06	2.1643e+06		1.78874e+06	1.41203e+06	1.3713e+06	1.15924e+06	1.70314e+06	595.166	2.44441	0.51764	2.12865e+06	1.48689e+06
684	M403T150	1.43075	-3.53065	0.0121574	403.102	403.102	403.102	150.321	149.809	150.368	23	5	5	1.48603e+06	1.4339e+06	2.09169e+06	1.46494e+06	1.62846e+06		895891	1.10877e+06	1.26649e+06	1.1879e+06	1.20584e+06	403.102	2.50535	0.51677	1.621e+06	1.13298e+06
685	M215T196	1.43044	-1.17248	0.303815	215.179	215.179	215.179	195.599	194.286	219.565	26	5	5	2.9385e+07	3.34135e+07	3.44164e+07	2.68324e+07	8.32642e+07		3.12194e+07	2.93273e+07	3.26774e+07	2.73752e+07	2.4329e+07	215.179	3.25998	0.516461	4.14623e+07	2.89857e+07
686	M301T9	1.43028	-1.74359	0.121739	301.141	301.14	301.141	8.93266	5.24305	19.0469	12	5	5	1.14938e+07	1.193e+07	1.22077e+07	1.20872e+07	6.25843e+06		4.99251e+06	1.13885e+07	1.08861e+07	5.59003e+06	4.88177e+06	301.141	0.148878	0.516298	1.07954e+07	7.54777e+06
687	M230T195	1.42773	-2.01934	0.0815422	230.198	230.198	230.198	194.815	193.766	195.867	21	5	5	5.89885e+06	9.72554e+06	6.24085e+06	4.97959e+06	7.715e+06		2.50804e+06	5.27351e+06	5.78684e+06	5.69187e+06	4.9458e+06	230.198	3.24692	0.513728	6.91197e+06	4.84121e+06
688	M939T192	1.42702	-1.28732	0.233991	939.494	939.493	939.494	192.198	184.244	194.293	11	5	5	2.55831e+06	5.58392e+06	2.58895e+06	4.59626e+06	3.13268e+06		1.96532e+06	663393	4.02684e+06	3.75123e+06	2.52937e+06	939.494	3.2033	0.513002	3.69202e+06	2.58723e+06
689	M505T149	1.42531	-3.19505	0.0189179	505.134	505.134	505.134	149.198	148.239	150.429	12	5	5	4.54682e+06	4.22428e+06	5.5853e+06	3.58788e+06	5.59203e+06		2.93536e+06	3.38175e+06	2.97285e+06	4.03515e+06	3.18805e+06	505.134	2.48664	0.511272	4.70726e+06	3.30263e+06
690	M955T192	1.42526	-2.07015	0.0755598	955.489	955.488	955.49	191.659	191.155	192.173	12	5	5	1.54785e+06	1.28387e+06	2.01096e+06	1.95946e+06	1.49324e+06		656497	857816	1.16295e+06	1.75248e+06	1.39051e+06	955.489	3.19432	0.511228	1.65908e+06	1.16405e+06
691	M578T187	1.42387	-2.48254	0.0394303	578.156	578.155	578.156	186.967	185.391	187.946	28	5	5	1.04045e+06	935542	1.38376e+06	1.45292e+06	1.54225e+06		540089	957845	1.02453e+06	1.07396e+06	866701	578.156	3.11612	0.509817	1.27098e+06	892626
692	M207T144	1.42216	-4.65648	0.00223603	207.065	207.065	207.065	144.042	142.546	144.633	10	5	5	1.27517e+06	1.52605e+06	1.63172e+06	1.25731e+06	1.34032e+06		1.04316e+06	890384	967408	1.15657e+06	886074	207.065	2.4007	0.508081	1.40611e+06	988719
693	M363T28	1.42004	-1.90532	0.10852	363.008	363.007	363.008	27.6442	27.1337	28.1735	19	5	5	1.84269e+07	1.05633e+07	1.12656e+07	1.76906e+07	2.24865e+07		8.2945e+06	1.40572e+07	1.29833e+07	1.15701e+07	9.73617e+06	363.008	0.460737	0.505933	1.60866e+07	1.13283e+07
694	M512T276	1.41793	-1.77698	0.115789	512.416	512.415	512.416	276.177	275.59	277.178	17	5	5	1.01099e+07	1.18492e+07	8.97575e+06	4.95542e+06	1.1516e+07		3.50131e+06	7.91628e+06	8.28126e+06	5.39833e+06	8.3364e+06	512.416	4.60295	0.503783	9.48127e+06	6.68671e+06
695	M384T160	1.41784	-5.97898	0.00164544	384.144	384.144	384.144	159.74	159.219	160.272	24	5	5	1.25772e+06	1.06828e+06	1.3851e+06	1.33739e+06	1.38114e+06		924745	885972	973514	916757	833825	384.144	2.66233	0.503692	1.28593e+06	906963
696	M125T379_2	1.41732	-0.467807	0.65259	125.09	125.09	125.09	378.908	368.194	388.775	26	5	5	7.72802e+07	1.02124e+07	1.68458e+07	4.45502e+06	1.02366e+08		9.84792e+07	2.37831e+07	7.0055e+06	2.0512e+06	1.76663e+07	125.09	6.31513	0.503163	4.22319e+07	2.97971e+07
697	M163T195	1.41684	-1.22675	0.285314	163.148	163.148	163.148	194.815	193.766	219.041	17	5	5	1.68094e+07	4.14863e+07	1.97976e+07	1.42254e+07	1.48962e+07		1.33273e+07	1.5394e+07	1.72109e+07	1.5229e+07	1.45108e+07	163.148	3.24692	0.502675	2.1443e+07	1.51344e+07
698	M297T194	1.41275	-1.58446	0.181737	297.257	297.257	297.258	194.292	193.766	194.815	12	5	5	1.23632e+07	2.28277e+07	2.17363e+07	9.85398e+06	1.08431e+07		8.90653e+06	1.1587e+07	1.25757e+07	1.15257e+07	1.03507e+07	297.257	3.23821	0.498504	1.55249e+07	1.09891e+07
699	M146T32_2	1.41198	-1.78848	0.128876	146.117	146.117	146.118	32.4502	31.8725	32.9283	11	5	5	3.8649e+06	6.34976e+06	7.3384e+06	3.51035e+06	4.19302e+06		3.62494e+06	3.43476e+06	4.46004e+06	2.46445e+06	3.90305e+06	146.117	0.540837	0.497719	5.05128e+06	3.57745e+06
700	M177T194	1.40973	-1.19315	0.296083	177.164	177.164	177.164	194.295	193.766	204.272	17	5	5	4.31791e+07	1.10472e+08	5.13594e+07	3.9143e+07	3.90444e+07		3.45913e+07	4.33295e+07	4.6127e+07	3.93717e+07	3.74682e+07	177.164	3.23825	0.495422	5.66396e+07	4.01775e+07
701	M571T285	1.4078	-5.95823	0.00033926	571.461	571.461	571.461	285.096	284.01	285.598	17	5	5	2.7104e+06	2.46384e+06	2.88531e+06	2.64597e+06	2.99946e+06		1.6781e+06	2.03567e+06	2.15039e+06	2.10711e+06	1.76377e+06	571.461	4.7516	0.493441	2.741e+06	1.94701e+06
702	M424T173	1.40665	-3.13374	0.0142902	424.365	424.365	424.365	173.41	173.082	173.882	10	5	5	1.10186e+08	1.30323e+08	1.34997e+08	9.65626e+07	1.11539e+08		6.17989e+07	6.81955e+07	1.02455e+08	9.96357e+07	8.28062e+07	424.365	2.89017	0.492267	1.16722e+08	8.29783e+07
703	M976T184	1.40379	-2.95393	0.0259262	975.515	975.515	975.516	183.765	175.972	184.357	19	5	5	1.7286e+07	2.82268e+07	2.82834e+07	2.18895e+07	2.34914e+07		1.3109e+07	1.93306e+07	1.79767e+07	1.75805e+07	1.69e+07	975.515	3.06275	0.489324	2.38354e+07	1.69794e+07
704	M229T126_2	1.40339	-1.15132	0.298334	229.155	229.154	229.155	126.213	117.44	134.805	17	5	5	2.64251e+07	2.98155e+07	1.23087e+07	1.10866e+07	1.0606e+07		8.8572e+06	9.64844e+06	1.73345e+07	1.65258e+07	1.19368e+07	229.155	2.10355	0.488919	1.80484e+07	1.28605e+07
705	M257T194_2	1.40207	-1.48119	0.207978	257.226	257.226	257.226	194.294	193.766	194.823	14	5	5	1.12158e+07	2.26593e+07	2.33435e+07	1.0368e+07	1.09129e+07		9.52347e+06	1.19556e+07	1.25998e+07	1.16661e+07	1.02433e+07	257.226	3.23823	0.487556	1.56999e+07	1.11977e+07
706	M238T152	1.40199	-1.27878	0.249743	238.18	238.18	238.18	152.435	151.893	163.935	19	5	5	1.42598e+07	1.94684e+07	2.28706e+07	4.92439e+06	1.3945e+07		1.23297e+07	5.07925e+06	1.13926e+07	1.13441e+07	1.36836e+07	238.18	2.54058	0.48748	1.50936e+07	1.07658e+07
707	M387T199	1.40045	-1.68705	0.159161	387.321	387.321	387.322	199.014	197.95	200.043	32	5	5	1.36333e+06	1.34027e+06	1.12528e+06	1.13356e+06	1.27719e+06		359746	1.29842e+06	435533	1.28144e+06	1.0803e+06	387.321	3.3169	0.485891	1.24793e+06	891088
708	M457T152	1.40017	-1.14166	0.290083	457.11	457.11	457.111	151.893	140.996	153.468	25	5	5	2.73128e+06	2.8996e+06	2.89674e+06	1.25296e+06	3.6165e+06		787510	1.13074e+06	1.18289e+06	3.02384e+06	3.44318e+06	457.11	2.53155	0.485605	2.67942e+06	1.91363e+06
709	M259T151_1	1.39866	-1.74325	0.145189	259.064	259.06	259.064	151.373	149.797	152.21	30	5	5	1.10324e+06	1.31461e+06	412945	941537	1.11325e+06		647049	628904	813576	806247	597270	259.064	2.52287	0.484044	977116	698609
710	M425T186_2	1.39612	-1.33817	0.235941	425.341	425.341	425.341	186.415	178.589	187.412	16	5	5	8.15901e+06	3.81053e+06	3.25747e+06	3.93878e+06	7.77843e+06		2.9334e+06	3.58282e+06	3.28652e+06	5.35932e+06	4.13736e+06	425.341	3.10692	0.481418	5.38884e+06	3.85988e+06
711	M180T34	1.39569	-1.75069	0.124606	180.086	180.086	180.087	33.5614	32.8643	36.1599	14	5	5	2.92827e+06	4.94497e+06	4.69435e+06	3.49306e+06	2.33831e+06		2.47845e+06	1.51593e+06	2.67445e+06	3.35908e+06	3.15481e+06	180.086	0.559357	0.480977	3.67979e+06	2.63654e+06
712	M189T195_2	1.39481	-1.14914	0.312031	189.164	189.163	189.164	194.553	193.766	219.565	18	5	5	5.08153e+07	1.26764e+08	5.81705e+07	4.30535e+07	4.4492e+07		3.91902e+07	5.11292e+07	5.17558e+07	4.56475e+07	4.4061e+07	189.164	3.24255	0.480073	6.4659e+07	4.63567e+07
713	M110T340	1.39379	-0.834405	0.432619	110.072	110.072	110.072	339.784	327.093	350.311	22	5	5	9.44184e+07	7.80971e+07	1.2381e+07	2.38271e+07	8.15206e+07		4.42031e+07	7.61668e+07	4.7581e+07	2.44171e+07	1.58726e+07	110.072	5.66308	0.479016	5.80488e+07	4.16481e+07
714	M431T160	1.39251	-2.83087	0.0224869	431.097	431.097	431.097	159.749	159.241	160.269	13	5	5	9.15474e+06	8.05187e+06	1.07682e+07	7.9662e+06	1.07215e+07		4.48844e+06	7.70018e+06	6.65406e+06	8.56739e+06	6.09951e+06	431.097	2.66248	0.477691	9.33251e+06	6.70192e+06
715	M215T28_1	1.39245	-1.6553	0.139058	214.85	214.849	214.85	28.1484	27.1337	28.1896	23	5	5	2.31771e+06	2.76125e+06	3.305e+06	1.96969e+06	1.44838e+06		1.19069e+06	1.021e+06	1.98615e+06	2.09642e+06	2.18148e+06	214.85	0.46914	0.47762	2.3604e+06	1.69515e+06
716	M915T170	1.39241	-1.7079	0.156915	915.399	915.398	915.399	170.191	169.692	170.218	14	5	5	629465	1.90502e+06	1.84077e+06	1.96593e+06	2.18771e+06		1.11797e+06	1.15877e+06	1.34e+06	1.11745e+06	1.39108e+06	915.399	2.83652	0.477586	1.70578e+06	1.22506e+06
717	M365T194	1.39054	-2.07858	0.0825632	365.32	365.32	365.32	194.292	193.766	195.869	18	5	5	3.5723e+07	7.0437e+07	4.0982e+07	5.10975e+07	5.68194e+07		2.86326e+07	3.47538e+07	3.70723e+07	3.47742e+07	4.81911e+07	365.32	3.2382	0.475648	5.10118e+07	3.66848e+07
718	M247T169	1.38929	-2.73647	0.0271804	247.081	247.081	247.081	168.773	167.902	178.589	18	5	5	4.79507e+06	5.2287e+06	5.95911e+06	4.14916e+06	4.5744e+06		2.39822e+06	4.77491e+06	3.47946e+06	4.00477e+06	3.12617e+06	247.081	2.81288	0.474347	4.94129e+06	3.5567e+06
719	M332T223	1.38765	-3.91007	0.00603288	332.331	332.331	332.331	223.022	221.708	224.129	11	5	5	6.93899e+06	8.75243e+06	7.54249e+06	7.41458e+06	7.73299e+06		4.50861e+06	6.36718e+06	6.71291e+06	5.57914e+06	4.4914e+06	332.331	3.71703	0.472648	7.67629e+06	5.53185e+06
720	M131T23	1.38753	-3.47002	0.0115116	130.966	130.966	130.967	23.3741	22.8604	23.9501	10	5	5	5.85521e+06	6.31638e+06	7.13936e+06	6.15215e+06	4.58892e+06		4.10783e+06	4.09471e+06	3.91451e+06	4.23147e+06	5.31009e+06	130.966	0.389568	0.47252	6.0104e+06	4.33172e+06
721	M221T67	1.38747	-2.75395	0.0249206	221.092	221.092	221.092	67.4288	64.8368	69.0552	11	5	5	3.7677e+07	3.92113e+07	4.5791e+07	3.0243e+07	3.28471e+07		1.95035e+07	2.14432e+07	3.13997e+07	3.21578e+07	2.93861e+07	221.092	1.12381	0.47246	3.71539e+07	2.67781e+07
722	M166T41	1.38659	-0.808299	0.458611	166.134	166.122	166.134	40.8571	31.7645	51.2131	24	5	5	2.69138e+06	4.0985e+06	4.3191e+06	2.87746e+06	3.55364e+06		817323	6.91412e+06	1.21715e+06	2.94813e+06	753098	166.134	0.680952	0.471539	3.50802e+06	2.52996e+06
723	M303T144	1.38563	-2.26451	0.0659609	303.086	303.086	303.086	144.043	142.459	145.157	12	5	5	6.97875e+06	4.40993e+06	9.24068e+06	6.81642e+06	7.26588e+06		4.11677e+06	4.37462e+06	5.43373e+06	6.17508e+06	4.95094e+06	303.086	2.40072	0.470544	6.94233e+06	5.01023e+06
724	M359T229	1.38537	-1.13379	0.319547	359.371	359.371	359.371	228.688	226.992	230.903	24	5	5	8.39482e+06	8.54485e+06	7.88205e+06	8.55072e+06	8.84421e+06		2.32533e+06	1.09213e+07	2.45328e+06	1.13378e+07	3.43551e+06	359.371	3.81147	0.47027	8.44333e+06	6.09464e+06
725	M614T285	1.38181	-5.32225	0.00099698	614.484	614.483	614.484	284.521	272.979	288.206	14	5	5	6.65394e+06	6.88162e+06	7.51892e+06	7.59194e+06	7.78188e+06		4.28889e+06	5.84422e+06	5.32292e+06	5.97406e+06	4.93255e+06	614.484	4.74201	0.466564	7.28566e+06	5.27253e+06
726	M363T184	1.38164	-0.889171	0.410726	363.304	363.304	363.304	183.887	173.355	184.872	13	5	5	2.33549e+06	2.56678e+06	8.13042e+06	2.15554e+06	5.6385e+06		1.65464e+06	2.79786e+06	3.19331e+06	4.88577e+06	2.54229e+06	363.304	3.06478	0.466386	4.16535e+06	3.01477e+06
727	M230T190	1.38134	-1.83894	0.111426	230.248	230.247	230.248	189.591	188.558	196.906	19	5	5	9.3656e+06	9.24807e+06	7.63066e+06	1.21479e+07	1.0683e+07		5.17351e+06	9.94634e+06	3.44788e+06	9.69875e+06	7.26091e+06	230.248	3.15985	0.466065	9.81505e+06	7.10548e+06
728	M207T174	1.38077	-1.32751	0.221261	207.174	207.174	207.174	173.573	172.548	183.833	13	5	5	1.11876e+07	1.96146e+07	1.24048e+07	9.28843e+06	9.4075e+06		4.46678e+06	6.55402e+06	1.3399e+07	7.82484e+06	1.25876e+07	207.174	2.89288	0.465472	1.23806e+07	8.96645e+06
729	M220T164	1.37889	-1.34082	0.227885	220.169	220.169	220.17	163.608	163.397	164.46	13	5	5	2.1896e+06	1.18176e+06	1.51725e+06	1.09266e+06	749192		713601	1.32406e+06	1.20479e+06	964616	673996	220.169	2.7268	0.463512	1.34609e+06	976212
730	M333T224	1.37805	-3.7826	0.0086845	333.334	333.334	333.334	223.57	221.658	224.619	12	5	5	1.43144e+06	1.51985e+06	1.74127e+06	1.5852e+06	1.4799e+06		853476	1.3484e+06	1.35628e+06	1.00054e+06	1.07075e+06	333.334	3.72617	0.462628	1.55153e+06	1.12589e+06
731	M175T29_3	1.37803	-2.63211	0.0301704	175.144	175.144	175.144	29.2203	28.2206	29.6895	16	5	5	2.94026e+06	2.97467e+06	3.87103e+06	2.47513e+06	2.86525e+06		1.64291e+06	1.75941e+06	2.58603e+06	2.72709e+06	2.26132e+06	175.144	0.487005	0.462609	3.02527e+06	2.19535e+06
732	M257T143	1.37783	-1.33187	0.22454	257.194	257.186	257.194	143.054	129.66	143.643	21	5	5	1.81236e+06	2.44178e+06	2.94317e+06	1.0403e+06	1.55137e+06		1.25066e+06	2.25958e+06	1.11126e+06	992864	1.49029e+06	257.194	2.38423	0.462393	1.9578e+06	1.42093e+06
733	M405T173	1.3771	-3.45804	0.00865401	405.351	405.351	405.352	173.357	173.082	173.878	10	5	5	7.15881e+07	8.49786e+07	8.52369e+07	6.22641e+07	7.30603e+07		4.50928e+07	4.59738e+07	6.63376e+07	5.95884e+07	5.68637e+07	405.351	2.88928	0.461635	7.54256e+07	5.47713e+07
734	M213T28_1	1.37641	-1.12385	0.295193	212.852	212.851	212.852	28.1579	27.557	28.706	20	5	5	1.10494e+07	1.50323e+07	1.60705e+07	4.4159e+06	8.99852e+06		2.54738e+06	5.73223e+06	1.03689e+07	1.11516e+07	1.05704e+07	212.852	0.469298	0.460914	1.11133e+07	8.07412e+06
735	M557T33	1.37495	-2.7242	0.0284651	557.124	557.124	557.125	32.8212	31.9165	33.4829	11	5	5	3.05589e+06	3.56043e+06	3.63468e+06	2.95873e+06	4.0659e+06		2.16549e+06	2.4583e+06	1.6858e+06	3.18714e+06	3.06783e+06	557.124	0.54702	0.459378	3.45513e+06	2.51291e+06
736	M370T140	1.37236	-2.03187	0.0773973	370.128	370.124	370.129	140	128.403	153.466	24	5	5	793674	1.18135e+06	1.08132e+06	665898	1.0542e+06		417468	883789	833132	728328	617746	370.128	2.33334	0.456655	955287	696093
737	M622T163	1.37128	-1.63186	0.154965	622.213	622.212	622.213	163.416	162.888	164.456	13	5	5	4.96085e+06	5.78247e+06	6.30519e+06	6.0853e+06	7.76137e+06		2.19596e+06	4.06976e+06	5.96259e+06	7.19684e+06	3.10501e+06	622.213	2.7236	0.455524	6.17904e+06	4.50603e+06
738	M159T25	1.36947	-2.30488	0.0624121	158.972	158.972	158.972	24.9815	24.4544	25.0529	11	5	5	1.80172e+06	2.18636e+06	2.37224e+06	3.36194e+06	2.52385e+06		1.86773e+06	1.44694e+06	1.55148e+06	1.97802e+06	2.09807e+06	158.972	0.416358	0.453616	2.44922e+06	1.78845e+06
739	M774T146	1.36863	-3.57608	0.0131889	774.157	774.156	774.157	146.17	145.678	147.056	18	5	5	1.70512e+06	1.97266e+06	1.87804e+06	1.30506e+06	1.61107e+06		1.08969e+06	1.20231e+06	1.40487e+06	1.29494e+06	1.19826e+06	774.157	2.43617	0.452738	1.69439e+06	1.23801e+06
740	M402T229	1.36831	-1.41949	0.209869	402.394	402.394	402.394	229.248	227.599	230.903	28	5	5	965357	1.3196e+06	953158	884121	949325		683040	465839	849373	1.35558e+06	352603	402.394	3.8208	0.452396	1.01431e+06	741288
741	M181T169	1.36761	-3.12369	0.0150905	181.049	181.049	181.049	168.523	167.599	169.288	10	5	5	8.85588e+06	7.08849e+06	9.83394e+06	8.90148e+06	9.4629e+06		4.25922e+06	7.28391e+06	7.31153e+06	7.31236e+06	6.11011e+06	181.049	2.80872	0.451662	8.82854e+06	6.45543e+06
742	M124T335	1.36615	-1.10973	0.304294	124.087	124.087	124.087	335.183	321.298	349.77	28	5	5	2.52203e+08	7.24673e+08	2.91894e+08	4.92201e+08	3.57082e+08		4.40592e+08	1.82625e+08	4.18918e+08	3.29796e+08	1.7845e+08	124.087	5.58638	0.450116	4.23611e+08	3.10076e+08
743	M177T174	1.36584	-2.42931	0.0423999	177.164	177.164	177.164	173.516	173.186	173.882	10	5	5	1.50588e+07	1.9767e+07	2.00916e+07	2.15775e+07	1.57222e+07		1.23096e+07	9.39293e+06	1.8293e+07	1.17408e+07	1.57805e+07	177.164	2.89193	0.449789	1.84434e+07	1.35034e+07
744	M117T24	1.36246	-3.86331	0.00578235	116.972	116.972	116.972	24.4555	23.9348	24.982	10	5	5	1.51166e+06	1.35364e+06	1.51301e+06	1.80608e+06	1.80368e+06		1.28232e+06	1.2355e+06	974017	1.07088e+06	1.30027e+06	116.972	0.407592	0.446214	1.59761e+06	1.1726e+06
745	M176T195	1.36152	-1.48841	0.188636	176.151	176.151	176.151	195.081	193.762	204.272	24	5	5	3.4013e+06	3.39178e+06	3.79651e+06	2.55823e+06	2.57052e+06		529261	2.74495e+06	3.59702e+06	2.48982e+06	2.18367e+06	176.151	3.25134	0.445216	3.14367e+06	2.30894e+06
746	M229T174	1.36054	-2.03557	0.0781671	229.195	229.195	229.195	173.589	172.838	173.882	10	5	5	9.16629e+06	1.39637e+07	1.12462e+07	7.88198e+06	9.36001e+06		6.00731e+06	5.2526e+06	9.41212e+06	9.03812e+06	8.22932e+06	229.195	2.89315	0.444179	1.03236e+07	7.5879e+06
747	M298T33	1.36031	-1.21343	0.270968	298.103	298.103	298.103	32.8472	31.9165	34.1374	18	5	5	2.27266e+06	3.10428e+06	3.25924e+06	2.06513e+06	2.13434e+06		814047	529856	2.77659e+06	2.5725e+06	2.7428e+06	298.103	0.547453	0.44394	2.56713e+06	1.88716e+06
748	M484T170	1.35959	-1.47288	0.181006	484.151	484.15	484.151	170.221	169.855	170.741	28	5	5	1.23677e+06	1.7615e+06	1.65193e+06	895248	1.56506e+06		769651	415108	1.49209e+06	1.38658e+06	1.16645e+06	484.151	2.83702	0.443177	1.4221e+06	1.04598e+06
749	M365T173	1.35935	-2.83802	0.0218974	365.32	365.32	365.32	173.359	173.082	173.882	10	5	5	1.08519e+07	1.40376e+07	1.37791e+07	1.01173e+07	1.11834e+07		7.04083e+06	7.15829e+06	1.11722e+07	9.52519e+06	9.2196e+06	365.32	2.88932	0.442918	1.19939e+07	8.82322e+06
750	M402T221	1.35769	-1.17911	0.276114	402.358	402.358	402.358	221.165	219.594	223.049	28	5	5	1.33923e+06	3.44936e+06	1.45247e+06	2.86246e+06	2.02425e+06		2.05789e+06	2.02971e+06	1.40232e+06	2.08481e+06	621371	402.358	3.68608	0.441156	2.22555e+06	1.63922e+06
751	M546T266	1.35734	-0.975492	0.365603	546.4	546.4	546.4	265.636	265.051	266.127	36	5	5	3.12513e+06	3.77728e+06	4.01269e+06	3.44446e+06	9.0716e+06		2.51219e+06	3.62156e+06	4.93422e+06	4.53599e+06	1.65854e+06	546.4	4.42727	0.440787	4.68623e+06	3.4525e+06
752	M366T37	1.35728	-1.17251	0.274722	366.108	366.108	366.109	36.7595	32.4502	42.4701	21	5	5	7.53936e+06	6.92009e+06	8.00762e+06	2.43638e+06	7.65368e+06		5.74907e+06	3.00738e+06	4.20412e+06	8.331e+06	2.69549e+06	366.108	0.612658	0.440717	6.51143e+06	4.79741e+06
753	M251T152	1.35395	-1.30147	0.229853	251.139	251.139	251.139	151.902	151.372	152.442	10	5	5	1.47731e+06	2.22004e+06	2.28745e+06	1.331e+06	1.01926e+06		693706	758917	1.51589e+06	1.84598e+06	1.34162e+06	251.139	2.5317	0.437173	1.66701e+06	1.23122e+06
754	M381T184	1.35327	-1.60809	0.14756	381.315	381.315	381.315	184.345	175.833	184.88	16	5	5	2.31529e+07	2.7669e+07	2.80378e+07	1.4975e+07	1.64619e+07		1.24032e+07	1.12494e+07	1.79349e+07	2.42253e+07	1.56907e+07	381.315	3.07242	0.436454	2.20593e+07	1.63007e+07
755	M393T145	1.35203	-2.979	0.0338131	393.079	393.079	393.079	144.578	144.029	145.67	31	5	5	1.37435e+06	1.31738e+06	1.44767e+06	1.37865e+06	1.51216e+06		1.04118e+06	1.14646e+06	995983	1.37147e+06	644669	393.079	2.40963	0.435123	1.40604e+06	1.03995e+06
756	M141T24	1.35077	-2.66905	0.0286826	140.996	140.995	140.996	24.453	23.9121	24.982	10	5	5	829286	798969	1.10261e+06	1.06941e+06	1.13365e+06		609342	623863	670709	798760	949992	140.996	0.40755	0.433786	986785	730533
757	M194T28_2	1.35047	-1.77838	0.132345	194.032	194.032	194.033	28.1735	27.6772	28.733	17	5	5	1.95881e+07	2.29944e+07	2.27e+07	1.70736e+07	1.93199e+07		5.68951e+06	1.20089e+07	1.93689e+07	2.02791e+07	1.79429e+07	194.032	0.469558	0.433464	2.03352e+07	1.50579e+07
758	M237T184	1.34812	-1.62745	0.14887	237.185	237.185	237.185	184.334	177.546	185.289	13	5	5	2.06795e+06	2.53938e+06	4.32321e+06	2.67289e+06	2.7133e+06		1.78808e+06	2.83875e+06	2.38556e+06	2.19311e+06	1.41428e+06	237.185	3.07223	0.430948	2.86335e+06	2.12396e+06
759	M199T194	1.34696	-1.89186	0.114516	199.148	199.148	199.148	194.294	183.303	203.711	27	5	5	5.13417e+06	5.56753e+06	4.98598e+06	3.70836e+06	7.94282e+06		3.35534e+06	3.99748e+06	5.0513e+06	3.92357e+06	3.96896e+06	199.148	3.23823	0.42971	5.46777e+06	4.05933e+06
760	M267T152	1.34564	-1.73534	0.138173	267.134	267.134	267.134	152.019	151.374	152.442	14	5	5	2.46625e+06	3.316e+06	3.37386e+06	2.78588e+06	3.30393e+06		967569	1.70909e+06	3.0461e+06	3.15056e+06	2.45651e+06	267.134	2.53365	0.428296	3.04918e+06	2.26597e+06
761	M563T194	1.3453	-1.33711	0.230933	563.373	563.372	563.373	194.292	193.242	194.811	11	5	5	4.30926e+06	5.27762e+06	2.97818e+06	1.61698e+06	4.35224e+06		2.05482e+06	3.64454e+06	2.87022e+06	3.16972e+06	2.03778e+06	563.373	3.2382	0.427925	3.70686e+06	2.75542e+06
762	M527T210	1.34503	-1.43889	0.192724	527.152	527.152	527.153	210.458	209.455	211.077	16	5	5	785463	989875	1.35454e+06	861071	910424		600032	275764	869734	1.14257e+06	755951	527.152	3.50763	0.42764	980274	728811
763	M224T32	1.34497	-1.77004	0.138436	224.074	224.074	224.075	32.3409	31.2827	33.3536	16	5	5	5.58431e+06	5.14781e+06	5.42244e+06	5.12063e+06	4.23462e+06		2.0854e+06	4.60968e+06	4.63407e+06	5.48462e+06	2.15299e+06	224.074	0.539015	0.427578	5.10196e+06	3.79335e+06
764	M421T184	1.34388	-1.5839	0.15934	421.346	421.346	421.346	184.339	175.833	184.88	16	5	5	1.26296e+08	2.15232e+08	2.18507e+08	1.04033e+08	1.7876e+08		8.87202e+07	1.22212e+08	1.30416e+08	1.75398e+08	1.10413e+08	421.346	3.07232	0.426404	1.68566e+08	1.25432e+08
765	M110T30	1.34336	-3.98836	0.00402784	110.072	110.071	110.072	30.0114	29.2976	30.3083	10	5	5	8.93058e+07	9.24715e+07	1.0561e+08	7.90848e+07	9.34103e+07		5.74926e+07	6.08852e+07	7.57713e+07	7.84973e+07	6.96907e+07	110.072	0.500191	0.425848	9.19765e+07	6.84674e+07
766	M181T207	1.34212	-1.98512	0.0884542	181.122	181.122	181.122	206.595	205.789	206.901	10	5	5	2.01831e+06	2.18671e+06	2.19346e+06	1.47265e+06	2.21418e+06		1.15793e+06	1.04207e+06	1.33392e+06	1.75411e+06	2.22647e+06	181.122	3.44324	0.424509	2.01706e+06	1.5029e+06
767	M961T192	1.34194	-2.24824	0.0758993	960.524	960.523	960.524	192.198	191.116	192.707	11	5	5	2.36274e+07	3.43174e+07	2.60613e+07	2.06401e+07	1.92123e+07		1.61825e+07	2.02064e+07	2.07263e+07	1.81821e+07	1.70006e+07	960.524	3.2033	0.424322	2.47717e+07	1.84596e+07
768	M286T216	1.34016	-1.55801	0.163852	286.31	286.31	286.31	216.238	214.226	217.334	19	5	5	1.69079e+06	2.40384e+06	1.63672e+06	1.55724e+06	1.59377e+06		1.41734e+06	473976	1.42599e+06	1.98096e+06	1.32957e+06	286.31	3.60397	0.422405	1.77647e+06	1.32557e+06
769	M539T174	1.33894	-1.759	0.126346	539.116	539.116	539.116	174.399	173.972	174.925	23	5	5	1.16642e+07	1.30851e+07	1.37805e+07	1.09628e+07	1.63455e+07		3.94328e+06	8.58456e+06	1.2715e+07	1.25012e+07	1.14278e+07	539.116	2.90665	0.421092	1.31676e+07	9.83436e+06
770	M507T269	1.33801	-0.781657	0.468842	507.368	507.368	507.369	269.31	256.677	270.448	12	5	5	1.69393e+06	2.28027e+06	2.15994e+06	6.25282e+06	1.83522e+06		1.15653e+06	3.18721e+06	2.19704e+06	2.23323e+06	1.85533e+06	507.368	4.4885	0.420092	2.84444e+06	2.12587e+06
771	M580T134	1.33484	-0.965254	0.364636	580.174	580.166	580.174	134.095	133.551	149.286	16	5	5	806142	3.9266e+06	4.43188e+06	2.70426e+06	3.33293e+06		1.72901e+06	2.37442e+06	949427	3.84391e+06	2.49173e+06	580.174	2.23492	0.416664	3.04036e+06	2.2777e+06
772	M134T194	1.33405	-0.947289	0.384345	134.104	134.104	134.105	194.293	193.766	195.339	13	5	5	1.41697e+06	2.23439e+06	4.74639e+06	1.7179e+06	2.06424e+06		1.26772e+06	1.65756e+06	1.93299e+06	1.55361e+06	2.71816e+06	134.104	3.23822	0.41581	2.43598e+06	1.82601e+06
773	M249T180	1.33305	-0.690468	0.518472	249.185	249.185	249.185	179.536	176.89	188.544	18	5	5	584169	2.74966e+06	6.37517e+06	2.17027e+06	2.4409e+06		557678	2.63226e+06	2.72586e+06	2.55862e+06	2.26797e+06	249.185	2.99226	0.414735	2.86403e+06	2.14848e+06
774	M200T128	1.33267	-1.43011	0.205246	200.092	200.092	200.092	128.084	127.783	128.34	10	5	5	2.54614e+07	2.90948e+07	2.95667e+07	2.21442e+07	2.00238e+07		1.8118e+07	4.02718e+06	2.32984e+07	2.69851e+07	2.2337e+07	200.092	2.13474	0.414314	2.52582e+07	1.89531e+07
775	M799T195	1.33082	-1.59989	0.150364	799.474	799.473	799.474	194.816	194.286	195.869	12	5	5	1.7381e+07	2.27356e+07	2.30076e+07	1.37091e+07	1.6858e+07		5.26321e+06	1.68486e+07	1.78711e+07	1.62886e+07	1.41299e+07	799.474	3.24693	0.412312	1.87383e+07	1.40803e+07
776	M329T194	1.33055	-3.2079	0.0124953	329.284	329.283	329.284	194.294	194.286	194.823	18	5	5	1.02263e+07	1.12826e+07	1.16975e+07	8.61336e+06	9.72865e+06		6.80455e+06	7.21881e+06	9.6914e+06	6.61993e+06	8.40762e+06	329.284	3.23823	0.412018	1.03097e+07	7.74846e+06
777	M469T277	1.33032	-2.56999	0.036062	469.393	469.393	469.393	277.175	276.122	277.702	30	5	5	3.06167e+06	3.50015e+06	2.55434e+06	2.74999e+06	3.24316e+06		1.6822e+06	2.1445e+06	2.17988e+06	3.14175e+06	2.20931e+06	469.393	4.61958	0.411774	3.02186e+06	2.27153e+06
778	M194T32_1	1.33001	-3.07558	0.0154459	194.092	194.092	194.092	32.3143	31.8163	32.9283	10	5	5	4.82646e+06	5.7205e+06	6.2742e+06	4.79249e+06	5.0795e+06		3.13463e+06	3.34028e+06	4.39038e+06	4.61133e+06	4.59326e+06	194.092	0.538573	0.411437	5.33863e+06	4.01398e+06
779	M533T191	1.32903	-2.13728	0.0705812	533.129	533.128	533.129	191.116	183.689	191.165	15	5	5	1.54004e+07	1.48761e+07	1.89411e+07	1.31469e+07	1.43986e+07		8.91467e+06	1.18345e+07	1.70329e+07	1.10846e+07	8.892e+06	533.129	3.18527	0.410374	1.53526e+07	1.15517e+07
780	M111T195_2	1.32801	-1.83898	0.103274	111.081	111.081	111.081	195.081	194.286	204.231	14	5	5	3.14862e+06	4.52209e+06	5.10553e+06	3.12766e+06	3.99329e+06		2.82195e+06	4.36586e+06	3.08355e+06	2.34309e+06	2.36825e+06	111.081	3.25134	0.409266	3.97944e+06	2.99654e+06
781	M944T195	1.32759	-2.01351	0.0887175	943.525	943.525	943.526	194.817	194.286	210.553	22	5	5	2.21454e+08	2.65379e+08	2.59202e+08	1.95839e+08	2.09381e+08		7.84022e+07	2.05966e+08	2.15726e+08	1.89575e+08	1.77505e+08	943.525	3.24695	0.408812	2.30251e+08	1.73435e+08
782	M454T186	1.32667	-2.7465	0.0273646	454.339	454.339	454.339	186.415	185.914	186.974	14	5	5	1.58326e+07	1.74508e+07	1.90376e+07	1.38849e+07	1.57672e+07		8.97183e+06	1.06232e+07	1.42322e+07	1.5537e+07	1.24244e+07	454.339	3.10692	0.407808	1.63946e+07	1.23577e+07
783	M310T128	1.32639	-1.53884	0.165323	310.103	310.103	310.103	128.12	127.878	129.11	22	5	5	1.82199e+06	2.73696e+06	2.8836e+06	1.82206e+06	2.31025e+06		864092	1.24566e+06	2.08445e+06	2.45255e+06	2.07984e+06	310.103	2.13533	0.407506	2.31497e+06	1.74532e+06
784	M204T33_1	1.32298	-3.44814	0.00896683	204.086	204.086	204.087	32.9006	32.5071	33.3536	10	5	5	2.08539e+07	2.52686e+07	2.40802e+07	2.15504e+07	1.96777e+07		1.5249e+07	1.30685e+07	1.84492e+07	1.96766e+07	1.77841e+07	204.086	0.548344	0.403786	2.22862e+07	1.68455e+07
785	M848T261	1.3228	-1.5326	0.168037	847.518	847.517	847.518	261.292	260.483	261.373	11	5	5	1.23509e+06	1.52884e+06	2.43569e+06	1.39608e+06	1.50169e+06		773570	1.26641e+06	1.67083e+06	1.34468e+06	1.06591e+06	847.518	4.35487	0.403594	1.61948e+06	1.22428e+06
786	M218T194	1.32257	-1.21754	0.28276	218.198	218.198	218.198	194.293	194.286	195.86	19	5	5	1.43002e+07	1.56882e+07	2.8539e+07	1.13122e+07	1.17381e+07		1.0111e+07	1.30444e+07	1.49815e+07	1.236e+07	1.11845e+07	218.198	3.23822	0.40334	1.63155e+07	1.23363e+07
787	M962T192	1.32206	-2.58404	0.0539421	961.527	961.526	961.527	191.929	179.537	192.707	18	5	5	7.44568e+06	9.57379e+06	8.15498e+06	5.85725e+06	6.15963e+06		5.23684e+06	5.92886e+06	6.08512e+06	5.66689e+06	5.21363e+06	961.527	3.19881	0.402789	7.43827e+06	5.62627e+06
788	M149T23	1.3216	-2.67301	0.0514563	148.977	148.977	148.977	23.3695	15.4722	23.9501	11	5	5	1.2975e+07	1.70166e+07	1.91783e+07	1.29287e+07	1.26083e+07		1.15994e+07	1.03615e+07	1.11191e+07	1.16186e+07	1.1829e+07	148.977	0.389492	0.402287	1.49414e+07	1.13055e+07
789	M317T180	1.32153	-0.884015	0.406456	317.113	317.113	317.113	180.159	179.633	180.173	23	5	5	5.33705e+06	1.38481e+07	1.27555e+07	4.81615e+06	5.88158e+06		2.16269e+06	9.49534e+06	6.92001e+06	8.39956e+06	5.28691e+06	317.113	3.00265	0.402208	8.52769e+06	6.4529e+06
790	M187T24	1.31996	-2.50094	0.038942	186.981	186.981	186.981	24.4549	23.9348	24.5294	10	5	5	1.03977e+06	782494	992990	1.11442e+06	1.08327e+06		683631	1.00888e+06	729598	544978	830698	186.981	0.407582	0.400498	1.00259e+06	759557
791	M253T30	1.31994	-1.85814	0.104737	252.973	252.973	252.973	29.7654	29.6607	30.3083	14	5	5	1.82995e+07	2.88083e+07	3.01372e+07	1.88583e+07	2.11553e+07		1.29526e+07	1.6374e+07	1.97408e+07	2.32672e+07	1.65017e+07	252.973	0.496089	0.400472	2.34517e+07	1.77673e+07
792	M555T167_1	1.31974	-1.23074	0.253389	555.053	555.053	555.054	166.554	166.026	166.698	21	5	5	3.0759e+06	1.14633e+06	2.98983e+06	2.60633e+06	2.86593e+06		2.00605e+06	1.41695e+06	1.30787e+06	3.23675e+06	1.64362e+06	555.053	2.7759	0.400253	2.53686e+06	1.92225e+06
793	M160T54	1.3191	-2.03381	0.0852057	160.06	160.06	160.06	53.5776	51.4184	54.4104	10	5	5	6.23149e+06	7.58457e+06	7.60153e+06	6.17522e+06	5.67087e+06		3.34855e+06	4.06634e+06	7.18663e+06	5.94992e+06	4.66543e+06	160.06	0.892961	0.399559	6.65274e+06	5.04337e+06
794	M305T195	1.31828	-2.15033	0.0645609	305.086	305.086	305.087	195.079	194.286	204.796	22	5	5	9.80456e+06	1.15316e+07	1.37062e+07	8.92165e+06	9.04747e+06		7.98956e+06	9.91614e+06	5.26444e+06	8.89207e+06	8.15059e+06	305.086	3.25133	0.398652	1.06023e+07	8.04256e+06
795	M206T196	1.31795	-0.705656	0.506125	206.162	206.162	206.162	195.866	192.725	203.731	19	5	5	1.95406e+06	4.68167e+06	627969	6.00702e+06	2.72815e+06		845061	2.59338e+06	2.50491e+06	2.0899e+06	4.10592e+06	206.162	3.26443	0.3983	3.19977e+06	2.42783e+06
796	M159T173	1.31764	-1.78959	0.119431	159.029	159.029	159.029	173.343	172.833	173.878	10	5	5	4.66763e+06	5.40291e+06	6.0257e+06	4.04831e+06	7.79364e+06		3.84312e+06	4.93576e+06	3.36204e+06	3.68241e+06	5.37979e+06	159.029	2.88905	0.397961	5.58764e+06	4.24063e+06
797	M210T73	1.31607	-1.1571	0.28989	210.037	210.037	210.037	73.003	63.7809	77.4641	20	5	5	4.06883e+06	3.92162e+06	1.42846e+06	5.10368e+06	5.75648e+06		2.55504e+06	2.74663e+06	3.80334e+06	4.23384e+06	2.06992e+06	210.037	1.21672	0.396241	4.05581e+06	3.08175e+06
798	M945T195	1.31541	-1.97119	0.0947758	944.529	944.528	944.529	194.815	194.286	194.823	17	5	5	1.17241e+08	1.4064e+08	1.35523e+08	1.05417e+08	1.08824e+08		4.22371e+07	1.09097e+08	1.14178e+08	1.02295e+08	9.41359e+07	944.529	3.24692	0.395512	1.21529e+08	9.23888e+07
799	M216T69	1.31453	-1.9846	0.107989	216.054	216.054	216.054	69.0054	63.2666	71.1589	15	5	5	4.39904e+06	5.30044e+06	4.99908e+06	4.55294e+06	4.70933e+06		2.45477e+06	5.10381e+06	2.95557e+06	4.86835e+06	2.84519e+06	216.054	1.15009	0.394545	4.79217e+06	3.64554e+06
800	M195T145_1	1.31398	-1.12093	0.303301	195.085	195.084	195.085	145.103	144.553	146.133	13	5	5	6.64891e+06	1.06405e+07	1.11854e+07	7.32578e+06	7.93259e+06		5.85192e+06	1.9858e+06	9.1631e+06	1.12845e+07	4.9976e+06	195.085	2.41838	0.393947	8.74664e+06	6.65658e+06
801	M305T31	1.31309	-1.76653	0.139882	305.153	305.153	305.153	31.4076	30.9279	31.9187	14	5	5	1.25185e+07	1.21134e+07	1.29864e+07	1.01721e+07	1.14929e+07		3.5501e+06	7.91431e+06	1.13747e+07	1.1736e+07	1.05726e+07	305.153	0.52346	0.392971	1.18567e+07	9.02955e+06
802	M217T31	1.31308	-3.65137	0.0101322	217.016	217.013	217.016	30.7586	27.1337	32.3409	22	5	5	6.56523e+06	7.29731e+06	7.02381e+06	6.29292e+06	6.22173e+06		4.44536e+06	3.96698e+06	5.51592e+06	6.06456e+06	5.44427e+06	217.016	0.512643	0.392958	6.6802e+06	5.08742e+06
803	M233T28	1.31233	-1.18758	0.273122	232.985	232.985	232.992	27.6562	27.0336	46.4394	30	5	5	2.31237e+06	1.44938e+06	1.55095e+06	2.77576e+06	3.48272e+06		1.94464e+06	1.04845e+06	1.70117e+06	1.4838e+06	2.6392e+06	232.985	0.460937	0.392135	2.31424e+06	1.76345e+06
804	M224T171	1.31154	-1.53959	0.183044	224.108	224.108	224.108	170.909	170.549	171.352	18	5	5	908061	898201	851474	845696	1.61198e+06		870271	700359	639012	748247	942432	224.108	2.84848	0.391258	1.02308e+06	780064
805	M157T30_2	1.31141	-3.2746	0.0116256	157.08	157.08	157.08	30.2352	29.2976	30.3083	10	5	5	2.23036e+07	2.44279e+07	2.66519e+07	1.99923e+07	2.3521e+07		1.44438e+07	1.56676e+07	1.90288e+07	2.17367e+07	1.82615e+07	157.08	0.503919	0.391118	2.33794e+07	1.78277e+07
806	M153T124	1.31121	-2.5374	0.0349246	153.041	153.041	153.041	123.822	123.177	124.152	20	5	5	3.74909e+06	4.27875e+06	4.29218e+06	2.87577e+06	3.79966e+06		2.48954e+06	2.28462e+06	3.16395e+06	3.66191e+06	2.88688e+06	153.041	2.0637	0.390904	3.79909e+06	2.89738e+06
807	M665T385	1.30955	-1.99059	0.0866335	665.35	665.35	665.35	384.797	382.654	387.783	10	5	5	3.13401e+06	3.6792e+06	4.57623e+06	4.19482e+06	4.44808e+06		2.34723e+06	2.80806e+06	3.26227e+06	2.39028e+06	4.48923e+06	665.35	6.41328	0.389075	4.00647e+06	3.05941e+06
808	M217T143	1.30532	-1.08999	0.308278	217.097	217.097	217.097	143.036	142.517	143.519	10	5	5	1.07973e+06	1.47821e+06	2.20106e+06	1.09711e+06	1.74979e+06		729825	855017	1.11643e+06	998972	2.12662e+06	217.097	2.38394	0.384399	1.52118e+06	1.16537e+06
809	M196T210	1.30493	-1.21519	0.266504	196.06	196.06	196.06	210.018	209.967	211.077	10	5	5	2.66674e+06	4.20206e+06	5.07114e+06	3.77057e+06	4.00696e+06		1.29957e+06	4.99973e+06	3.11062e+06	3.73133e+06	1.96869e+06	196.06	3.50029	0.383977	3.94349e+06	3.02199e+06
810	M440T184	1.30479	-1.48233	0.182432	440.36	440.36	440.36	184.344	176.367	184.88	15	5	5	9.12247e+07	1.04591e+08	1.08681e+08	5.58438e+07	5.99586e+07		4.63524e+07	6.10542e+07	6.80171e+07	8.98289e+07	5.68676e+07	440.36	3.0724	0.38382	8.406e+07	6.4424e+07
811	M983T192	1.30471	-2.15376	0.0634123	982.506	982.505	982.506	191.672	179.113	192.707	17	5	5	7.59637e+06	6.76075e+06	4.6755e+06	6.65402e+06	6.10818e+06		6.81531e+06	4.3819e+06	4.47455e+06	4.58393e+06	4.11357e+06	982.506	3.19453	0.383729	6.35896e+06	4.87385e+06
812	M421T179	1.30449	-1.2751	0.265989	421.134	421.134	421.134	178.589	177.863	179.431	33	5	5	1.33817e+06	1.61246e+06	1.37353e+06	1.31804e+06	1.46634e+06		522622	424365	1.58988e+06	1.53734e+06	1.37508e+06	421.134	2.97648	0.383488	1.42171e+06	1.08986e+06
813	M138T365	1.30325	-0.724046	0.490123	138.103	138.102	138.103	365.247	349.787	376.158	26	5	5	6.85898e+06	2.14558e+07	4.49856e+07	2.48263e+07	2.70918e+07		1.83098e+07	1.98307e+07	9.31686e+06	1.01894e+07	3.84348e+07	138.103	6.08744	0.382114	2.50437e+07	1.92163e+07
814	M383T195	1.30274	-2.04279	0.0883484	383.331	383.33	383.331	194.815	194.286	195.344	13	5	5	1.9626e+07	2.39841e+07	2.40592e+07	2.00627e+07	1.92551e+07		8.10326e+06	1.96066e+07	1.97896e+07	1.8527e+07	1.60979e+07	383.331	3.24692	0.381554	2.13974e+07	1.64249e+07
815	M247T39	1.30004	-2.2459	0.0611142	247.042	247.042	247.042	39.4784	37.6992	41.2219	12	5	5	2.69423e+06	3.17688e+06	2.85577e+06	3.37919e+06	2.50055e+06		2.80937e+06	1.43743e+06	2.04159e+06	2.77187e+06	2.17529e+06	247.042	0.657973	0.378551	2.92132e+06	2.24711e+06
816	M513T276	1.29812	-0.905517	0.393733	513.419	513.419	513.419	276.14	275.598	277.177	31	5	5	2.63829e+06	3.35548e+06	1.31872e+06	1.3066e+06	1.52923e+06		822305	1.03052e+06	2.34626e+06	1.40583e+06	2.2128e+06	513.419	4.60233	0.376423	2.02967e+06	1.56354e+06
817	M160T94	1.29783	-0.919931	0.386804	159.969	159.969	159.969	94.4487	79.0617	103.152	19	5	5	1.26446e+08	1.30071e+08	1.30113e+08	1.47828e+08	4.93353e+07		3.39277e+06	9.27869e+07	1.33078e+08	9.00486e+07	1.30517e+08	159.969	1.57415	0.376099	1.16759e+08	8.99647e+07
818	M135T173	1.29657	-1.88343	0.104539	135.117	135.117	135.117	173.458	173.082	183.827	11	5	5	6.39844e+06	6.37074e+06	6.64987e+06	8.41715e+06	6.02445e+06		6.17293e+06	3.41798e+06	4.69416e+06	4.40701e+06	7.42341e+06	135.117	2.89097	0.374705	6.77213e+06	5.2231e+06
819	M208T195	1.296	-0.758916	0.477482	208.178	208.177	208.178	194.816	193.772	206.882	28	5	5	2.85116e+06	2.23718e+06	5.83729e+06	1.21042e+06	2.34192e+06		893017	3.13208e+06	2.18884e+06	2.14301e+06	2.81436e+06	208.178	3.24693	0.374061	2.89559e+06	2.23426e+06
820	M439T184	1.29545	-1.45527	0.188752	439.357	439.357	439.357	184.339	176.367	184.88	16	5	5	2.91881e+08	3.34268e+08	3.40488e+08	1.76059e+08	1.94371e+08		1.47975e+08	1.94922e+08	2.16091e+08	2.89379e+08	1.83762e+08	439.357	3.07232	0.37345	2.67413e+08	2.06426e+08
821	M121T173	1.29535	-1.40117	0.210831	121.101	121.101	121.101	173.359	172.831	174.485	10	5	5	7.52198e+06	5.71421e+06	1.11952e+07	6.88267e+06	5.20059e+06		4.76509e+06	5.84728e+06	4.08288e+06	7.09518e+06	6.39866e+06	121.101	2.88932	0.373337	7.30292e+06	5.63782e+06
822	M156T30_2	1.29524	-3.90533	0.00509598	156.077	156.077	156.077	30.2352	29.2976	30.3083	10	5	5	4.32433e+08	4.43701e+08	5.05816e+08	4.11643e+08	4.66775e+08		2.80535e+08	3.3337e+08	3.83618e+08	3.99968e+08	3.47642e+08	156.077	0.503919	0.37322	4.52074e+08	3.49027e+08
823	M497T265	1.29522	-0.627798	0.551383	497.454	497.454	497.455	265.09	264	271.415	21	5	5	3.09942e+06	1.46709e+07	1.18843e+07	3.60177e+06	4.81317e+06		3.8333e+06	2.24269e+06	5.0612e+06	8.32507e+06	9.9301e+06	497.454	4.41817	0.373197	7.61391e+06	5.87847e+06
824	M937T170	1.29371	-3.18961	0.0154808	937.381	937.38	937.381	169.839	169.482	170.218	14	5	5	1.31574e+06	1.05605e+06	1.0421e+06	1.31054e+06	1.39238e+06		1.01573e+06	827151	981650	838298	1.0653e+06	937.381	2.83065	0.37151	1.22336e+06	945627
825	M303T202	1.29323	-1.10157	0.320052	303.308	303.308	303.308	202.137	201.09	204.231	24	5	5	6.53652e+06	9.44293e+06	6.72265e+06	8.59861e+06	8.56902e+06		1.76174e+06	3.49029e+06	8.34603e+06	1.00355e+07	7.19617e+06	303.308	3.36896	0.370974	7.97395e+06	6.16594e+06
826	M271T194	1.29241	-1.5889	0.177614	271.242	271.242	271.242	194.293	193.769	195.344	13	5	5	7.30177e+06	5.60721e+06	7.81747e+06	3.7807e+06	4.355e+06		3.75616e+06	4.82114e+06	4.80467e+06	4.82362e+06	4.12651e+06	271.242	3.23822	0.370059	5.77243e+06	4.46642e+06
827	M586T153	1.29209	-0.996098	0.349476	586.155	586.155	586.156	153.478	140.402	154.515	19	5	5	3.15076e+06	5.3152e+06	5.85962e+06	4.53214e+06	2.62908e+06		1.76672e+06	1.49183e+06	3.50452e+06	5.38046e+06	4.48591e+06	586.155	2.55797	0.36971	4.29736e+06	3.32589e+06
828	M163T32	1.2913	-1.2541	0.246734	163.123	163.123	163.123	31.9412	31.7645	32.5681	10	5	5	9.42895e+06	7.26373e+06	8.14361e+06	8.8571e+06	4.50694e+06		3.25155e+06	6.21021e+06	5.38809e+06	9.7338e+06	4.99919e+06	163.123	0.532353	0.368824	7.64006e+06	5.91657e+06
829	M217T173_2	1.29081	-2.82568	0.022923	217.195	217.195	217.195	173.36	173.082	173.878	10	5	5	2.66213e+07	3.013e+07	3.06794e+07	2.29449e+07	2.6407e+07		1.77581e+07	1.93483e+07	2.70141e+07	1.91509e+07	2.26948e+07	217.195	2.88933	0.36828	2.73565e+07	2.11933e+07
830	M395T194	1.2898	-2.02577	0.0857576	395.367	395.367	395.367	194.293	193.766	195.344	10	5	5	4.26119e+06	5.90608e+06	4.04389e+06	3.43836e+06	5.18296e+06		3.11145e+06	3.54874e+06	4.39952e+06	3.7079e+06	2.93474e+06	395.367	3.23822	0.367147	4.5665e+06	3.54047e+06
831	M419T149	1.28934	-0.754828	0.477449	419.124	419.124	419.124	148.673	147.73	148.807	20	5	5	3.90856e+06	4.40677e+06	1.345e+07	8.82254e+06	4.69065e+06		5.23804e+06	8.36379e+06	7.25423e+06	3.38981e+06	3.11575e+06	419.124	2.47789	0.366637	7.05571e+06	5.47233e+06
832	M228T124	1.28911	-1.40331	0.198431	228.123	228.123	228.123	123.936	123.177	124.676	11	5	5	2.54848e+06	2.84877e+06	3.11532e+06	1.60498e+06	1.90522e+06		1.38823e+06	2.84482e+06	1.48635e+06	1.84455e+06	1.76247e+06	228.123	2.0656	0.366376	2.40455e+06	1.86528e+06
833	M701T269	1.28909	-1.07066	0.340771	701.46	701.459	701.46	269.295	267.211	282.974	14	5	5	3.88513e+06	7.79479e+06	4.82794e+06	2.60053e+06	3.14726e+06		3.65379e+06	3.29601e+06	3.48511e+06	2.89095e+06	3.93873e+06	701.46	4.48824	0.366356	4.45113e+06	3.45292e+06
834	M217T32_1	1.28879	-1.93003	0.0910982	217.068	217.068	217.068	31.9176	31.241	47.7692	14	5	5	8.59914e+06	1.01628e+07	1.17459e+07	8.03639e+06	8.40712e+06		4.7466e+06	8.34822e+06	8.24172e+06	9.21644e+06	5.87746e+06	217.068	0.53196	0.366023	9.39027e+06	7.28609e+06
835	M625T385	1.28868	-1.75961	0.121303	625.319	625.319	625.319	384.985	382.775	387.791	11	5	5	2.2598e+06	2.79647e+06	3.38073e+06	3.06893e+06	3.43828e+06		1.87636e+06	2.05299e+06	2.30995e+06	1.83019e+06	3.52706e+06	625.319	6.41642	0.365892	2.98884e+06	2.31931e+06
836	M119T126	1.28847	-0.386437	0.7143	119.073	119.069	119.073	125.689	124.526	135.681	44	5	5	1.45353e+06	1.65245e+06	1.3682e+06	1.22056e+06	9.67678e+06		778367	1.0644e+06	3.87997e+06	3.89916e+06	2.3082e+06	119.073	2.09482	0.365656	3.0743e+06	2.38602e+06
837	M142T287	1.28743	-1.77844	0.113591	142.097	142.097	142.098	286.899	282.507	289.711	10	5	5	1.03007e+07	1.16277e+07	1.53783e+07	1.06405e+07	1.01027e+07		1.10619e+07	5.43186e+06	7.68003e+06	1.00211e+07	1.0895e+07	142.097	4.78165	0.364491	1.161e+07	9.01798e+06
838	M435T139	1.28635	-2.8846	0.0206112	435.128	435.126	435.129	138.788	135.121	139.357	16	5	5	1.37377e+07	1.44309e+07	1.45678e+07	1.07635e+07	1.32974e+07		8.49056e+06	8.83934e+06	1.11637e+07	1.262e+07	1.08141e+07	435.128	2.31313	0.363286	1.33595e+07	1.03855e+07
839	M287T195	1.2854	-2.40259	0.0431626	287.237	287.236	287.237	195.344	184.349	204.237	25	5	5	3.66945e+06	3.49026e+06	3.77604e+06	2.67465e+06	2.84907e+06		1.85101e+06	2.92705e+06	2.86691e+06	2.83017e+06	2.32982e+06	287.237	3.25573	0.362216	3.29189e+06	2.56099e+06
840	M117T33	1.28473	-1.71719	0.147026	117.03	117.029	117.03	32.9663	32.0246	33.5289	12	5	5	7.58442e+06	6.94383e+06	6.09892e+06	6.07853e+06	6.53337e+06		2.77275e+06	3.80319e+06	6.53291e+06	6.97757e+06	5.78609e+06	117.03	0.549439	0.36146	6.64781e+06	5.1745e+06
841	M175T33_2	1.28464	-0.651738	0.549464	175.071	175.071	175.071	32.8687	32.0246	45.1173	18	5	5	4.58256e+06	5.66702e+06	5.338e+06	5.28456e+06	5.25749e+06		1.36075e+06	1.1016e+07	3.16419e+06	2.90799e+06	1.89118e+06	175.071	0.547811	0.361362	5.22593e+06	4.06801e+06
842	M666T233	1.28427	-1.68505	0.133406	666.434	666.434	666.434	233.04	224.129	234.068	16	5	5	3.4368e+06	2.8957e+06	3.91272e+06	3.56098e+06	2.46214e+06		1.71487e+06	1.90353e+06	2.97622e+06	3.56914e+06	2.50362e+06	666.434	3.884	0.360948	3.25367e+06	2.53348e+06
843	M157T30_1	1.2831	-2.75306	0.0258775	157.074	157.074	157.074	30.213	28.764	30.8398	13	5	5	2.5713e+06	2.6903e+06	3.31822e+06	2.36797e+06	3.0973e+06		1.83736e+06	2.12406e+06	2.17735e+06	2.70857e+06	2.09887e+06	157.074	0.50355	0.359634	2.80901e+06	2.18924e+06
844	M175T198	1.28239	-0.597985	0.571844	175.148	175.148	175.148	198.223	193.766	203.761	20	5	5	2.4506e+07	8.18319e+07	2.84087e+07	2.10825e+07	2.18318e+07		1.88644e+07	2.43498e+07	2.44739e+07	5.11188e+07	1.97322e+07	175.148	3.30372	0.358833	3.55322e+07	2.77078e+07
845	M129T195	1.28161	-1.29255	0.243806	129.055	129.055	129.055	194.816	194.286	202.684	14	5	5	2.86363e+06	5.44497e+06	3.50824e+06	3.85023e+06	2.24261e+06		2.50608e+06	2.99599e+06	3.76149e+06	2.11731e+06	2.59345e+06	129.055	3.24693	0.357962	3.58194e+06	2.79486e+06
846	M257T176	1.28108	-0.663524	0.526656	257.069	257.069	257.081	175.973	175.205	178.898	42	5	5	1.69556e+06	3.24084e+06	3.92216e+06	1.10578e+06	2.46162e+06		1.2884e+06	4.51938e+06	1.41157e+06	1.29867e+06	1.18161e+06	257.069	2.93288	0.357356	2.48519e+06	1.93993e+06
847	M289T175	1.28064	-2.27101	0.0529455	289.092	289.091	289.092	175.451	175.31	176.796	12	5	5	1.5417e+07	1.79309e+07	1.91961e+07	1.29904e+07	1.58054e+07		9.93382e+06	1.04077e+07	1.42946e+07	1.59826e+07	1.28964e+07	289.092	2.92418	0.356862	1.6268e+07	1.2703e+07
848	M751T146	1.28031	-2.48704	0.0406763	751.171	751.171	751.171	146.376	146.133	146.744	22	5	5	2.19394e+07	2.66927e+07	2.82658e+07	1.94374e+07	2.1284e+07		1.43636e+07	1.74578e+07	2.03241e+07	2.12509e+07	1.84718e+07	751.171	2.43961	0.356488	2.35239e+07	1.83736e+07
849	M231T194_2	1.28011	-1.25543	0.268106	231.211	231.21	231.211	194.289	193.769	194.815	11	5	5	7.996e+06	9.5881e+06	1.54533e+07	7.14073e+06	6.97189e+06		5.93891e+06	7.73132e+06	8.07624e+06	8.45091e+06	6.63539e+06	231.211	3.23815	0.356268	9.43e+06	7.36655e+06
850	M689T272	1.2798	-1.64904	0.1584	688.52	688.52	688.52	271.944	270.374	273.533	17	5	5	2.45357e+06	2.3206e+06	2.39704e+06	2.8505e+06	2.9123e+06		2.33481e+06	1.37381e+06	2.70321e+06	2.55755e+06	1.13688e+06	688.52	4.5324	0.355921	2.5868e+06	2.02125e+06
851	M317T143	1.2788	-2.03613	0.0795773	317.102	317.102	317.102	143.019	142.919	143.596	13	5	5	1.23605e+06	1.63775e+06	1.56909e+06	991638	1.51021e+06		806384	974692	1.1587e+06	1.2972e+06	1.19369e+06	317.102	2.38365	0.354789	1.38895e+06	1.08613e+06
852	M211T127	1.27788	-1.01746	0.341858	211.108	211.108	211.108	126.899	119.704	131.688	20	5	5	1.11408e+06	1.64687e+06	1.95115e+06	2.88939e+06	1.31783e+06		769609	1.78741e+06	1.09002e+06	1.9721e+06	1.36065e+06	211.108	2.11498	0.353752	1.78386e+06	1.39596e+06
853	M548T138	1.27778	-0.691329	0.50896	548.212	548.212	548.213	138.268	136.858	139.002	23	5	5	815229	2.96267e+06	3.07547e+06	1.13245e+06	2.91812e+06		742933	2.95766e+06	1.6839e+06	2.56373e+06	585259	548.212	2.30447	0.353644	2.18079e+06	1.7067e+06
854	M453T186	1.27738	-1.0136	0.342291	453.336	453.336	453.336	186.444	185.919	187.412	16	5	5	5.39575e+07	2.92009e+07	6.46782e+07	2.50261e+07	5.17247e+07		1.72567e+07	3.65904e+07	2.81941e+07	5.1608e+07	4.21695e+07	453.336	3.1074	0.353188	4.49175e+07	3.51637e+07
855	M222T195	1.27722	-2.41723	0.0482032	222.193	222.193	222.193	194.812	194.292	195.869	18	5	5	3.58976e+06	4.22702e+06	5.0122e+06	3.26082e+06	3.75256e+06		2.61191e+06	3.55848e+06	3.5236e+06	2.90282e+06	2.9388e+06	222.193	3.24688	0.353005	3.96847e+06	3.10712e+06
856	M219T137	1.27612	-0.776941	0.465329	219.149	219.149	219.149	137.385	123.499	147.72	27	5	5	5.87753e+06	6.70894e+06	9.0245e+06	4.57032e+06	9.88578e+06		1.81645e+06	2.18443e+06	7.17937e+06	1.13256e+07	5.75712e+06	219.149	2.28975	0.351769	7.21342e+06	5.6526e+06
857	M840T248	1.27573	-1.74189	0.122694	840.488	840.487	840.489	247.907	246.633	249.315	18	5	5	1.06613e+07	6.58016e+06	1.15191e+07	1.15396e+07	1.26641e+07		7.35343e+06	6.29876e+06	8.87493e+06	1.09636e+07	8.02605e+06	840.488	4.13178	0.351325	1.05929e+07	8.30335e+06
858	M384T129	1.2755	-1.21808	0.25944	384.115	384.115	384.115	128.634	128.307	129.11	24	5	5	1.418e+06	763490	1.99606e+06	1.46786e+06	1.66702e+06		645198	959691	1.34872e+06	1.59286e+06	1.18651e+06	384.115	2.1439	0.351065	1.46249e+06	1.1466e+06
859	M187T32	1.27549	-3.27748	0.0129234	187.108	187.107	187.108	32.4511	31.8725	32.9283	10	5	5	9.45821e+06	1.06158e+07	1.05529e+07	9.28282e+06	8.7132e+06		5.65292e+06	8.22045e+06	7.86945e+06	8.69136e+06	7.68689e+06	187.108	0.540852	0.351048	9.72458e+06	7.62421e+06
860	M773T146	1.27491	-2.91889	0.02511	773.153	773.153	773.153	146.17	145.678	146.717	16	5	5	4.98289e+06	5.46059e+06	5.5606e+06	3.85782e+06	4.54229e+06		3.27317e+06	3.99857e+06	4.15438e+06	4.16212e+06	3.55371e+06	773.153	2.43617	0.350391	4.88084e+06	3.82839e+06
861	M521T194_1	1.27332	-1.37289	0.207278	521.343	521.343	521.343	194.292	193.762	202.137	13	5	5	4.71286e+06	5.47645e+06	5.95963e+06	7.84775e+06	4.4505e+06		2.81767e+06	2.95822e+06	5.23622e+06	5.43549e+06	5.89332e+06	521.343	3.2382	0.348598	5.68944e+06	4.46818e+06
862	M345T184	1.27232	-1.25785	0.244001	345.279	345.278	345.279	184.311	179.431	184.874	16	5	5	1.55917e+06	1.85252e+06	2.25527e+06	1.24054e+06	1.25948e+06		1.06069e+06	1.03658e+06	811923	1.88366e+06	1.62611e+06	345.279	3.07185	0.347462	1.6334e+06	1.28379e+06
863	M196T124	1.27203	-1.50136	0.185892	196.06	196.06	196.06	123.762	123.499	124.152	10	5	5	1.93177e+06	2.15619e+06	2.17381e+06	1.51689e+06	1.86641e+06		1.48864e+06	669697	1.82109e+06	2.15616e+06	1.44685e+06	196.06	2.0627	0.347129	1.92901e+06	1.51649e+06
864	M269T167	1.27051	-2.08663	0.090955	269.044	269.044	269.044	166.527	166.034	166.698	13	5	5	3.92532e+07	4.14714e+07	4.63259e+07	3.79301e+07	4.20507e+07		1.67568e+07	3.64647e+07	3.56312e+07	3.77324e+07	3.63667e+07	269.044	2.77545	0.345403	4.14063e+07	3.25904e+07
865	M521T167	1.27026	-1.59239	0.172142	521.129	521.129	521.129	167.182	166.557	167.6	18	5	5	1.05462e+06	1.87658e+06	1.28042e+06	1.01e+06	1.10942e+06		952474	815254	1.00096e+06	1.15845e+06	1.05692e+06	521.129	2.78637	0.345126	1.26621e+06	996810
866	M432T144_2	1.26906	-1.57926	0.165106	432.28	432.28	432.28	144.056	143.564	144.469	21	5	5	2.12191e+06	2.00631e+06	1.94542e+06	971012	2.12e+06		1.25572e+06	1.18144e+06	1.79734e+06	1.6061e+06	1.381e+06	432.28	2.40093	0.343762	1.83293e+06	1.44432e+06
867	M960T180	1.26869	-2.61843	0.0307849	959.521	959.52	959.521	179.522	168.425	179.986	14	5	5	1.62826e+07	1.995e+07	1.82717e+07	1.53901e+07	1.48814e+07		1.0723e+07	1.14375e+07	1.55644e+07	1.53776e+07	1.37192e+07	959.521	2.99203	0.34334	1.69552e+07	1.33643e+07
868	M410T185	1.26753	-1.28101	0.239103	410.35	410.349	410.35	184.821	168.122	185.289	11	5	5	3.47806e+06	4.52237e+06	4.1219e+06	2.0873e+06	2.68575e+06		1.53307e+06	2.71438e+06	2.89403e+06	3.58243e+06	2.60544e+06	410.35	3.08035	0.342023	3.37908e+06	2.66587e+06
869	M189T31	1.2664	-2.35608	0.0463123	189.134	189.134	189.134	30.8869	30.3844	31.3851	11	5	5	2.31437e+07	2.57137e+07	2.65042e+07	1.8482e+07	2.20736e+07		1.41801e+07	1.64611e+07	2.07119e+07	2.25741e+07	1.76059e+07	189.134	0.514782	0.340728	2.31834e+07	1.83066e+07
870	M681T145	1.26598	-1.92458	0.0939753	681.166	681.166	681.166	145.155	144.62	145.625	10	5	5	4.48131e+06	5.55006e+06	5.79808e+06	3.66265e+06	4.05874e+06		2.70698e+06	3.36429e+06	4.28948e+06	4.23498e+06	4.00717e+06	681.166	2.41926	0.340251	4.71017e+06	3.72058e+06
871	M228T368	1.26576	-0.720323	0.501767	228.196	228.196	228.196	367.652	366.625	368.785	11	5	5	1.32733e+06	5.80297e+06	2.56291e+06	1.75237e+06	3.15289e+06		1.63205e+06	1.59497e+06	3.2945e+06	2.31219e+06	2.69965e+06	228.196	6.12753	0.340003	2.91969e+06	2.30667e+06
872	M206T136	1.2657	-0.858663	0.415721	206.094	206.094	206.094	135.668	134.805	136.196	29	5	5	3.7377e+06	1.11701e+07	1.26839e+07	9.12778e+06	9.27254e+06		8.33418e+06	4.76248e+06	1.33223e+07	5.48071e+06	4.43749e+06	206.094	2.26113	0.339935	9.1984e+06	7.26744e+06
873	M298T218	1.26497	-2.06104	0.0744434	298.347	298.347	298.347	217.568	216.34	235.404	22	5	5	765070	1.00392e+06	1.06412e+06	1.05e+06	1.15455e+06		577333	966390	916926	884081	637700	298.347	3.62613	0.339106	1.00753e+06	796486
874	M670T390	1.26448	-0.394	0.704115	670.467	670.467	670.467	390.129	387.165	390.41	18	5	5	326644	426974	2.55819e+06	2.62553e+06	592489		1.80258e+06	541019	206878	212101	2.40144e+06	670.467	6.50215	0.33855	1.30597e+06	1.0328e+06
875	M667T141	1.26075	-1.64022	0.14847	667.177	667.175	667.177	140.902	140.402	153.472	15	5	5	2.17816e+06	3.30093e+06	2.88917e+06	1.80916e+06	2.21631e+06		1.39986e+06	1.86444e+06	2.25632e+06	2.24229e+06	2.06757e+06	667.177	2.34837	0.334279	2.47875e+06	1.96609e+06
876	M939T185	1.25999	-2.17894	0.0679931	938.518	938.518	938.518	184.876	184.767	185.397	10	5	5	1.56171e+06	1.87519e+06	1.58006e+06	1.61212e+06	1.38297e+06		1.09989e+06	935707	1.49916e+06	1.63807e+06	1.186e+06	938.518	3.08127	0.33341	1.60241e+06	1.27177e+06
877	M133T47	1.25969	-1.15953	0.295656	133.032	133.032	133.032	46.7022	35.3052	47.8491	23	5	5	6.83105e+06	5.18583e+06	5.57683e+06	6.12211e+06	4.60239e+06		3.92455e+06	1.32568e+06	5.32736e+06	6.96114e+06	4.94152e+06	133.032	0.77837	0.333072	5.66364e+06	4.49605e+06
878	M579T134	1.25931	-2.14722	0.0643315	579.17	579.17	579.171	134.141	133.753	146.15	15	5	5	1.4216e+07	1.42555e+07	1.50019e+07	1.03305e+07	1.22244e+07		7.3216e+06	1.03386e+07	1.17697e+07	1.28709e+07	1.01314e+07	579.17	2.23568	0.332634	1.32057e+07	1.04864e+07
879	M185T32_1	1.2592	-2.21555	0.0676401	185.076	185.076	185.077	31.8276	30.9279	32.8643	19	5	5	1.09819e+07	1.0907e+07	1.16312e+07	8.85437e+06	1.07626e+07		9.0635e+06	8.76131e+06	1.01433e+07	5.08768e+06	9.14316e+06	185.076	0.53046	0.332512	1.06274e+07	8.43978e+06
880	M411T194	1.25881	-1.60314	0.152316	411.362	411.362	411.362	194.292	183.811	194.811	15	5	5	2.26431e+07	1.42981e+07	2.82365e+07	1.98498e+07	2.144e+07		1.47895e+07	1.8012e+07	1.20916e+07	2.08312e+07	1.88538e+07	411.362	3.2382	0.332058	2.12935e+07	1.69156e+07
881	M299T181	1.25838	-1.62921	0.149385	299.076	299.076	299.076	181.053	180.594	181.565	25	5	5	5.16878e+06	6.6841e+06	7.87412e+06	4.89653e+06	4.56177e+06		3.86604e+06	3.76299e+06	5.23289e+06	5.76838e+06	4.56237e+06	299.076	3.01755	0.331573	5.83706e+06	4.63853e+06
882	M219T31	1.2578	-1.24248	0.254616	219.026	219.026	219.026	31.3381	30.7076	32.4521	15	5	5	4.99552e+06	9.32123e+06	9.22693e+06	6.1258e+06	5.16769e+06		3.80721e+06	4.30828e+06	6.43239e+06	7.06588e+06	6.08311e+06	219.026	0.522302	0.330904	6.96744e+06	5.53938e+06
883	M616T150	1.25739	-1.22556	0.2699	616.223	616.223	616.224	149.802	149.291	150.147	25	5	5	1.0191e+06	1.3605e+06	1.45186e+06	1.14151e+06	1.08928e+06		863152	307570	1.14232e+06	1.39933e+06	1.10895e+06	616.223	2.4967	0.330428	1.21245e+06	964263
884	M178T144	1.25693	-1.36947	0.208304	178.086	178.086	178.086	144.055	132.527	151.372	15	5	5	4.42182e+06	3.53219e+06	4.91486e+06	3.06287e+06	2.9758e+06		2.91533e+06	1.55653e+06	3.44254e+06	3.05091e+06	4.07732e+06	178.086	2.40092	0.329904	3.78151e+06	3.00853e+06
885	M653T389	1.25543	-0.498195	0.634968	653.441	653.441	653.441	389.334	386.67	390.41	16	5	5	517244	688888	4.60112e+06	4.82054e+06	6.7002e+06		3.2807e+06	1.19022e+06	3.99455e+06	966306	4.37072e+06	653.441	6.48889	0.328176	3.4656e+06	2.7605e+06
886	M331T184	1.25514	-1.46836	0.185888	331.263	331.263	331.263	184.352	175.969	184.874	12	5	5	6.46598e+06	1.06077e+07	1.02442e+07	7.45968e+06	6.11804e+06		4.44753e+06	5.90623e+06	6.87332e+06	7.28946e+06	8.06599e+06	331.263	3.07253	0.327846	8.17911e+06	6.51651e+06
887	M262T161	1.25454	-0.472512	0.658803	262.238	262.237	262.238	161.355	160.816	163.413	20	5	5	2.15905e+06	2.92367e+06	2.56817e+06	1.29161e+07	3.73803e+06		5.63972e+06	2.74096e+06	3.52875e+06	3.49027e+06	3.97399e+06	262.238	2.68925	0.327154	4.861e+06	3.87474e+06
888	M270T166	1.25408	-3.02814	0.019923	270.048	270.047	270.048	166.312	166.029	167.074	13	5	5	6.09871e+06	6.05091e+06	6.77665e+06	5.40643e+06	5.98695e+06		3.49167e+06	5.24244e+06	5.02522e+06	5.3799e+06	5.0375e+06	270.048	2.77187	0.326635	6.06393e+06	4.83535e+06
889	M256T210	1.254	-2.21142	0.067128	256.3	256.3	256.3	210.49	209.495	212.072	15	5	5	1.00372e+06	1.17143e+06	1.27349e+06	1.26742e+06	1.28973e+06		1.11271e+06	581046	995252	1.03676e+06	1.06352e+06	256.3	3.50817	0.326543	1.20116e+06	957858
890	M261T194	1.2536	-2.49237	0.0384588	261.221	261.221	261.221	194.294	193.766	194.823	10	5	5	1.24763e+07	1.29565e+07	1.38565e+07	1.13817e+07	9.46581e+06		7.55197e+06	1.02944e+07	1.1216e+07	9.86728e+06	9.04193e+06	261.221	3.23824	0.326071	1.20274e+07	9.59431e+06
891	M752T146	1.25344	-1.9571	0.0901936	752.175	752.174	752.175	146.22	146.133	147.056	23	5	5	7.67027e+06	9.25148e+06	1.05484e+07	6.60739e+06	7.4906e+06		5.28702e+06	6.03428e+06	7.51263e+06	7.99192e+06	6.33754e+06	752.175	2.437	0.325888	8.31363e+06	6.63268e+06
892	M496T30	1.25269	-0.828124	0.444327	495.922	495.922	495.922	29.7167	29.1272	29.8099	16	5	5	1.92017e+06	2.34654e+06	3.70091e+06	652827	2.07904e+06		1.81529e+06	1.08554e+06	1.95093e+06	2.15766e+06	1.53176e+06	495.922	0.495278	0.325034	2.1399e+06	1.70824e+06
893	M213T29	1.25231	-1.03191	0.333006	212.842	212.842	212.842	28.9742	28.1193	30.3083	18	5	5	2.1818e+07	1.59215e+07	3.58404e+07	1.92165e+07	2.1907e+07		1.26659e+07	1.58594e+07	2.66172e+07	1.26359e+07	2.3815e+07	212.842	0.482903	0.324592	2.29407e+07	1.83187e+07
894	M226T158	1.25052	-1.2323	0.252908	226.18	226.18	226.18	157.649	157.132	158.179	10	5	5	3.29715e+06	2.70843e+06	3.00539e+06	1.87017e+06	1.81672e+06		1.55332e+06	2.95176e+06	2.44687e+06	1.58842e+06	1.61366e+06	226.18	2.62748	0.322531	2.53957e+06	2.03081e+06
895	M255T195_1	1.24997	-0.91784	0.390242	255.086	255.086	255.086	194.817	193.762	203.761	25	5	5	3.07049e+06	3.3585e+06	3.75141e+06	909374	2.43259e+06		1.93342e+06	1.24094e+06	3.20032e+06	2.1747e+06	2.2688e+06	255.086	3.24695	0.321891	2.70447e+06	2.16364e+06
896	M267T244	1.24961	-0.848484	0.44376	267.172	267.172	267.172	244.421	244.036	244.781	35	5	5	701600	1.02372e+06	2.41679e+06	1.89857e+06	919020		1.14468e+06	1.13504e+06	1.05721e+06	1.12672e+06	1.10585e+06	267.172	4.07368	0.321478	1.39194e+06	1.1139e+06
897	M210T36	1.24869	-1.43569	0.189134	210.039	210.039	210.04	35.6828	34.2085	37.7802	11	5	5	2.61929e+06	3.48845e+06	3.56233e+06	2.72924e+06	2.1045e+06		2.55857e+06	1.22256e+06	2.96849e+06	2.38098e+06	2.48467e+06	210.039	0.594713	0.32041	2.90076e+06	2.32305e+06
898	M205T130	1.2481	-0.607198	0.563356	205.133	205.133	205.134	130.137	122.577	147.183	31	5	5	7.23972e+06	7.18709e+06	7.39396e+06	2.03257e+06	5.16022e+06		2.52684e+06	2.29412e+06	2.72833e+06	1.07487e+07	4.94828e+06	205.133	2.16895	0.31973	5.80271e+06	4.64925e+06
899	M146T130	1.2474	-2.32622	0.0484477	146.118	146.117	146.118	129.978	129.66	130.434	10	5	5	1.77806e+06	2.12121e+06	2.40417e+06	1.7505e+06	1.96745e+06		1.26135e+06	1.37756e+06	1.81509e+06	1.86466e+06	1.71517e+06	146.118	2.1663	0.318924	2.00428e+06	1.60676e+06
900	M960T192	1.24649	-2.82497	0.0276783	959.52	959.52	959.521	192.196	190.118	192.707	13	5	5	4.45375e+07	4.69643e+07	5.17656e+07	3.80476e+07	3.80865e+07		2.99501e+07	3.77125e+07	3.86645e+07	3.60397e+07	3.36482e+07	959.52	3.20327	0.317876	4.38803e+07	3.5203e+07
901	M947T166	1.24611	-1.70311	0.127909	946.508	946.508	946.509	165.6	165.245	166.029	10	5	5	3.85702e+06	4.40296e+06	4.73933e+06	3.11294e+06	3.49635e+06		2.00057e+06	2.71202e+06	3.51333e+06	3.85626e+06	3.6536e+06	946.508	2.75999	0.317437	3.92172e+06	3.14716e+06
902	M229T194	1.24519	-1.03567	0.353018	229.195	229.195	229.195	194.294	194.286	195.862	19	5	5	3.42077e+07	3.91922e+07	6.94602e+07	2.81117e+07	3.13594e+07		2.80106e+07	3.36393e+07	3.77307e+07	3.44103e+07	2.86986e+07	229.195	3.23823	0.316371	4.04662e+07	3.24979e+07
903	M130T46_2	1.2442	-1.98165	0.0829025	130.098	130.097	130.098	45.9269	45.6353	46.4152	10	5	5	4.78023e+06	5.70362e+06	4.60033e+06	4.74626e+06	6.57499e+06		3.16877e+06	5.31218e+06	4.54511e+06	4.40545e+06	3.79131e+06	130.098	0.765448	0.315218	5.28109e+06	4.24456e+06
904	M105T195	1.24381	-1.47896	0.194634	105.07	105.07	105.07	194.816	194.286	204.272	16	5	5	4.96744e+06	5.30639e+06	6.36933e+06	8.12879e+06	4.02425e+06		4.02857e+06	4.60808e+06	5.63763e+06	4.87075e+06	4.00653e+06	105.07	3.24693	0.314769	5.75924e+06	4.63031e+06
905	M160T24	1.2437	-2.32846	0.0703411	159.969	159.969	159.969	23.9348	22.4459	24.5294	11	5	5	4.25358e+07	4.07431e+07	4.33926e+07	6.08968e+07	5.36837e+07		4.03552e+07	3.79078e+07	3.92276e+07	3.48048e+07	4.16838e+07	159.969	0.398913	0.314638	4.82504e+07	3.87959e+07
906	M332T185	1.2436	-0.714653	0.496442	332.105	332.105	332.106	185.395	184.767	186.346	33	5	5	2.94562e+06	3.46906e+06	7.43207e+06	6.0489e+06	6.59708e+06		2.07743e+06	1.86228e+06	6.80952e+06	7.20276e+06	3.35135e+06	332.105	3.08992	0.314517	5.29855e+06	4.26067e+06
907	M299T183	1.24291	-1.12706	0.306361	299.055	299.055	299.055	183.302	182.174	190.086	21	5	5	4.24571e+06	3.88266e+06	5.92697e+06	2.65403e+06	2.59035e+06		2.30713e+06	2.90211e+06	3.98607e+06	3.23854e+06	3.09401e+06	299.055	3.05503	0.313721	3.85994e+06	3.10557e+06
908	M374T216	1.24287	-0.707195	0.507263	374.363	374.363	374.363	215.714	214.226	229.059	28	5	5	1.45193e+06	2.78781e+06	1.82763e+06	1.67822e+06	1.88974e+06		498945	2.75821e+06	1.84225e+06	2.29637e+06	356740	374.363	3.59523	0.313672	1.92707e+06	1.5505e+06
909	M482T286	1.2428	-2.74154	0.0269354	482.405	482.405	482.405	286.099	273.507	286.645	18	5	5	1.38107e+07	1.25271e+07	1.13753e+07	1.09035e+07	1.14368e+07		7.72184e+06	9.99358e+06	1.0273e+07	1.16544e+07	8.67833e+06	482.405	4.76832	0.313589	1.20107e+07	9.66424e+06
910	M138T386	1.24256	-0.302559	0.771759	138.103	138.102	138.103	385.765	379.297	389.889	15	5	5	2.41354e+07	2.75907e+07	7.56791e+07	1.92254e+07	1.88771e+07		9.57449e+06	7.01291e+06	1.32607e+07	3.22323e+06	1.00127e+08	138.103	6.42942	0.31332	3.31015e+07	2.66397e+07
911	M241T195	1.24255	-1.37741	0.215085	241.195	241.191	241.195	194.811	185.868	204.796	27	5	5	1.01233e+07	6.33777e+06	7.126e+06	5.30083e+06	5.76577e+06		4.44802e+06	5.47309e+06	7.32347e+06	5.66374e+06	4.98086e+06	241.195	3.24685	0.313301	6.93073e+06	5.57784e+06
912	M247T127	1.24148	-2.33595	0.0477184	247.129	247.129	247.129	127.319	122.795	131.457	20	5	5	1.65467e+06	2.04162e+06	1.95066e+06	1.45914e+06	1.72785e+06		1.47612e+06	1.1142e+06	1.57789e+06	1.26458e+06	1.68287e+06	247.129	2.12197	0.312063	1.76679e+06	1.42313e+06
913	M162T24	1.24125	-2.41693	0.0593854	161.969	161.969	161.97	24.4561	24.4163	24.982	10	5	5	4.19655e+06	4.37913e+06	4.74108e+06	6.20122e+06	5.56094e+06		4.08451e+06	4.16255e+06	3.63843e+06	3.84931e+06	4.46983e+06	161.969	0.407601	0.31179	5.01578e+06	4.04092e+06
914	M978T184	1.24056	-1.35907	0.218424	977.522	977.521	977.522	183.826	176.996	184.357	14	5	5	2.87127e+06	3.1138e+06	4.29711e+06	2.43481e+06	4.61347e+06		1.88491e+06	3.34729e+06	2.96893e+06	3.17022e+06	2.59853e+06	977.522	3.06377	0.310991	3.46609e+06	2.79398e+06
915	M482T179	1.2404	-0.652615	0.532394	482.311	482.311	482.311	179.09	178.586	179.116	15	5	5	2.35027e+06	3.47046e+06	3.72689e+06	1.08153e+06	1.46384e+06		1.5991e+06	3.54138e+06	2.57691e+06	1.0494e+06	982469	482.311	2.98483	0.310806	2.4186e+06	1.94985e+06
916	M489T267	1.24031	-1.39117	0.201715	489.357	489.357	489.357	267.215	266.183	267.767	11	5	5	7.00141e+06	1.00159e+07	6.3547e+06	9.87566e+06	1.07633e+07		4.95964e+06	6.59677e+06	6.9837e+06	1.01659e+07	6.77794e+06	489.357	4.45358	0.310698	8.80221e+06	7.0968e+06
917	M492T243_2	1.24014	-1.15909	0.303191	492.388	492.387	492.388	243.287	242.05	245.136	24	5	5	859521	1.03852e+06	1.72723e+06	901569	784669		790089	1.02477e+06	755520	844494	868099	492.388	4.05479	0.310508	1.0623e+06	856595
918	M269T191	1.23957	-1.24924	0.271417	269.044	269.044	269.044	190.898	190.072	195.344	10	5	5	6.45622e+06	7.09668e+06	7.79384e+06	6.1608e+06	6.87583e+06		2.63963e+06	7.98395e+06	6.98889e+06	6.49786e+06	3.6278e+06	269.044	3.18162	0.30984	6.87667e+06	5.54763e+06
919	M601T275	1.23915	-1.42488	0.192622	601.471	601.471	601.471	274.549	272.468	275.093	21	5	5	1.55818e+06	1.67185e+06	1.64572e+06	996885	1.97719e+06		756116	1.37645e+06	1.21607e+06	1.58277e+06	1.4034e+06	601.471	4.57582	0.309356	1.56996e+06	1.26696e+06
920	M496T237	1.23789	-1.24474	0.256722	496.34	496.34	496.34	236.584	219.422	238.297	21	5	5	3.20801e+07	4.12592e+07	5.07156e+07	4.34468e+07	3.64901e+07		3.2684e+07	2.63182e+07	1.69397e+07	4.05723e+07	4.82757e+07	496.34	3.94307	0.307884	4.07984e+07	3.2958e+07
921	M134T32_2	1.23784	-3.40447	0.0175741	134.081	134.081	134.081	31.8438	30.9279	32.3409	10	5	5	9.39219e+06	1.05002e+07	1.03403e+07	9.84753e+06	9.61196e+06		6.75372e+06	9.83734e+06	8.19051e+06	8.02609e+06	7.33659e+06	134.081	0.530731	0.307823	9.93842e+06	8.02885e+06
922	M112T286	1.23726	-0.762596	0.468818	112.087	112.087	112.087	286.142	262.944	295.623	22	5	5	6.94221e+07	5.01728e+07	2.0294e+07	4.8804e+07	2.91552e+07		4.08072e+07	2.13847e+07	5.40224e+07	1.8103e+07	4.17553e+07	112.087	4.76904	0.307153	4.35696e+07	3.52145e+07
923	M342T29	1.2372	-1.63252	0.146836	342.106	342.106	342.106	28.733	28.604	29.2415	12	5	5	2.5503e+06	2.92394e+06	3.78401e+06	2.10555e+06	2.76231e+06		1.98261e+06	1.75651e+06	2.74031e+06	2.59048e+06	2.34787e+06	342.106	0.478883	0.307083	2.82522e+06	2.28356e+06
924	M357T220	1.23706	-0.707005	0.499752	357.355	357.355	357.356	219.892	217.994	221.489	33	5	5	842267	1.25144e+06	2.19484e+06	2.01122e+06	2.67523e+06		1.41832e+06	1.17095e+06	925702	2.83002e+06	910102	357.355	3.66487	0.306918	1.795e+06	1.45102e+06
925	M800T195	1.237	-2.25288	0.05981	800.476	800.476	800.477	194.81	194.289	194.823	10	5	5	3.08738e+06	3.96086e+06	3.67099e+06	3.26284e+06	3.27481e+06		2.4421e+06	2.8699e+06	3.71488e+06	2.36734e+06	2.55635e+06	800.476	3.24683	0.306849	3.45138e+06	2.79011e+06
926	M683T289	1.23666	-0.916709	0.388651	683.449	683.449	683.449	288.752	275.067	289.738	11	5	5	2.36251e+06	2.45891e+06	3.53239e+06	2.04355e+06	1.79254e+06		1.69216e+06	3.21422e+06	2.27673e+06	2.00174e+06	672254	683.449	4.81253	0.306449	2.43798e+06	1.97142e+06
927	M468T277	1.23592	-1.46748	0.183214	468.389	468.389	468.389	277.168	276.126	277.702	16	5	5	1.2012e+07	1.45034e+07	1.10208e+07	1.17213e+07	7.23637e+06		6.65009e+06	8.55646e+06	9.24303e+06	1.21588e+07	9.10162e+06	468.389	4.61947	0.305589	1.12988e+07	9.14199e+06
928	M141T194	1.23527	-1.65539	0.149488	141.018	141.018	141.018	194.295	193.762	203.749	19	5	5	1.17128e+07	1.31337e+07	1.53521e+07	1.93486e+07	1.14914e+07		9.30488e+06	1.21049e+07	1.29501e+07	1.29251e+07	1.02237e+07	141.018	3.23825	0.304823	1.42077e+07	1.15017e+07
929	M655T164	1.23479	-0.963539	0.369358	655.165	655.165	655.166	163.938	163.468	164.46	18	5	5	7.05622e+06	8.28969e+06	8.85724e+06	4.96492e+06	5.98119e+06		5.88709e+06	2.21096e+06	4.39142e+06	9.36788e+06	6.60849e+06	655.165	2.7323	0.304263	7.02985e+06	5.69317e+06
930	M512T244	1.23369	-0.740913	0.4884	512.446	512.446	512.446	244.113	242.354	247.22	15	5	5	895543	2.87373e+06	2.11679e+06	935664	1.35835e+06		1.08896e+06	864705	1.82566e+06	1.6274e+06	1.22387e+06	512.446	4.06855	0.302976	1.63602e+06	1.32612e+06
931	M234T195	1.23222	-1.95168	0.105793	234.193	234.193	234.193	194.815	194.289	204.254	21	5	5	5.90843e+06	4.35215e+06	4.99464e+06	3.96017e+06	3.59175e+06		3.30962e+06	3.50005e+06	4.28149e+06	3.67988e+06	3.73795e+06	234.193	3.24692	0.301259	4.56143e+06	3.7018e+06
932	M124T375	1.23111	-0.365972	0.724354	124.087	124.087	124.087	375.26	366.64	380.385	15	5	5	3.27792e+08	7.96154e+07	2.61802e+08	2.70024e+08	9.75385e+08		7.70421e+08	2.5324e+08	1.8789e+08	2.9398e+08	4.967e+07	124.087	6.25433	0.299956	3.82924e+08	3.1104e+08
933	M963T192	1.23081	-1.89171	0.0954611	962.529	962.529	962.53	191.926	191.666	192.202	10	5	5	1.31174e+06	1.60919e+06	1.77198e+06	1.41068e+06	1.23757e+06		983437	1.3246e+06	1.11532e+06	1.54555e+06	995605	962.529	3.19877	0.299603	1.46823e+06	1.1929e+06
934	M205T198	1.22991	-0.51539	0.621846	205.159	205.158	205.159	198.489	193.762	203.749	20	5	5	5.66388e+07	1.60946e+07	2.22877e+07	1.80205e+07	1.6918e+07		1.15866e+07	1.85486e+07	1.88711e+07	4.20069e+07	1.4653e+07	205.159	3.30816	0.298549	2.59919e+07	2.11332e+07
935	M822T248	1.22985	-0.881067	0.425259	822.478	822.477	822.478	247.743	246.11	253.349	13	5	5	4.21093e+06	5.06371e+06	4.98981e+06	5.09118e+06	5.25558e+06		3.12057e+06	2.59007e+06	7.13052e+06	5.61346e+06	1.55693e+06	822.478	4.12905	0.298483	4.92224e+06	4.00231e+06
936	M681T315	1.22963	-0.881338	0.405451	681.472	681.471	681.472	314.878	309.101	320.298	13	5	5	2.25088e+06	2.48793e+06	2.75867e+06	2.16113e+06	1.12052e+06		930704	1.21039e+06	2.7411e+06	1.3942e+06	2.4898e+06	681.472	5.24797	0.298219	2.15583e+06	1.75324e+06
937	M162T194	1.22946	-1.81568	0.129649	162.136	162.136	162.136	194.289	193.762	203.208	16	5	5	2.38729e+06	1.93586e+06	1.8371e+06	2.72272e+06	1.58949e+06		1.55437e+06	1.81796e+06	1.90581e+06	1.69047e+06	1.5493e+06	162.136	3.23815	0.29803	2.09449e+06	1.70358e+06
938	M301T195	1.22877	-1.3788	0.210827	301.252	301.252	301.252	194.815	194.286	196.926	15	5	5	3.17827e+06	4.20875e+06	3.53044e+06	2.65905e+06	3.36477e+06		1.26882e+06	3.00676e+06	3.37502e+06	3.24666e+06	2.88997e+06	301.252	3.24692	0.297211	3.38826e+06	2.75745e+06
939	M132T24	1.22849	-2.39537	0.0599825	131.974	131.974	131.974	23.93	23.3977	24.4736	10	5	5	9.58832e+06	1.00867e+07	9.72457e+06	1.35822e+07	1.22869e+07		9.19153e+06	8.50759e+06	8.61627e+06	8.52581e+06	1.01481e+07	131.974	0.398833	0.296882	1.10537e+07	8.99786e+06
940	M174T38	1.2275	-1.69891	0.129652	173.985	173.985	173.985	38.1199	37.1659	39.99	12	5	5	6.1172e+06	5.95978e+06	6.15014e+06	8.22689e+06	7.61154e+06		6.75762e+06	6.14791e+06	4.44229e+06	3.88378e+06	6.52025e+06	173.985	0.635332	0.295729	6.81311e+06	5.55037e+06
941	M227T129	1.22668	-2.16733	0.0620766	227.102	227.102	227.103	128.917	128.307	129.624	11	5	5	2.95865e+06	3.55644e+06	3.63567e+06	2.69824e+06	2.8682e+06		2.04775e+06	2.31043e+06	3.09631e+06	2.87284e+06	2.48543e+06	227.102	2.14862	0.294762	3.14344e+06	2.56255e+06
942	M184T129	1.22618	-2.24843	0.0728522	184.097	184.097	184.097	129.387	119.377	130.137	11	5	5	2.04109e+06	3.25978e+06	2.78288e+06	2.74714e+06	2.41737e+06		1.98928e+06	2.28299e+06	2.14966e+06	1.99782e+06	2.38477e+06	184.097	2.15645	0.294166	2.64965e+06	2.16091e+06
943	M363T36	1.22584	-1.05381	0.325997	363.034	363.034	363.035	36.4716	34.0604	38.3698	16	5	5	2.21636e+06	1.13827e+06	1.89453e+06	2.78054e+06	2.79592e+06		1.57596e+06	1.08508e+06	1.86746e+06	1.87606e+06	2.42663e+06	363.034	0.607861	0.29377	2.16512e+06	1.76624e+06
944	M347T206	1.22556	-0.933304	0.378488	347.183	347.182	347.183	205.767	205.266	206.348	15	5	5	2.90221e+06	1.29337e+06	2.78604e+06	1.86201e+06	1.70841e+06		1.79983e+06	1.34408e+06	2.71792e+06	1.14299e+06	1.60515e+06	347.183	3.42945	0.293442	2.11041e+06	1.72199e+06
945	M427T184	1.22555	-1.34321	0.217808	427.357	427.357	427.357	184.35	183.887	184.821	12	5	5	4.7439e+06	5.1461e+06	5.55512e+06	2.81025e+06	4.11403e+06		3.0039e+06	2.56612e+06	4.12779e+06	4.67499e+06	3.87976e+06	427.357	3.07249	0.293427	4.47388e+06	3.65051e+06
946	M164T24	1.22505	-1.53954	0.165457	163.965	163.965	163.965	24.4659	23.9231	24.982	10	5	5	1.35701e+06	1.32271e+06	1.52596e+06	2.17277e+06	1.73349e+06		1.70964e+06	1.38306e+06	1.08154e+06	1.09403e+06	1.35347e+06	163.965	0.407765	0.292836	1.62239e+06	1.32435e+06
947	M372T159	1.22493	-0.839316	0.439088	372.192	372.192	372.192	159.224	158.712	160.272	27	5	5	6.25227e+06	7.43437e+06	8.00785e+06	5.09261e+06	6.48928e+06		2.25676e+06	3.07917e+06	7.8174e+06	9.35872e+06	4.65395e+06	372.192	2.65373	0.292696	6.65528e+06	5.4332e+06
948	M518T166	1.22466	-2.33549	0.0597532	518.101	518.101	518.101	166.312	166.029	167.597	13	5	5	5.30582e+07	5.62552e+07	6.28678e+07	5.17552e+07	5.65286e+07		3.06727e+07	5.04374e+07	4.50793e+07	5.10497e+07	5.1775e+07	518.101	2.77187	0.292384	5.6093e+07	4.58028e+07
949	M175T67	1.22446	-1.82989	0.108018	175.087	175.086	175.087	66.8944	61.0338	70.0957	13	5	5	9.0341e+06	9.23974e+06	6.72906e+06	7.42313e+06	7.86348e+06		4.99847e+06	5.00498e+06	7.40433e+06	7.95552e+06	7.5405e+06	175.087	1.11491	0.29215	8.0579e+06	6.58076e+06
950	M188T76	1.22364	-1.69387	0.132529	188.055	188.055	188.055	76.4334	74.8853	78.0075	12	5	5	3.95495e+06	5.39067e+06	4.94758e+06	3.93663e+06	4.36716e+06		3.19288e+06	2.59118e+06	3.53821e+06	4.79273e+06	4.35206e+06	188.055	1.27389	0.291177	4.5194e+06	3.69341e+06
951	M150T343	1.22331	-1.15508	0.283332	150.103	150.102	150.103	342.689	326.34	359.199	26	5	5	1.33638e+07	9.2174e+06	9.66202e+06	1.03834e+07	7.41611e+06		1.03317e+07	1.07793e+07	7.49633e+06	3.79659e+06	8.5037e+06	150.103	5.71148	0.290791	1.00085e+07	8.18152e+06
952	M158T118	1.223	-1.55987	0.169135	158.118	158.117	158.118	117.964	117.651	118.918	10	5	5	2.87956e+07	3.10192e+07	3.47264e+07	3.31984e+07	2.52243e+07		1.39574e+07	2.75132e+07	2.68759e+07	3.3121e+07	2.36047e+07	158.118	1.96607	0.29043	3.05928e+07	2.50144e+07
953	M178T24	1.22297	-2.08863	0.0840844	177.979	177.979	177.98	23.933	23.3838	24.9969	10	5	5	2.13261e+06	2.14787e+06	2.06341e+06	2.86538e+06	2.92011e+06		1.87191e+06	1.79359e+06	2.28148e+06	1.86836e+06	2.10259e+06	177.979	0.398883	0.290395	2.42587e+06	1.98358e+06
954	M529T38	1.22277	-0.854076	0.418004	529.096	529.095	529.096	38.0624	34.6807	40.1583	11	5	5	3.27051e+06	2.22832e+06	1.80311e+06	2.87339e+06	4.43203e+06		2.07782e+06	1.56903e+06	3.27872e+06	1.50033e+06	3.52021e+06	529.096	0.634373	0.290155	2.92147e+06	2.38922e+06
955	M753T146	1.22223	-1.67351	0.133591	753.177	753.177	753.177	146.149	145.61	146.717	10	5	5	2.00514e+06	2.11096e+06	2.60682e+06	1.58715e+06	1.86916e+06		1.17377e+06	1.50986e+06	1.79758e+06	1.93028e+06	1.91692e+06	753.177	2.43582	0.289515	2.03585e+06	1.66568e+06
956	M615T185	1.22187	-2.17859	0.0617144	615.389	615.389	615.389	184.867	176.367	185.289	29	5	5	2.59286e+07	2.95127e+07	2.8408e+07	3.4109e+07	3.66467e+07		1.90888e+07	2.58717e+07	2.79224e+07	2.85914e+07	2.50568e+07	615.389	3.08112	0.289095	3.0921e+07	2.53062e+07
957	M439T286	1.22072	-1.85686	0.101338	439.382	439.382	439.382	286.133	285.55	287.239	23	5	5	2.52277e+06	2.31959e+06	1.97887e+06	1.61457e+06	2.30013e+06		1.47733e+06	1.99064e+06	1.57643e+06	2.1708e+06	1.57959e+06	439.382	4.76888	0.287728	2.14719e+06	1.75896e+06
958	M636T195	1.22032	-1.28012	0.238453	636.418	636.418	636.419	194.815	194.286	195.346	12	5	5	4.27956e+06	5.2606e+06	5.35208e+06	3.38218e+06	3.89243e+06		1.72969e+06	4.2383e+06	4.51738e+06	3.92028e+06	3.75911e+06	636.418	3.24692	0.287261	4.43337e+06	3.63295e+06
959	M156T214	1.21987	-0.857498	0.424762	156.12	156.12	156.12	213.589	207.958	216.333	21	5	5	2.40273e+06	3.0738e+06	652602	2.92833e+06	2.92832e+06		1.36619e+06	2.2982e+06	1.46672e+06	2.37788e+06	2.3165e+06	156.12	3.55982	0.286724	2.39716e+06	1.9651e+06
960	M215T31	1.2197	-0.814297	0.439209	215.017	215.017	215.018	30.8273	30.1842	31.4712	18	5	5	4.0243e+07	1.25757e+08	1.37376e+08	1.03062e+08	1.12491e+08		2.61427e+07	8.35853e+07	1.00902e+08	1.14232e+08	1.00592e+08	215.017	0.513788	0.286532	1.03786e+08	8.50908e+07
961	M176T32_1	1.21954	-1.30004	0.256177	176.082	176.081	176.082	32.3559	31.4712	32.8643	12	5	5	4.6849e+06	5.18494e+06	4.72513e+06	4.20567e+06	4.88861e+06		1.58626e+06	3.50291e+06	4.87374e+06	5.09182e+06	4.37002e+06	176.082	0.539266	0.286337	4.73785e+06	3.88495e+06
962	M144T33_1	1.21937	-2.62087	0.0322082	144.065	144.065	144.065	33.3492	32.5681	33.5289	10	5	5	9.09448e+06	9.54677e+06	1.00633e+07	9.42186e+06	7.20098e+06		6.89716e+06	6.93978e+06	8.59325e+06	8.0886e+06	6.65401e+06	144.065	0.555821	0.286136	9.06548e+06	7.43456e+06
963	M451T142	1.21905	-0.888986	0.411608	451.123	451.122	451.123	141.914	141.412	145.61	24	5	5	1.67742e+06	543226	1.93042e+06	1.12286e+06	1.90974e+06		1.23147e+06	1.58678e+06	899103	1.10127e+06	1.07423e+06	451.123	2.36523	0.285755	1.43673e+06	1.17857e+06
964	M132T4	1.21859	-3.19212	0.0144893	131.974	131.974	131.974	4.16947	3.1426	6.02229	11	5	5	1.46286e+07	1.77416e+07	1.83704e+07	1.87315e+07	1.91595e+07		1.30181e+07	1.57874e+07	1.40662e+07	1.60187e+07	1.38424e+07	131.974	0.0694912	0.285214	1.77263e+07	1.45466e+07
965	M339T311	1.21819	-1.63513	0.140836	339.345	339.345	339.345	310.509	309.112	311.409	10	5	5	2.26722e+06	2.6437e+06	1.59488e+06	2.01391e+06	2.25576e+06		1.20267e+06	2.03071e+06	1.72727e+06	2.12707e+06	1.75777e+06	339.345	5.17515	0.284735	2.15509e+06	1.7691e+06
966	M230T119	1.21815	-1.62556	0.170832	230.102	230.102	230.102	118.869	118.475	119.295	10	5	5	3.32983e+06	3.4949e+06	3.67469e+06	3.23473e+06	3.743e+06		2.01891e+06	3.58021e+06	3.57397e+06	3.25515e+06	1.9191e+06	230.102	1.98115	0.284687	3.49543e+06	2.86947e+06
967	M553T185	1.21792	-0.655615	0.538593	553.389	553.388	553.389	184.821	175.833	185.289	19	5	5	2.01216e+06	4.6478e+06	4.72734e+06	1.72494e+06	1.46469e+06		1.76428e+06	1.71204e+06	2.19683e+06	3.10809e+06	3.18742e+06	553.389	3.08035	0.284425	2.91539e+06	2.39373e+06
968	M277T140	1.21782	-0.768551	0.466373	277.118	277.118	277.118	139.855	129.364	140.403	19	5	5	2.25513e+06	2.91617e+06	2.63784e+06	1.45423e+06	1.51578e+06		371977	1.84522e+06	1.99324e+06	2.91038e+06	1.73038e+06	277.118	2.33092	0.284298	2.15583e+06	1.77024e+06
969	M294T133	1.21682	-0.966076	0.370083	294.145	294.144	294.145	133.167	132.004	133.761	10	5	5	2.21214e+06	1.28432e+06	1.75867e+06	1.86928e+06	2.13549e+06		1.46286e+06	661802	2.15822e+06	2.21304e+06	1.114e+06	294.145	2.21944	0.283113	1.85198e+06	1.52199e+06
970	M141T173	1.21633	-1.09099	0.323493	141.018	141.018	141.018	173.344	172.831	173.882	10	5	5	4.90586e+06	6.06135e+06	6.55587e+06	4.91035e+06	6.05756e+06		2.64597e+06	3.3266e+06	7.42979e+06	4.21567e+06	5.80572e+06	141.018	2.88906	0.282534	5.6982e+06	4.68475e+06
971	M177T23	1.21475	-1.78102	0.114657	176.972	176.972	176.972	23.3867	22.8742	23.8931	10	5	5	4.12271e+06	5.26349e+06	4.35738e+06	3.604e+06	4.37823e+06		4.62057e+06	3.08147e+06	3.10028e+06	2.94437e+06	4.1383e+06	176.972	0.389779	0.280661	4.34516e+06	3.577e+06
972	M245T24	1.21425	-2.51668	0.0370045	244.946	244.946	244.947	24.4584	24.4163	24.9969	12	5	5	942723	956666	1.18559e+06	961174	1.03808e+06		784716	651944	889736	889657	971086	244.946	0.407641	0.280067	1.01685e+06	837428
973	M543T146	1.21342	-0.791937	0.464186	543.205	543.205	543.205	146.21	145.642	147.183	16	5	5	3.50852e+07	3.93741e+07	4.24011e+07	3.2541e+07	2.71767e+07		3.01076e+07	9.54809e+06	1.97967e+07	3.22763e+07	5.37926e+07	543.205	2.43684	0.279076	3.53156e+07	2.91043e+07
974	M162T126	1.21239	-0.806816	0.460836	162.091	162.091	162.091	125.72	125.039	126.041	10	5	5	5.34628e+06	5.0883e+06	5.33529e+06	4.67043e+06	6.27658e+06		2.85651e+06	1.4768e+06	7.44672e+06	6.5882e+06	3.66824e+06	162.091	2.09533	0.277859	5.34338e+06	4.40729e+06
975	M666T141	1.21214	-1.60355	0.147491	666.174	666.174	666.175	140.913	140.366	153.466	14	5	5	9.85192e+06	1.20994e+07	1.29462e+07	8.44747e+06	9.76166e+06		6.47405e+06	7.79332e+06	9.83758e+06	1.11795e+07	8.52787e+06	666.174	2.34856	0.277554	1.06213e+07	8.76247e+06
976	M181T187	1.21196	-1.66355	0.135047	181.049	181.049	181.049	187.488	186.961	187.946	12	5	5	7.33846e+06	6.328e+06	7.55286e+06	8.58893e+06	9.60352e+06		4.8013e+06	7.95675e+06	7.00149e+06	7.41993e+06	5.33959e+06	181.049	3.1248	0.277341	7.88235e+06	6.50381e+06
977	M946T195	1.20975	-2.54697	0.0412178	945.532	945.531	945.532	194.816	194.286	195.336	14	5	5	3.7562e+07	4.46118e+07	4.4412e+07	3.3327e+07	3.56534e+07		2.83536e+07	3.43046e+07	3.59106e+07	3.25091e+07	3.05799e+07	945.532	3.24693	0.274714	3.91133e+07	3.23316e+07
978	M204T110	1.20946	-0.619477	0.555394	204.085	204.085	204.085	109.544	99.1596	115.802	18	5	5	4.81917e+06	2.73795e+06	3.30396e+06	2.04341e+06	945003		1.76764e+06	1.32297e+06	3.09693e+06	3.5138e+06	1.74967e+06	204.085	1.82573	0.274358	2.7699e+06	2.2902e+06
979	M421T134	1.2089	-1.16138	0.279026	421.149	421.149	421.149	133.569	128.307	134.275	27	5	5	3.71745e+06	3.24573e+06	4.73822e+06	3.27013e+06	2.54956e+06		1.86812e+06	2.35085e+06	3.90466e+06	3.57081e+06	2.79895e+06	421.149	2.22615	0.273697	3.50422e+06	2.89868e+06
980	M209T139	1.20887	-1.49984	0.178996	209.092	209.092	209.092	138.781	137.895	139.516	11	5	5	9.63251e+06	9.39153e+06	8.80669e+06	9.90454e+06	6.85421e+06		5.35393e+06	9.04628e+06	9.76197e+06	5.86224e+06	6.86093e+06	209.092	2.31302	0.273655	8.9179e+06	7.37707e+06
981	M280T148	1.20866	-0.743659	0.486485	280.121	280.118	280.121	147.754	147.18	153.991	43	5	5	662268	773118	2.16207e+06	1.37335e+06	1.5391e+06		755706	884117	1.15487e+06	1.51353e+06	1.07783e+06	280.121	2.46257	0.273405	1.30198e+06	1.07721e+06
982	M174T34_1	1.20855	-1.43556	0.193034	174.04	174.039	174.04	33.9205	33.3449	35.1272	10	5	5	1.24122e+07	1.58621e+07	1.40591e+07	1.10212e+07	8.78743e+06		9.69995e+06	7.2388e+06	1.11744e+07	1.2284e+07	1.10216e+07	174.04	0.565342	0.273274	1.24284e+07	1.02838e+07
983	M381T32	1.20853	-1.46927	0.180019	381.079	381.079	381.079	32.373	31.4712	34.4347	16	5	5	2.05816e+08	2.63938e+08	2.99081e+08	2.00521e+08	2.04433e+08		1.41382e+08	1.59387e+08	2.22336e+08	2.42849e+08	2.05299e+08	381.079	0.53955	0.273253	2.34758e+08	1.94251e+08
984	M246T34	1.20796	-1.85033	0.103406	246.061	246.06	246.061	33.9299	33.5939	34.4633	11	5	5	2.95956e+07	3.78707e+07	3.73966e+07	3.01003e+07	2.58801e+07		2.53373e+07	2.01739e+07	2.85946e+07	3.10926e+07	2.79541e+07	246.061	0.565498	0.272576	3.21686e+07	2.66305e+07
985	M537T187	1.2074	-1.58292	0.15504	537.16	537.16	537.16	187.226	186.441	187.998	12	5	5	1.15375e+06	1.15381e+06	1.53848e+06	1.4256e+06	1.55195e+06		815588	1.43069e+06	1.18072e+06	1.32227e+06	902199	537.16	3.12043	0.271906	1.36472e+06	1.13029e+06
986	M269T195	1.20449	-0.981278	0.367741	269.065	269.065	269.065	194.815	194.286	204.207	19	5	5	1.8703e+06	2.29674e+06	2.38237e+06	2.66381e+06	1.86921e+06		1.10122e+06	2.26402e+06	2.6773e+06	2.25148e+06	906911	269.065	3.24692	0.268422	2.21649e+06	1.84019e+06
987	M317T253	1.20398	-1.32195	0.228573	317.247	317.247	317.247	252.984	252.435	253.83	10	5	5	1.17101e+06	1.23832e+06	1.29807e+06	898794	966185		590513	1.32216e+06	971640	942174	801816	317.247	4.21641	0.267809	1.11448e+06	925661
988	M204T195	1.20307	-1.16194	0.288124	204.183	204.183	204.183	194.811	194.286	204.778	19	5	5	1.08099e+07	1.24373e+07	1.34117e+07	9.17321e+06	1.00193e+07		3.79604e+06	1.08545e+07	1.17902e+07	1.05941e+07	9.38903e+06	204.183	3.24685	0.266726	1.11703e+07	9.28478e+06
989	M304T31_2	1.20273	-2.42866	0.0418996	304.15	304.15	304.15	31.3842	30.9279	31.8714	10	5	5	1.00806e+08	1.05248e+08	1.12429e+08	8.46531e+07	9.96547e+07		7.34088e+07	7.04447e+07	9.25079e+07	9.778e+07	8.38991e+07	304.15	0.523069	0.266317	1.00558e+08	8.36081e+07
990	M198T30	1.20154	-2.2087	0.0601018	198.123	198.123	198.124	30.213	29.2976	30.7807	11	5	5	4.35297e+06	5.59437e+06	4.70045e+06	4.41219e+06	4.70134e+06		2.85669e+06	3.98501e+06	4.19424e+06	4.42877e+06	4.31094e+06	198.123	0.50355	0.26489	4.75226e+06	3.95513e+06
991	M319T100	1.20141	-0.578612	0.589621	319.1	319.1	319.1	100.007	95.3319	102.704	14	5	5	2.76633e+08	9.78674e+07	2.61932e+08	2.53626e+07	2.24962e+08		1.34135e+08	1.02368e+08	1.75819e+08	1.80532e+08	1.45241e+08	319.1	1.66678	0.264731	1.77351e+08	1.47619e+08
992	M188T173_1	1.20137	-1.12059	0.305315	188.092	188.092	188.092	173.356	173.082	173.573	10	5	5	1.00572e+07	8.26339e+06	9.25536e+06	1.01134e+07	6.86076e+06		6.43804e+06	4.15373e+06	1.10983e+07	6.53232e+06	8.86022e+06	188.092	2.88926	0.264684	8.91001e+06	7.41653e+06
993	M318T202	1.20036	-1.32009	0.224171	318.3	318.3	318.3	202.155	201.09	203.211	10	5	5	1.16355e+07	1.91316e+07	1.76188e+07	1.72755e+07	1.46663e+07		1.03463e+07	1.10639e+07	1.48889e+07	1.8729e+07	1.18913e+07	318.3	3.36924	0.263473	1.60655e+07	1.33839e+07
994	M472T186	1.19919	-0.842843	0.426715	472.35	472.35	472.35	185.915	167.6	186.964	20	5	5	4.95873e+06	9.46035e+06	5.7356e+06	4.55367e+06	4.35948e+06		3.7414e+06	2.94968e+06	5.37769e+06	6.50029e+06	5.6705e+06	472.35	3.09857	0.262059	5.81357e+06	4.84791e+06
995	M520T194_2	1.19817	-0.919927	0.391471	520.34	520.339	520.34	194.289	177.022	194.819	17	5	5	2.25027e+07	1.73567e+07	2.09236e+07	2.88639e+07	1.98778e+07		1.08689e+07	1.19738e+07	1.7665e+07	2.97943e+07	2.11083e+07	520.34	3.23815	0.260827	2.1905e+07	1.82821e+07
996	M947T195	1.19771	-1.99029	0.0916035	946.534	946.534	946.535	194.817	194.809	194.823	14	5	5	8.79126e+06	1.12686e+07	1.00736e+07	7.35694e+06	8.6323e+06		6.75083e+06	8.16601e+06	8.79918e+06	7.76471e+06	7.02826e+06	946.534	3.24695	0.260284	9.22455e+06	7.7018e+06
997	M483T170_1	1.19711	-0.792402	0.457082	483.147	483.147	483.147	170.388	170.015	170.906	26	5	5	6.19072e+06	8.88735e+06	9.48875e+06	2.4599e+06	7.25473e+06		3.59568e+06	4.86781e+06	7.34579e+06	7.03262e+06	5.79488e+06	483.147	2.8398	0.259559	6.85629e+06	5.72736e+06
998	M370T151	1.19663	-0.715208	0.494936	370.176	370.176	370.176	150.962	149.279	152.944	28	5	5	1.92757e+06	2.06393e+06	3.92585e+06	1.90653e+06	2.3728e+06		1.44972e+06	2.15615e+06	3.48626e+06	2.02333e+06	1.07703e+06	370.176	2.51603	0.258981	2.43934e+06	2.0385e+06
999	M202T171	1.19606	-1.32586	0.246528	202.126	202.126	202.126	171.261	170.744	171.44	10	5	5	9.45861e+06	9.33241e+06	1.0137e+07	1.50407e+07	1.57612e+07		1.14062e+07	9.67051e+06	9.21028e+06	9.3613e+06	1.02908e+07	202.126	2.85435	0.258286	1.1946e+07	9.98782e+06
1000	M117T194	1.19585	-1.17654	0.292741	117.07	117.07	117.07	194.289	193.762	203.711	13	5	5	1.53424e+06	2.02856e+06	2.80087e+06	1.5904e+06	1.48315e+06		1.33414e+06	1.85016e+06	1.48373e+06	1.56104e+06	1.66259e+06	117.07	3.23815	0.258035	1.88744e+06	1.57833e+06
1001	M195T131	1.19543	-0.576627	0.585926	195.14	195.138	195.14	130.952	130.485	131.481	29	5	5	395829	1.52701e+06	1.62197e+06	1.4261e+06	421923		912861	653832	937315	634744	1.37244e+06	195.14	2.18253	0.257534	1.07857e+06	902238
1002	M425T196_2	1.19337	-1.64766	0.142739	425.377	425.377	425.377	196.383	195.342	197.971	14	5	5	3.68616e+06	4.95055e+06	5.65437e+06	3.81107e+06	4.48525e+06		3.3976e+06	4.41483e+06	4.36862e+06	3.21557e+06	3.53078e+06	425.377	3.27305	0.255042	4.51748e+06	3.78548e+06
1003	M216T145	1.19261	-0.743486	0.487886	216.063	216.063	216.063	145.143	144.605	146.133	16	5	5	1.74366e+07	2.72184e+07	2.9681e+07	2.2371e+07	2.42499e+07		1.63687e+07	3.65151e+06	2.30721e+07	3.09725e+07	2.73576e+07	216.063	2.41906	0.254117	2.41914e+07	2.02845e+07
1004	M382T32	1.19253	-1.43473	0.189833	382.082	382.082	382.082	31.9636	31.4712	32.873	13	5	5	2.33503e+07	3.2012e+07	3.53862e+07	2.38533e+07	2.61688e+07		1.81754e+07	1.9114e+07	2.74326e+07	2.82509e+07	2.50709e+07	382.082	0.532727	0.254022	2.81541e+07	2.36088e+07
1005	M399T184	1.19221	-1.09082	0.307997	399.326	399.325	399.326	184.349	168.788	184.88	13	5	5	6.11696e+06	4.95506e+06	6.81185e+06	3.7818e+06	5.42486e+06		3.9232e+06	3.0891e+06	5.91433e+06	6.09645e+06	3.6998e+06	399.326	3.07248	0.253643	5.41811e+06	4.54458e+06
1006	M438T143	1.19196	-1.73533	0.123654	438.148	438.147	438.148	143.059	142.983	143.596	31	5	5	1.63713e+06	1.87672e+06	2.16188e+06	1.58869e+06	1.8775e+06		1.06789e+06	1.39153e+06	1.69664e+06	1.72122e+06	1.7924e+06	438.148	2.38432	0.253333	1.82839e+06	1.53394e+06
1007	M938T185	1.19181	-1.86575	0.100661	937.515	937.515	937.515	184.898	184.767	185.403	10	5	5	2.7969e+06	3.3145e+06	3.64517e+06	2.84058e+06	2.85429e+06		2.06987e+06	2.21819e+06	3.0364e+06	3.08933e+06	2.55093e+06	937.515	3.08163	0.253151	3.09029e+06	2.59294e+06
1008	M111T315	1.19178	-0.517262	0.619155	111.092	111.092	111.092	314.878	310.224	322.975	15	5	5	2.10167e+07	3.53022e+07	8.15087e+07	3.6086e+07	6.6721e+07		4.61939e+07	5.5352e+07	6.54458e+07	2.20418e+07	1.28782e+07	111.092	5.24797	0.25312	4.81269e+07	4.03823e+07
1009	M383T32_1	1.18878	-1.50061	0.171972	383.077	383.077	383.077	32.3409	31.4712	33.8781	13	5	5	1.30479e+07	1.62173e+07	1.85899e+07	1.31976e+07	1.2837e+07		9.02695e+06	1.08356e+07	1.472e+07	1.38413e+07	1.37321e+07	383.077	0.539015	0.249483	1.4778e+07	1.24312e+07
1010	M527T172	1.18852	-1.38567	0.219577	527.246	527.245	527.246	172.308	171.606	172.831	11	5	5	1.91819e+06	1.85782e+06	2.85769e+06	1.60757e+06	2.40402e+06		1.48474e+06	1.67237e+06	1.93771e+06	2.03798e+06	1.82395e+06	527.246	2.8718	0.249171	2.12906e+06	1.79135e+06
1011	M144T25	1.18792	-1.54966	0.178498	143.959	143.959	143.959	24.699	24.4456	25.0529	10	5	5	1.27268e+06	1.32445e+06	1.58333e+06	2.07918e+06	1.83799e+06		1.36143e+06	1.55546e+06	1.1711e+06	1.31398e+06	1.4147e+06	143.959	0.41165	0.248435	1.61953e+06	1.36333e+06
1012	M236T137	1.18767	-0.63555	0.55549	236.175	236.175	236.176	136.851	136.701	137.271	10	5	5	6.52707e+06	6.92784e+06	8.60214e+06	5.87172e+06	7.21591e+06		1.84674e+06	2.86493e+06	7.3554e+06	1.1295e+07	6.22912e+06	236.175	2.28084	0.248137	7.02894e+06	5.91824e+06
1013	M550T201	1.18755	-0.689142	0.515832	550.314	550.313	550.314	200.573	184.347	201.657	19	5	5	2.76365e+06	2.05446e+06	2.69819e+06	855725	1.20496e+06		1.02594e+06	2.02598e+06	1.98627e+06	1.82931e+06	1.19696e+06	550.314	3.34288	0.247992	1.9154e+06	1.61289e+06
1014	M263T185	1.18702	-0.986539	0.354394	263.2	263.2	263.2	184.761	183.825	184.88	14	5	5	6.1604e+06	7.189e+06	7.54447e+06	5.08983e+06	4.4115e+06		4.66023e+06	3.02929e+06	6.58779e+06	7.14363e+06	4.1854e+06	263.2	3.07935	0.247343	6.07904e+06	5.12126e+06
1015	M517T167	1.18696	-0.60736	0.560454	517.098	517.097	517.098	166.55	166.029	167.077	18	5	5	9.91554e+07	9.81234e+07	2.49334e+08	2.04085e+08	2.21652e+08		5.43091e+07	1.99112e+08	8.3637e+07	1.9606e+08	2.01829e+08	517.098	2.77583	0.247267	1.7447e+08	1.46989e+08
1016	M145T195	1.18695	-0.353226	0.734261	145.101	145.101	145.101	195.339	193.766	204.258	21	5	5	1.19218e+07	4.62109e+07	1.44814e+07	1.10571e+07	9.97513e+06		9.00084e+06	1.17138e+07	1.28066e+07	1.10049e+07	3.43709e+07	145.101	3.25565	0.247254	1.87293e+07	1.57794e+07
1017	M178T194	1.1864	-2.41522	0.044324	178.167	178.167	178.167	194.295	193.762	204.258	17	5	5	5.42897e+06	5.63191e+06	6.15862e+06	5.32008e+06	4.83629e+06		3.73096e+06	4.90602e+06	5.34109e+06	4.8714e+06	4.2253e+06	178.167	3.23825	0.246587	5.47517e+06	4.61496e+06
1018	M526T286	1.18616	-2.23298	0.0560644	526.431	526.431	526.431	285.573	274.026	286.122	14	5	5	1.00453e+07	1.11129e+07	1.08621e+07	1.00071e+07	1.29669e+07		8.21291e+06	9.25279e+06	1.06498e+07	1.03669e+07	7.88082e+06	526.431	4.75955	0.246303	1.09989e+07	9.27265e+06
1019	M483T286	1.18566	-2.48116	0.0385185	483.408	483.408	483.408	286.118	285.55	286.656	20	5	5	2.76235e+06	3.24965e+06	2.91483e+06	2.688e+06	3.29415e+06		2.2054e+06	2.47934e+06	2.71667e+06	2.94145e+06	2.23157e+06	483.408	4.76864	0.245689	2.9818e+06	2.51489e+06
1020	M295T223	1.18513	-0.730074	0.48653	295.118	295.117	295.118	222.557	222.041	222.695	19	5	5	2.61104e+06	4.93683e+06	2.31349e+06	2.33968e+06	3.00949e+06		1.89857e+06	1.2516e+06	2.92111e+06	3.23511e+06	3.52808e+06	295.118	3.70928	0.245047	3.04211e+06	2.5669e+06
1021	M587T196	1.18505	-1.27073	0.249721	587.43	587.43	587.431	195.866	194.809	197.971	17	5	5	1.48457e+06	2.05734e+06	2.45199e+06	1.64744e+06	1.41009e+06		1.48839e+06	1.64659e+06	1.31137e+06	1.8719e+06	1.31973e+06	587.43	3.26443	0.244954	1.81029e+06	1.5276e+06
1022	M476T224	1.18456	-0.602676	0.568934	476.277	476.277	476.277	223.812	222.499	224.789	25	5	5	6.55626e+06	1.63274e+07	1.89664e+07	1.0838e+07	5.28974e+06		6.19297e+06	7.23768e+06	1.12355e+07	1.36697e+07	1.06089e+07	476.277	3.7302	0.244346	1.15956e+07	9.78896e+06
1023	M478T170	1.18227	-0.791776	0.464179	478.192	478.192	478.192	170.388	170.015	170.906	19	5	5	3.26123e+06	4.1815e+06	4.77569e+06	1.1491e+06	3.44923e+06		2.09487e+06	2.59092e+06	3.1874e+06	3.29801e+06	3.0529e+06	478.192	2.8398	0.241561	3.36335e+06	2.84482e+06
1024	M349T196	1.18091	-0.766663	0.470483	349.198	349.198	349.198	195.862	194.817	196.389	19	5	5	4.44685e+06	1.14661e+07	5.38002e+06	6.45207e+06	7.48207e+06		5.95191e+06	8.56359e+06	5.9406e+06	4.75468e+06	4.6197e+06	349.198	3.26437	0.2399	7.04543e+06	5.9661e+06
1025	M687T141	1.18076	-1.14056	0.303502	687.153	687.153	687.153	140.895	140.403	141.066	12	5	5	4.88183e+06	5.63149e+06	5.83751e+06	4.42455e+06	5.03652e+06		3.56063e+06	4.78901e+06	2.30453e+06	5.87642e+06	5.32983e+06	687.153	2.34826	0.239715	5.16238e+06	4.37208e+06
1026	M437T143	1.18032	-2.04367	0.0901237	437.144	437.144	437.144	143.03	142.983	143.596	14	5	5	9.32986e+06	1.04423e+07	1.05969e+07	9.11304e+06	9.43135e+06		6.01539e+06	7.75394e+06	8.69267e+06	9.8899e+06	9.08883e+06	437.144	2.38383	0.239181	9.78268e+06	8.28814e+06
1027	M123T27	1.18029	-1.56144	0.174279	122.925	122.925	122.925	26.5792	26.5101	27.1368	13	5	5	1.48309e+07	1.87872e+07	2.05241e+07	1.5205e+07	1.23503e+07		1.41806e+07	1.13327e+07	1.459e+07	1.48107e+07	1.4304e+07	122.925	0.442987	0.239145	1.63395e+07	1.38436e+07
1028	M107T195	1.17942	-2.24741	0.0557593	107.086	107.086	107.086	194.814	194.286	204.231	16	5	5	5.36386e+06	5.66124e+06	5.27957e+06	4.23916e+06	4.62435e+06		3.52598e+06	4.56411e+06	4.82641e+06	4.17126e+06	4.2517e+06	107.086	3.2469	0.238078	5.03364e+06	4.26789e+06
1029	M218T123	1.17934	-2.22724	0.056679	218.139	218.139	218.139	123.036	122.272	123.624	10	5	5	1.92524e+06	1.99821e+06	2.16092e+06	1.6631e+06	1.69208e+06		1.64415e+06	1.35591e+06	1.61077e+06	1.89028e+06	1.503e+06	218.139	2.0506	0.237976	1.88791e+06	1.60082e+06
1030	M133T222	1.17842	-0.76124	0.479118	133.065	133.065	133.065	222.473	222.034	222.564	10	5	5	1.40789e+06	2.57392e+06	1.06749e+06	1.0563e+06	1.44227e+06		877001	1.26018e+06	1.30845e+06	1.40547e+06	1.55396e+06	133.065	3.70788	0.236857	1.50957e+06	1.28101e+06
1031	M185T24	1.17821	-1.6578	0.142601	184.985	184.985	184.986	24.4549	23.9231	24.982	10	5	5	2.57574e+06	2.40544e+06	3.33003e+06	3.64868e+06	3.1087e+06		2.77692e+06	2.92999e+06	2.17548e+06	2.24907e+06	2.65795e+06	184.985	0.407582	0.236596	3.01372e+06	2.55788e+06
1032	M159T118	1.17778	-1.19055	0.268204	159.121	159.121	159.121	117.836	116.624	118.933	13	5	5	1.68116e+06	1.74577e+06	2.23614e+06	1.98551e+06	1.31964e+06		914708	1.73264e+06	1.46464e+06	1.89362e+06	1.60886e+06	159.121	1.96393	0.236076	1.79364e+06	1.5229e+06
1033	M114T24	1.17685	-1.57036	0.166005	113.964	113.964	113.964	23.933	23.3838	24.5294	10	5	5	2.39016e+07	2.1627e+07	2.3664e+07	3.19233e+07	3.22222e+07		2.24571e+07	2.06846e+07	2.34854e+07	1.98612e+07	2.68121e+07	113.964	0.398883	0.234936	2.66676e+07	2.26601e+07
1034	M422T184	1.17511	-0.854781	0.42466	422.35	422.349	422.35	184.339	175.833	184.874	16	5	5	3.87272e+07	6.51721e+07	6.86214e+07	3.41255e+07	3.70304e+07		2.89471e+07	3.85274e+07	4.03335e+07	5.31381e+07	4.64193e+07	422.35	3.07232	0.232793	4.87353e+07	4.14731e+07
1035	M228T34	1.17493	-1.69606	0.128584	228.05	228.05	228.05	33.9853	33.3965	35.5756	11	5	5	8.17041e+06	1.11422e+07	1.0501e+07	9.20784e+06	8.58052e+06		8.20368e+06	5.82667e+06	8.45862e+06	9.56005e+06	8.46588e+06	228.05	0.566422	0.232569	9.5204e+06	8.10298e+06
1036	M184T31	1.17455	-2.31771	0.0510844	184.073	184.073	184.073	31.4076	30.9279	31.8714	10	5	5	2.78584e+08	2.86496e+08	3.07673e+08	2.40843e+08	2.72401e+08		2.03905e+08	2.01544e+08	2.58531e+08	2.69453e+08	2.46594e+08	184.073	0.52346	0.232105	2.77199e+08	2.36005e+08
1037	M319T136	1.17362	-0.865556	0.421403	319.151	319.151	319.151	136.194	135.7	136.748	16	5	5	8.12456e+06	2.31839e+07	2.4616e+07	1.82356e+07	2.13486e+07		1.2523e+07	1.31651e+07	1.85383e+07	1.8988e+07	1.81651e+07	319.151	2.2699	0.230966	1.91017e+07	1.62759e+07
1038	M286T32_3	1.17356	-2.25623	0.0550386	286.139	286.139	286.14	31.5973	30.9279	31.9187	10	5	5	1.49902e+07	1.35515e+07	1.44848e+07	1.16215e+07	1.37463e+07		9.93919e+06	1.01677e+07	1.34812e+07	1.24164e+07	1.22752e+07	286.139	0.526622	0.230886	1.36789e+07	1.16559e+07
1039	M142T24	1.17347	-1.82687	0.128046	141.959	141.958	141.959	24.1756	23.3977	24.5294	10	5	5	3.53667e+07	3.33763e+07	3.61297e+07	4.98167e+07	4.26667e+07		3.42957e+07	2.96416e+07	3.48575e+07	3.55597e+07	3.38273e+07	141.959	0.402926	0.230779	3.94712e+07	3.36363e+07
1040	M383T32_2	1.17322	-0.596208	0.568202	383.083	383.083	383.084	32.4051	31.4712	34.4004	17	5	5	1.44055e+06	5.32349e+06	5.12899e+06	3.67783e+06	3.02654e+06		1.11549e+06	2.73502e+06	4.40907e+06	3.83674e+06	3.75531e+06	383.083	0.540085	0.230469	3.71948e+06	3.17033e+06
1041	M665T141	1.17272	-1.38079	0.205243	665.171	665.171	665.171	141.037	140.366	153.761	24	5	5	3.0175e+07	3.60271e+07	4.05954e+07	2.72143e+07	3.17988e+07		2.04063e+07	2.54366e+07	3.35489e+07	3.47406e+07	2.72573e+07	665.171	2.35062	0.229861	3.31622e+07	2.82779e+07
1042	M438T286	1.1711	-1.80766	0.112895	438.379	438.379	438.379	286.099	275.14	287.239	18	5	5	1.06739e+07	1.0119e+07	8.95801e+06	8.41002e+06	1.05262e+07		6.91223e+06	8.03298e+06	9.90552e+06	9.73856e+06	6.98458e+06	438.379	4.76831	0.227864	9.73743e+06	8.31477e+06
1043	M637T280	1.17099	-0.869975	0.415616	637.305	637.305	637.305	279.861	279.768	280.344	24	5	5	4.2921e+06	1.71885e+06	2.55037e+06	2.83227e+06	2.92754e+06		2.17733e+06	3.37282e+06	2.26282e+06	2.42136e+06	1.99559e+06	637.305	4.66434	0.22773	2.86423e+06	2.44598e+06
1044	M797T195	1.17097	-0.841096	0.425997	797.467	797.467	797.468	194.818	194.286	195.869	20	5	5	1.34903e+08	9.053e+07	1.75334e+08	1.15554e+08	1.28185e+08		4.30548e+07	1.2867e+08	1.42415e+08	1.27015e+08	1.09247e+08	797.467	3.24697	0.227707	1.28901e+08	1.1008e+08
1045	M178T129	1.17072	-0.751788	0.48071	178.123	178.122	178.123	128.915	120.519	129.237	13	5	5	3.90537e+06	4.99521e+06	5.00634e+06	4.21619e+06	2.99795e+06		3.63437e+06	1.04673e+06	5.54623e+06	4.15152e+06	3.66222e+06	178.123	2.14858	0.227397	4.22421e+06	3.60821e+06
1046	M199T187	1.16892	-1.55962	0.15759	199.06	199.06	199.06	187.491	186.925	188.035	13	5	5	4.14797e+06	4.23514e+06	5.50592e+06	5.05101e+06	5.65009e+06		3.65727e+06	5.00973e+06	4.50059e+06	4.64627e+06	3.22284e+06	199.06	3.12485	0.225171	4.91803e+06	4.20734e+06
1047	M283T194	1.16761	-1.26086	0.249617	283.242	283.242	283.242	194.294	193.769	202.137	17	5	5	5.84169e+06	6.53866e+06	6.22601e+06	4.32296e+06	8.04974e+06		3.96166e+06	5.83359e+06	5.85768e+06	5.85021e+06	5.02899e+06	283.242	3.23823	0.223553	6.19581e+06	5.30642e+06
1048	M284T224	1.16751	-1.01844	0.342513	284.331	284.331	284.331	223.87	222.695	225.666	12	5	5	6.16837e+06	7.53799e+06	5.48966e+06	7.91535e+06	5.50528e+06		5.42325e+06	7.07751e+06	7.13729e+06	2.94359e+06	5.35526e+06	284.331	3.73117	0.223436	6.52333e+06	5.58738e+06
1049	M411T166	1.16728	-0.388485	0.715674	411.174	411.174	411.174	165.551	164.98	166.554	22	5	5	2.51765e+06	2.3841e+06	2.48403e+06	1.7474e+06	1.73251e+06		656339	651375	2.2175e+06	4.76932e+06	1.01404e+06	411.174	2.75918	0.223148	2.17314e+06	1.86172e+06
1050	M165T195	1.16692	-1.02848	0.340026	165.127	165.127	165.127	194.814	193.246	206.889	16	5	5	2.90803e+06	3.22443e+06	3.71174e+06	2.0402e+06	2.02926e+06		1.78049e+06	2.47406e+06	2.77614e+06	2.81307e+06	2.07969e+06	165.127	3.24689	0.222701	2.78273e+06	2.38469e+06
1051	M601T195	1.16539	-1.10443	0.319173	601.4	601.4	601.4	194.818	194.289	195.869	20	5	5	1.36941e+07	2.18961e+07	1.55045e+07	1.17187e+07	1.25677e+07		1.12328e+07	1.38833e+07	1.4392e+07	1.37566e+07	1.14184e+07	601.4	3.24697	0.220816	1.50762e+07	1.29366e+07
1052	M961T179	1.16498	-1.42849	0.196901	960.524	960.524	960.524	179.447	168.651	179.659	14	5	5	8.16801e+06	5.63934e+06	9.36158e+06	9.29612e+06	8.11989e+06		5.70424e+06	6.202e+06	7.72153e+06	7.99696e+06	7.21263e+06	960.524	2.99078	0.220309	8.11699e+06	6.96747e+06
1053	M118T32	1.16454	-2.01015	0.0809914	118.086	118.086	118.086	32.428	32.0246	32.9854	10	5	5	4.13274e+08	4.89243e+08	5.03417e+08	4.09502e+08	4.30257e+08		3.01094e+08	3.81723e+08	4.05084e+08	4.53628e+08	3.86857e+08	118.086	0.540467	0.219766	4.49138e+08	3.85677e+08
1054	M360T229	1.1643	-0.618935	0.568926	360.375	360.374	360.375	228.76	226.992	231.414	35	5	5	715859	718158	703771	786160	704824		192202	918877	302771	1.02869e+06	674156	360.375	3.81267	0.219463	725754	623339
1055	M351T194	1.16121	-0.965339	0.364351	351.304	351.304	351.305	194.292	193.764	195.346	15	5	5	1.03233e+06	1.52055e+06	1.81039e+06	1.08994e+06	1.13848e+06		1.36076e+06	1.24579e+06	792629	927597	1.3498e+06	351.304	3.2382	0.215629	1.31834e+06	1.13531e+06
1056	M211T185	1.15992	-1.12457	0.300336	211.06	211.06	211.06	184.821	184.244	184.88	11	5	5	8.05239e+06	1.07981e+07	1.19654e+07	6.84595e+06	8.00746e+06		7.02882e+06	6.90744e+06	9.94068e+06	8.32524e+06	7.17074e+06	211.06	3.08035	0.214021	9.13386e+06	7.87459e+06
1057	M968T195	1.15964	-1.32245	0.245323	967.514	967.513	967.514	194.815	194.286	194.823	13	5	5	1.38444e+07	1.55879e+07	1.56538e+07	1.34136e+07	1.41085e+07		6.83981e+06	1.37588e+07	1.48251e+07	1.36335e+07	1.35557e+07	967.514	3.24692	0.213673	1.45216e+07	1.25226e+07
1058	M331T185_2	1.15961	-1.57852	0.161156	331.102	331.102	331.102	184.872	184.767	185.301	11	5	5	4.79603e+07	5.33368e+07	5.59635e+07	4.40111e+07	4.62091e+07		3.41078e+07	3.41697e+07	5.04683e+07	5.07121e+07	4.39593e+07	331.102	3.0812	0.21364	4.94962e+07	4.26834e+07
1059	M253T28	1.15846	-1.07375	0.314666	253.007	253.006	253.007	28.1674	27.5987	28.708	17	5	5	1.32195e+06	1.84702e+06	1.74855e+06	1.15024e+06	1.25723e+06		1.13321e+06	977816	1.67327e+06	1.41251e+06	1.12624e+06	253.007	0.469457	0.212208	1.465e+06	1.26461e+06
1060	M801T138	1.15711	-0.708107	0.501907	801.271	801.27	801.271	137.793	136.858	137.975	15	5	5	1.9961e+06	2.83707e+06	1.01148e+06	2.23797e+06	3.00511e+06		1.29626e+06	1.73945e+06	2.00245e+06	2.73667e+06	1.80742e+06	801.271	2.29655	0.210528	2.21755e+06	1.91645e+06
1061	M138T122	1.15535	-1.86235	0.102872	138.091	138.091	138.091	122.063	120.731	140.981	25	5	5	2.92766e+06	2.64474e+06	2.76499e+06	2.53609e+06	2.26068e+06		2.01511e+06	1.98882e+06	2.64671e+06	2.64645e+06	2.07107e+06	138.091	2.03438	0.208325	2.62683e+06	2.27363e+06
1062	M213T122	1.1551	-1.34092	0.222106	213.123	213.123	213.123	121.619	120.429	122.577	11	5	5	5.98189e+06	5.37985e+06	4.80211e+06	3.60448e+06	4.4587e+06		3.88998e+06	3.87086e+06	4.70756e+06	4.95004e+06	3.55555e+06	213.123	2.02698	0.208017	4.84541e+06	4.1948e+06
1063	M149T184	1.15482	-1.24867	0.24892	149.132	149.132	149.132	183.826	183.71	184.357	10	5	5	9.23838e+06	1.02295e+07	1.07792e+07	7.39235e+06	8.37954e+06		6.03665e+06	6.5432e+06	9.87248e+06	9.58695e+06	7.81024e+06	149.132	3.06377	0.207664	9.20378e+06	7.9699e+06
1064	M150T36	1.15416	-0.801321	0.458932	150.058	150.055	150.058	35.6828	32.4521	36.204	14	5	5	7.45807e+06	9.06095e+06	8.81833e+06	6.7203e+06	7.34188e+06		6.05146e+06	7.35875e+06	2.56511e+06	9.85773e+06	8.30405e+06	150.058	0.594713	0.206838	7.87991e+06	6.82742e+06
1065	M599T248	1.15389	-0.748258	0.47643	599.394	599.394	599.394	247.767	236.189	253.468	11	5	5	6.30421e+06	4.97564e+06	6.22982e+06	8.94699e+06	5.06179e+06		4.70471e+06	2.54467e+06	6.17017e+06	7.63662e+06	6.2587e+06	599.394	4.12945	0.20651	6.30369e+06	5.46297e+06
1066	M119T199	1.15368	-0.992223	0.350252	119.086	119.086	119.086	198.998	193.762	203.761	20	5	5	2.1238e+07	2.34244e+07	2.22871e+07	1.33747e+07	1.80814e+07		1.02733e+07	1.93582e+07	2.08308e+07	1.94485e+07	1.53867e+07	119.086	3.31663	0.206238	1.96811e+07	1.70595e+07
1067	M617T166	1.15273	-1.53456	0.16626	617.184	617.183	617.184	166.032	165.505	166.55	20	5	5	1.22724e+06	1.76016e+06	1.66946e+06	1.35938e+06	1.71891e+06		1.19258e+06	1.10876e+06	1.50077e+06	1.42016e+06	1.48805e+06	617.184	2.7672	0.20505	1.54703e+06	1.34206e+06
1068	M192T138	1.15223	-0.61324	0.557334	192.065	192.065	192.065	138.318	137.382	139.516	11	5	5	8.19834e+06	5.20392e+06	4.91349e+06	9.06732e+06	9.97614e+06		1.06426e+07	8.04231e+06	4.59715e+06	4.26542e+06	4.87602e+06	192.065	2.3053	0.204424	7.47184e+06	6.4847e+06
1069	M272T192	1.15222	-1.44891	0.210753	272.258	272.258	272.258	192.198	191.165	193.249	16	5	5	2.43123e+06	2.9266e+06	2.10236e+06	3.52831e+06	2.93526e+06		2.51446e+06	2.31184e+06	2.65327e+06	2.31732e+06	2.28741e+06	272.258	3.2033	0.204415	2.78475e+06	2.41686e+06
1070	M534T292	1.14965	-0.854532	0.425124	534.488	534.488	534.488	292.463	281.346	295.043	13	5	5	6.47901e+06	5.18005e+06	1.11245e+07	7.43074e+06	6.88125e+06		5.05955e+06	5.2664e+06	7.27164e+06	7.50042e+06	7.1687e+06	534.488	4.87438	0.201198	7.4191e+06	6.45334e+06
1071	M161T131	1.14919	-0.731251	0.504699	161.107	161.107	161.107	131.18	118.375	131.534	12	5	5	1.41605e+07	1.38194e+07	1.42363e+07	1.34041e+07	1.45343e+07		5.66465e+06	1.97483e+07	1.42058e+07	1.34726e+07	7.95575e+06	161.107	2.18633	0.200614	1.40309e+07	1.22094e+07
1072	M366T194	1.149	-0.775407	0.465813	366.323	366.323	366.323	194.293	193.766	194.823	14	5	5	1.02395e+07	1.80237e+07	1.14198e+07	8.85659e+06	9.26212e+06		8.104e+06	9.69257e+06	1.036e+07	1.35764e+07	8.57288e+06	366.323	3.23822	0.200385	1.15603e+07	1.00612e+07
1073	M192T194	1.14893	-1.11155	0.300953	192.183	192.183	192.183	194.295	193.769	196.389	13	5	5	3.87789e+06	3.20783e+06	2.83338e+06	2.60476e+06	4.26231e+06		2.3368e+06	2.75296e+06	3.17618e+06	3.69733e+06	2.64695e+06	192.183	3.23825	0.200294	3.35723e+06	2.92205e+06
1074	M309T195	1.14836	-0.376797	0.71942	309.118	309.118	309.118	195.344	193.242	203.215	21	5	5	1.83157e+06	2.65243e+06	2.13585e+06	1.15291e+06	1.24226e+06		300514	1.22855e+06	3.62828e+06	1.28204e+06	1.41098e+06	309.118	3.25573	0.199571	1.803e+06	1.57007e+06
1075	M221T130	1.14713	-0.586378	0.57436	221.121	221.121	221.121	129.624	128.915	129.91	32	5	5	1.01887e+06	3.52893e+06	3.61388e+06	2.73518e+06	3.06633e+06		2.20171e+06	2.32552e+06	3.13355e+06	3.35179e+06	1.15977e+06	221.121	2.1604	0.198024	2.79264e+06	2.43447e+06
1076	M275T195	1.14649	-1.60584	0.154084	275.237	275.237	275.237	194.815	194.809	195.333	12	5	5	6.26253e+06	6.21703e+06	7.36531e+06	5.40084e+06	5.0009e+06		4.54821e+06	5.96707e+06	5.53288e+06	5.49204e+06	4.84166e+06	275.237	3.24692	0.197227	6.04932e+06	5.27637e+06
1077	M288T152	1.14588	-0.446961	0.674403	288.134	288.134	288.134	152.414	151.374	152.958	22	5	5	738791	1.1197e+06	859756	986665	720181		991733	1.52644e+06	831061	215513	297017	288.134	2.54023	0.196451	885020	772352
1078	M194T145	1.14582	-0.610955	0.563776	194.081	194.081	194.081	144.88	144.096	145.506	10	5	5	7.78988e+07	1.24037e+08	1.2967e+08	8.87519e+07	1.02766e+08		7.20955e+07	2.66847e+07	1.03501e+08	1.38636e+08	1.15631e+08	194.081	2.41467	0.196382	1.04625e+08	9.13096e+07
1079	M183T123	1.14527	-0.687309	0.511781	183.149	183.149	183.149	122.614	122.272	123.106	10	5	5	8.24808e+06	9.3654e+06	9.92838e+06	4.9412e+06	6.3836e+06		7.46623e+06	2.57087e+06	8.90641e+06	7.31377e+06	7.67944e+06	183.149	2.04356	0.195686	7.77333e+06	6.78734e+06
1080	M410T166	1.14475	-0.3787	0.721741	410.171	410.171	410.171	165.504	165.058	166.554	14	5	5	1.09977e+07	1.09534e+07	1.18818e+07	8.18759e+06	7.41094e+06		1.26618e+06	6.62589e+06	1.00081e+07	2.00655e+07	5.21505e+06	410.171	2.7584	0.195038	9.88628e+06	8.63615e+06
1081	M171T195	1.1445	-0.66679	0.530301	171.117	171.117	171.117	194.817	192.725	204.231	27	5	5	5.51716e+06	2.39127e+06	4.10489e+06	3.8374e+06	2.1737e+06		4.22081e+06	3.33091e+06	2.63111e+06	3.02625e+06	2.53964e+06	171.117	3.24695	0.194719	3.60488e+06	3.14974e+06
1082	M235T24	1.14442	-2.07768	0.0868149	234.961	234.961	234.961	24.4575	23.9121	24.982	12	5	5	924634	1.21131e+06	1.30292e+06	1.23725e+06	1.17554e+06		925991	1.0288e+06	1.08712e+06	996624	1.07468e+06	234.961	0.407624	0.194611	1.17033e+06	1.02264e+06
1083	M119T32	1.1436	-1.53819	0.162801	119.09	119.083	119.09	32.4502	31.7833	32.9854	11	5	5	1.6884e+07	1.85872e+07	2.13751e+07	1.57538e+07	1.67243e+07		1.19004e+07	1.58908e+07	1.65588e+07	1.84626e+07	1.52952e+07	119.09	0.540837	0.193587	1.78649e+07	1.56216e+07
1084	M244T194	1.14348	-0.738942	0.484582	244.214	244.214	244.214	194.292	192.719	195.869	25	5	5	2.40449e+06	1.97194e+06	3.20687e+06	2.0202e+06	2.46234e+06		1.29363e+06	2.83092e+06	2.85199e+06	1.32281e+06	2.2525e+06	244.214	3.2382	0.193433	2.41317e+06	2.11037e+06
1085	M224T210	1.14327	-0.495784	0.635702	224.092	224.091	224.092	209.956	209.468	210.032	10	5	5	2.17422e+07	4.18801e+07	4.84876e+07	2.90271e+07	3.27481e+07		1.95011e+07	1.76646e+07	4.07911e+07	5.47043e+07	1.94332e+07	224.092	3.49927	0.193168	3.4777e+07	3.04189e+07
1086	M768T150	1.14304	-1.47632	0.183627	768.17	768.169	768.17	150.368	150.321	150.874	13	5	5	1.73624e+06	2.00101e+06	2.22003e+06	1.87601e+06	1.74823e+06		1.22086e+06	1.71885e+06	1.71527e+06	2.06982e+06	1.65772e+06	768.17	2.50613	0.192872	1.9163e+06	1.6765e+06
1087	M244T177	1.14215	-0.541206	0.603267	244.118	244.118	244.118	176.764	176.492	177.022	11	5	5	4.22938e+06	7.01496e+06	6.69596e+06	3.32663e+06	3.09428e+06		1.96506e+06	5.85497e+06	4.4605e+06	5.79658e+06	3.25212e+06	244.118	2.94607	0.191753	4.87224e+06	4.26585e+06
1088	M967T195	1.14161	-1.10052	0.320341	966.511	966.51	966.511	194.816	194.286	194.823	16	5	5	4.40033e+07	5.1545e+07	4.87019e+07	4.113e+07	4.52102e+07		2.15096e+07	4.71156e+07	4.8249e+07	4.17597e+07	4.3353e+07	966.511	3.24693	0.191072	4.61181e+07	4.03974e+07
1089	M772T384	1.14151	-0.692627	0.51173	772.468	772.468	772.468	383.525	380.877	386.121	11	5	5	1.79261e+06	2.48282e+06	3.12883e+06	2.90215e+06	3.16948e+06		1.1617e+06	1.80077e+06	2.86513e+06	2.46768e+06	3.51008e+06	772.468	6.39208	0.190938	2.69518e+06	2.36107e+06
1090	M605T195	1.14038	-1.65888	0.157856	605.441	605.44	605.441	195.341	195.333	196.391	13	5	5	7.21656e+06	8.46064e+06	8.90336e+06	6.21208e+06	6.59207e+06		6.04822e+06	6.9032e+06	7.02728e+06	6.5689e+06	6.23515e+06	605.441	3.25568	0.189511	7.47694e+06	6.55655e+06
1091	M781T195	1.14011	-1.84213	0.103847	781.473	781.473	781.474	195.338	194.809	195.346	10	5	5	1.31609e+07	1.51444e+07	1.55234e+07	1.17108e+07	1.32097e+07		1.06981e+07	1.26377e+07	1.40628e+07	1.14576e+07	1.14443e+07	781.473	3.25563	0.189174	1.37498e+07	1.20601e+07
1092	M360T29	1.14003	-0.909439	0.393848	359.999	359.999	359.999	29.2244	28.764	29.7729	13	5	5	1.57212e+07	2.27471e+07	2.42681e+07	1.49817e+07	1.45353e+07		1.43447e+07	1.20592e+07	1.79366e+07	1.98302e+07	1.67513e+07	359.999	0.487073	0.189074	1.84507e+07	1.61844e+07
1093	M304T211	1.13958	-2.13265	0.0656995	304.3	304.3	304.3	210.785	209.495	212.072	10	5	5	3.47273e+06	3.59807e+06	3.51385e+06	3.62409e+06	4.3192e+06		2.90358e+06	3.70192e+06	3.17638e+06	3.45078e+06	3.02587e+06	304.3	3.51308	0.188506	3.70559e+06	3.2517e+06
1094	M258T252	1.13865	-0.822205	0.435656	258.243	258.243	258.243	252.421	251.769	252.959	13	5	5	1.65126e+06	1.51196e+06	1.32432e+06	2.26637e+06	1.86881e+06		1.62955e+06	736677	1.64147e+06	1.80853e+06	1.75655e+06	258.243	4.20702	0.18732	1.72454e+06	1.51456e+06
1095	M346T203	1.13801	-1.03365	0.351966	346.331	346.331	346.331	203.189	201.614	216.806	18	5	5	3.08217e+06	6.25878e+06	4.83152e+06	4.19447e+06	4.44104e+06		4.01816e+06	3.95622e+06	4.1766e+06	4.39171e+06	3.49932e+06	346.331	3.38647	0.186512	4.5616e+06	4.0084e+06
1096	M482T195	1.13749	-0.51122	0.624203	482.399	482.399	482.399	195.333	194.289	196.909	23	5	5	834356	2.59275e+06	1.94522e+06	1.14389e+06	1.56943e+06		611628	1.93404e+06	1.60282e+06	1.29697e+06	1.66289e+06	482.399	3.25555	0.185849	1.61713e+06	1.42167e+06
1097	M540T243	1.13694	-0.188094	0.855568	540.306	540.306	540.306	242.657	236.164	245.156	30	5	5	494970	275344	3.81474e+06	982068	1.06464e+06		170858	638619	742878	934908	3.34574e+06	540.306	4.04428	0.185155	1.32635e+06	1.1666e+06
1098	M475T33	1.13603	-0.831651	0.430643	475.177	475.176	475.177	32.9006	32.4059	33.5289	10	5	5	4.17779e+06	3.21198e+06	3.16541e+06	3.9797e+06	5.11523e+06		3.01846e+06	2.15616e+06	3.35314e+06	4.71529e+06	4.05408e+06	475.177	0.548344	0.184004	3.93002e+06	3.45942e+06
1099	M303T130	1.13563	-1.03828	0.331917	303.105	303.104	303.105	129.66	129.364	130.264	19	5	5	700320	1.02039e+06	987348	791279	934346		671833	550991	973368	957617	750353	303.105	2.161	0.183492	886736	780832
1100	M324T267	1.13465	-0.883495	0.402766	324.289	324.289	324.29	267.227	266.774	267.674	15	5	5	1.56891e+06	2.65445e+06	2.75394e+06	1.99351e+06	2.34705e+06		1.34918e+06	1.83533e+06	2.41457e+06	2.50422e+06	1.87145e+06	324.289	4.45378	0.182251	2.26357e+06	1.99495e+06
1101	M133T135	1.13449	-0.723611	0.49893	133.084	133.084	133.084	135.358	134.805	135.701	20	5	5	5.42325e+06	6.64696e+06	7.13911e+06	4.96744e+06	5.83524e+06		4.74519e+06	2.10617e+06	5.78368e+06	7.28059e+06	6.53846e+06	133.084	2.25597	0.182048	6.0024e+06	5.29082e+06
1102	M732T384	1.13432	-0.688641	0.513518	732.437	732.437	732.437	384.049	382.654	386.736	11	5	5	1.54107e+06	2.21418e+06	2.44739e+06	2.49179e+06	2.85449e+06		1.15875e+06	1.61551e+06	2.27277e+06	2.00172e+06	3.13262e+06	732.437	6.40082	0.181829	2.30978e+06	2.03627e+06
1103	M504T156	1.13299	-0.853509	0.433401	504.121	504.121	504.121	156.081	155.562	156.602	12	5	5	7.73477e+08	9.17303e+08	9.59157e+08	7.81619e+08	8.36344e+08		6.05356e+08	3.8544e+08	9.11234e+08	9.65275e+08	8.99637e+08	504.121	2.60135	0.180133	8.5358e+08	7.53389e+08
1104	M324T30_1	1.13179	-1.29586	0.231174	324.041	324.041	324.042	30.3083	29.8409	30.8398	15	5	5	1.41828e+07	1.77927e+07	1.85988e+07	1.37803e+07	1.46769e+07		1.17902e+07	1.15163e+07	1.53408e+07	1.67494e+07	1.44317e+07	324.041	0.505138	0.178611	1.58063e+07	1.39657e+07
1105	M345T28	1.13153	-0.549549	0.605685	344.905	344.905	344.905	28.1674	27.5987	28.6971	18	5	5	1.8464e+06	2.10604e+06	2.28241e+06	1.53972e+06	1.61756e+06		611706	913609	2.12178e+06	2.30779e+06	2.34547e+06	344.905	0.469457	0.178281	1.87843e+06	1.66007e+06
1106	M131T197	1.13152	-0.251155	0.808044	131.086	131.085	131.086	196.914	193.766	204.272	21	5	5	6.29745e+06	6.26052e+06	6.86271e+06	5.6814e+06	2.08632e+07		4.8889e+06	5.82308e+06	2.04478e+07	5.19912e+06	4.2635e+06	131.086	3.2819	0.178268	9.19305e+06	8.12448e+06
1107	M542T302	1.13137	-0.621374	0.551725	541.538	541.538	541.538	302.052	299.174	311.932	14	5	5	5.98081e+06	1.02118e+07	7.29374e+06	5.51437e+06	5.60301e+06		6.93664e+06	3.41675e+06	7.92001e+06	7.98173e+06	4.33062e+06	541.538	5.0342	0.178068	6.92074e+06	6.11715e+06
1108	M180T117	1.13121	-0.988023	0.362936	180.051	180.051	180.052	117.333	116.11	117.745	19	5	5	1.34383e+06	1.61399e+06	2.1005e+06	1.22093e+06	1.29875e+06		1.09557e+06	1.29125e+06	1.44994e+06	1.54768e+06	1.31459e+06	180.051	1.95555	0.177863	1.5156e+06	1.33981e+06
1109	M227T120_1	1.13084	-0.643098	0.547517	227.139	227.139	227.139	119.85	118.476	129.387	16	5	5	2.56937e+06	3.29474e+06	5.52522e+06	2.86128e+06	2.49837e+06		2.67969e+06	2.94716e+06	3.29792e+06	3.56078e+06	2.3255e+06	227.139	1.99749	0.177399	3.34979e+06	2.96221e+06
1110	M257T203	1.1306	-0.528292	0.615388	257.19	257.19	257.19	202.661	183.689	203.187	16	5	5	8.36195e+06	5.84424e+06	1.1018e+07	7.70135e+06	7.12853e+06		3.55415e+06	4.1262e+06	1.08153e+07	1.04256e+07	6.50583e+06	257.19	3.37768	0.177095	8.01082e+06	7.08543e+06
1111	M279T141	1.12902	-0.307623	0.767964	279.17	279.17	279.17	140.543	140.366	141.449	15	5	5	6.92736e+06	2.7162e+07	2.71969e+07	6.96748e+06	8.03835e+06		9.14968e+06	5.20455e+06	1.39852e+07	1.79926e+07	2.12417e+07	279.17	2.34238	0.175073	1.52584e+07	1.35147e+07
1112	M497T237	1.12901	-0.612542	0.557289	497.343	497.343	497.343	236.678	235.928	238.297	15	5	5	8.19095e+06	9.47934e+06	1.09381e+07	1.08723e+07	4.8592e+06		6.98403e+06	6.51695e+06	9.16346e+06	4.77881e+06	1.18302e+07	497.343	3.94463	0.175053	8.86798e+06	7.85468e+06
1113	M926T194	1.129	-1.78007	0.116658	925.515	925.514	925.515	194.292	193.762	194.811	11	5	5	1.0812e+07	1.1722e+07	1.15794e+07	9.2718e+06	9.18592e+06		8.55316e+06	1.0651e+07	9.60204e+06	9.26104e+06	8.49727e+06	925.515	3.2382	0.175039	1.05142e+07	9.31289e+06
1114	M439T222	1.12885	-0.379242	0.717464	439.2	439.2	439.2	222.339	221.923	222.558	16	5	5	684722	3.32181e+06	1.50605e+06	1.19216e+06	1.63901e+06		1.14555e+06	1.73172e+06	1.64803e+06	2.09716e+06	768896	439.2	3.70566	0.174858	1.66875e+06	1.47827e+06
1115	M135T195	1.12881	-0.285196	0.782916	135.117	135.117	135.117	195.335	193.766	204.284	20	5	5	1.35666e+07	4.07572e+07	1.42848e+07	1.25392e+07	1.09737e+07		1.00923e+07	1.222e+07	1.35941e+07	3.52789e+07	1.04241e+07	135.117	3.25559	0.174801	1.84243e+07	1.63219e+07
1116	M213T198	1.12853	-0.317367	0.759357	213.164	213.163	213.164	198.473	184.357	203.227	30	5	5	1.98405e+07	1.49913e+07	6.38634e+06	1.27894e+07	2.32726e+06		7.24986e+06	7.85549e+06	3.13249e+06	1.75713e+07	1.41096e+07	213.164	3.30788	0.174446	1.1267e+07	9.98375e+06
1117	M327T139	1.1284	-0.60348	0.576727	327.201	327.201	327.201	139.357	139.305	140.029	17	5	5	1.35359e+06	1.51603e+06	1.43095e+06	1.66525e+06	1.50168e+06		972808	2.3837e+06	1.36097e+06	1.00159e+06	898725	327.201	2.32262	0.174277	1.4935e+06	1.32356e+06
1118	M323T30_2	1.12794	-1.10912	0.303875	323.046	323.046	323.047	30.2812	29.8409	31.3851	13	5	5	2.5768e+07	2.94473e+07	3.53179e+07	2.22955e+07	2.39685e+07		2.10508e+07	2.05504e+07	2.65022e+07	2.87414e+07	2.44361e+07	323.046	0.504687	0.173688	2.73595e+07	2.42562e+07
1119	M259T202	1.12734	-0.768514	0.472224	259.205	259.205	259.206	202.136	193.242	203.227	22	5	5	1.6019e+07	1.96367e+07	2.08769e+07	1.47294e+07	1.69536e+07		1.26598e+07	8.17706e+06	1.9965e+07	2.04763e+07	1.69732e+07	259.205	3.36893	0.172918	1.76431e+07	1.56503e+07
1120	M214T156	1.12671	-0.636886	0.545272	214.107	214.107	214.109	155.558	144.605	165.148	28	5	5	1.0259e+07	1.35899e+07	1.30811e+07	6.15235e+06	7.17135e+06		6.10015e+06	7.75594e+06	1.16983e+07	9.50014e+06	9.54753e+06	214.107	2.59262	0.17212	1.00508e+07	8.92042e+06
1121	M258T204	1.12619	-1.13473	0.289539	258.279	258.279	258.279	203.707	201.614	213.119	15	5	5	2.12467e+06	2.83796e+06	1.89799e+06	2.28847e+06	2.04722e+06		2.20128e+06	2.06964e+06	1.62624e+06	2.3864e+06	1.65825e+06	258.279	3.39512	0.171444	2.23926e+06	1.98836e+06
1122	M540T175	1.12575	-1.11194	0.30481	540.119	540.119	540.119	174.52	173.972	174.928	16	5	5	2.96057e+06	3.34146e+06	3.30626e+06	2.76334e+06	3.74485e+06		2.68974e+06	2.00154e+06	3.4022e+06	3.52208e+06	2.70064e+06	540.119	2.90868	0.170889	3.2233e+06	2.86324e+06
1123	M110T288	1.12525	-0.26905	0.795292	110.072	110.072	110.072	287.99	280.299	297.614	16	5	5	6.73075e+07	6.14642e+06	2.69907e+07	2.22619e+07	2.84771e+07		4.62775e+07	2.3943e+07	3.62623e+07	2.59777e+07	1.89443e+06	110.072	4.79983	0.170252	3.02367e+07	2.6871e+07
1124	M691T385	1.12487	-0.727434	0.490118	691.402	691.402	691.402	384.512	382.775	386.736	10	5	5	4.54321e+06	6.03444e+06	7.40863e+06	7.08388e+06	7.64319e+06		3.83595e+06	4.46522e+06	6.75334e+06	5.61139e+06	8.41608e+06	691.402	6.40853	0.169754	6.54267e+06	5.8164e+06
1125	M461T203	1.12472	-1.17428	0.274365	461.144	461.144	461.144	203.189	202.137	204.207	10	5	5	7.52207e+06	9.56363e+06	9.60731e+06	6.95721e+06	7.3417e+06		5.75801e+06	7.27553e+06	8.57001e+06	8.25398e+06	6.58883e+06	461.144	3.38647	0.169565	8.19838e+06	7.28927e+06
1126	M635T195	1.1244	-0.589183	0.57273	635.415	635.414	635.415	194.812	194.286	195.333	13	5	5	1.16192e+07	6.76544e+06	1.45897e+07	9.85979e+06	1.1333e+07		3.5045e+06	1.1408e+07	1.25561e+07	1.03881e+07	1.03176e+07	635.415	3.24687	0.169153	1.08334e+07	9.63486e+06
1127	M527T286	1.1242	-0.940164	0.385089	527.435	527.434	527.435	285.609	284.503	286.122	23	5	5	2.89007e+06	3.01892e+06	3.45727e+06	2.93949e+06	1.68017e+06		2.08055e+06	2.63069e+06	2.66162e+06	2.83273e+06	2.23521e+06	527.435	4.76015	0.168896	2.79719e+06	2.48816e+06
1128	M476T146	1.12393	-0.702847	0.517169	476.306	476.306	476.307	146.148	145.61	146.22	15	5	5	1.48387e+06	1.75146e+06	1.82302e+06	1.81912e+06	1.69239e+06		1.06025e+06	2.52438e+06	1.54126e+06	1.27657e+06	1.22246e+06	476.306	2.4358	0.16855	1.71397e+06	1.52499e+06
1129	M168T33	1.1237	-1.3135	0.227133	168.065	168.065	168.065	33.202	32.5681	33.9112	10	5	5	4.48488e+06	5.28276e+06	6.29616e+06	4.67785e+06	4.66045e+06		4.37464e+06	3.90183e+06	4.90302e+06	5.34127e+06	4.08504e+06	168.065	0.553367	0.168254	5.08042e+06	4.52116e+06
1130	M237T137	1.12349	-0.242962	0.818136	237.16	237.159	237.16	136.805	131.804	139.002	24	5	5	4.67956e+06	7.39363e+07	8.10356e+07	4.15363e+06	2.81008e+07		3.57424e+07	1.74773e+07	4.05308e+07	4.7852e+07	2.92098e+07	237.16	2.28008	0.167987	3.83812e+07	3.41625e+07
1131	M384T195	1.12345	-1.43782	0.191058	384.334	384.334	384.334	194.817	194.289	195.869	17	5	5	5.39272e+06	6.15739e+06	5.99267e+06	4.86088e+06	5.05839e+06		4.09481e+06	5.34343e+06	5.87321e+06	4.89832e+06	4.23471e+06	384.334	3.24695	0.167931	5.49241e+06	4.8889e+06
1132	M441T195	1.12325	-1.41507	0.202257	441.372	441.372	441.373	194.817	194.809	195.346	14	5	5	4.53625e+08	5.42171e+08	5.43393e+08	3.89863e+08	4.24275e+08		3.63583e+08	4.44004e+08	4.70528e+08	4.27101e+08	3.89896e+08	441.372	3.24695	0.167675	4.70666e+08	4.19022e+08
1133	M204T32_1	1.12295	-1.44198	0.188448	204.077	204.076	204.077	32.3409	31.7645	32.9834	11	5	5	3.35476e+06	3.98976e+06	3.90235e+06	3.0496e+06	3.67957e+06		3.07776e+06	2.57074e+06	3.69285e+06	3.64015e+06	3.02642e+06	204.077	0.539015	0.167289	3.59521e+06	3.20158e+06
1134	M177T33_1	1.12293	-1.28853	0.255476	177.062	177.062	177.062	32.8963	32.0246	33.3536	10	5	5	7.30448e+07	6.46192e+07	6.40929e+07	6.93446e+07	7.17978e+07		6.34367e+07	3.94373e+07	6.57742e+07	7.06373e+07	6.60751e+07	177.062	0.548272	0.167271	6.85799e+07	6.10721e+07
1135	M219T136	1.12208	-0.76019	0.481901	219.076	219.076	219.076	135.673	135.121	135.912	11	5	5	1.47097e+07	1.68863e+07	1.60612e+07	1.27923e+07	1.46827e+07		1.3165e+07	1.32548e+07	1.85614e+07	1.57007e+07	6.27615e+06	219.076	2.26122	0.166174	1.50264e+07	1.33916e+07
1136	M302T33	1.12171	-0.640062	0.544432	302.027	302.027	302.027	32.5681	32.0246	33.5289	15	5	5	2.90411e+07	3.89797e+07	4.06406e+07	2.88417e+07	2.76799e+07		1.34585e+07	2.33689e+07	3.6567e+07	3.98109e+07	3.40543e+07	302.027	0.542802	0.165702	3.30366e+07	2.94519e+07
1137	M146T136	1.12155	-0.887535	0.408579	146.063	146.06	146.063	135.668	95.7789	153.076	51	5	5	5.14026e+08	5.84897e+08	5.8031e+08	4.23765e+08	4.98592e+08		3.89761e+08	4.915e+08	5.97777e+08	2.87745e+08	5.52865e+08	146.063	2.26113	0.165488	5.20318e+08	4.6393e+08
1138	M982T192	1.12125	-1.10869	0.301462	981.502	981.502	981.503	192.196	191.678	192.707	10	5	5	9.76594e+06	9.60364e+06	9.60554e+06	9.89515e+06	1.3737e+07		1.18744e+07	9.03488e+06	8.62558e+06	9.02455e+06	8.359e+06	981.502	3.20326	0.165107	1.05214e+07	9.38368e+06
1139	M433T186	1.1212	-0.746751	0.482347	433.11	433.11	433.112	186.442	185.914	190.625	13	5	5	1.90588e+06	2.00147e+06	2.13194e+06	1.42479e+06	1.63762e+06		992260	1.13653e+06	2.0738e+06	1.95192e+06	1.96331e+06	433.11	3.10737	0.165044	1.82034e+06	1.62356e+06
1140	M195T121	1.12106	-0.641121	0.546409	195.113	195.113	195.113	121.394	120.218	122.063	10	5	5	7.09754e+06	9.53598e+06	9.42022e+06	6.85294e+06	7.51628e+06		3.37054e+06	7.11996e+06	1.01746e+07	9.48124e+06	5.91133e+06	195.113	2.02324	0.164869	8.08459e+06	7.21153e+06
1141	M601T157	1.12045	-0.522293	0.623739	601.174	601.174	601.174	156.605	156.085	157.128	17	5	5	7.87442e+06	8.67451e+06	1.04472e+07	7.26236e+06	7.46449e+06		4.3673e+06	2.84223e+06	9.31126e+06	1.11271e+07	9.58991e+06	601.174	2.61008	0.164074	8.34459e+06	7.44756e+06
1142	M344T139	1.12028	-0.633923	0.558101	344.228	344.228	344.228	139.393	139.354	139.972	28	5	5	1.92374e+06	1.75802e+06	1.84212e+06	2.13236e+06	2.00896e+06		1.14619e+06	2.95643e+06	1.71966e+06	1.40303e+06	1.40214e+06	344.228	2.32322	0.163864	1.93304e+06	1.72549e+06
1143	M223T32_1	1.12013	-1.60472	0.147945	223.071	223.071	223.071	31.94	31.4712	32.4521	10	5	5	6.2774e+07	6.54486e+07	6.94673e+07	5.3997e+07	5.80729e+07		5.2322e+07	4.4485e+07	5.89241e+07	6.18266e+07	5.89826e+07	223.071	0.532334	0.163661	6.1952e+07	5.53081e+07
1144	M155T31	1.11987	-0.506661	0.631986	154.985	154.985	154.99	30.546	23.3838	31.2599	24	5	5	797755	2.81697e+06	3.95439e+06	3.07109e+06	2.74413e+06		2.01145e+06	2.40946e+06	3.25795e+06	2.01727e+06	2.25553e+06	154.985	0.5091	0.163336	2.67687e+06	2.39033e+06
1145	M556T276	1.11966	-1.00801	0.345966	556.442	556.441	556.442	275.608	274.043	276.216	14	5	5	7.6779e+06	8.56773e+06	7.30317e+06	7.42151e+06	4.85586e+06		4.91857e+06	6.17567e+06	6.3307e+06	7.47804e+06	7.09442e+06	556.442	4.59347	0.163059	7.16523e+06	6.39948e+06
1146	M177T32	1.11924	-1.60436	0.148058	177.066	177.065	177.066	32.3143	31.8163	32.9283	10	5	5	5.759e+06	5.9297e+06	6.43818e+06	4.71641e+06	5.47068e+06		4.46866e+06	4.50619e+06	5.53056e+06	5.63072e+06	5.16137e+06	177.066	0.538573	0.16252	5.6628e+06	5.0595e+06
1147	M399T181	1.11829	-0.959429	0.365873	399.128	399.126	399.129	180.68	171.762	181.587	41	5	5	5.12722e+06	6.88903e+06	7.54949e+06	4.98834e+06	5.74023e+06		4.40936e+06	4.57981e+06	6.00597e+06	6.76827e+06	5.32652e+06	399.128	3.01133	0.161291	6.05886e+06	5.41799e+06
1148	M455T187	1.11812	-0.851495	0.419566	455.118	455.118	455.118	186.998	186.437	187.497	13	5	5	3.50347e+06	4.34874e+06	5.17395e+06	5.47781e+06	5.63458e+06		2.91175e+06	4.92632e+06	5.08398e+06	5.06252e+06	3.60391e+06	455.118	3.11663	0.161077	4.82771e+06	4.3177e+06
1149	M215T29	1.11761	-0.383867	0.71283	214.84	214.84	214.84	28.6971	28.0803	29.2976	20	5	5	3.66969e+06	5.40212e+06	6.02354e+06	2.2116e+06	1.53126e+06		1.82998e+06	2.28578e+06	4.4181e+06	4.511e+06	3.81099e+06	214.84	0.478285	0.160412	3.76764e+06	3.37117e+06
1150	M195T195	1.11707	-1.33767	0.217786	195.174	195.174	195.174	194.823	194.286	204.272	21	5	5	1.32402e+07	1.42962e+07	1.56555e+07	1.23193e+07	1.1447e+07		1.00083e+07	1.3259e+07	1.41008e+07	1.15451e+07	1.10279e+07	195.174	3.24705	0.159714	1.33916e+07	1.19882e+07
1151	M338T311	1.11692	-2.03784	0.077418	338.341	338.341	338.341	310.738	309.624	310.886	10	5	5	1.05937e+07	9.3293e+06	8.88104e+06	9.07782e+06	9.16776e+06		7.66458e+06	9.82044e+06	8.50206e+06	7.94324e+06	8.19393e+06	338.341	5.17897	0.159531	9.40991e+06	8.42485e+06
1152	M180T132_1	1.11653	-0.70788	0.509428	180.102	180.102	180.102	131.534	130.957	142.473	17	5	5	3.75224e+06	2.18469e+06	2.34835e+06	1.93981e+06	1.99095e+06		2.1724e+06	2.15915e+06	2.39376e+06	2.48977e+06	1.72598e+06	180.102	2.19223	0.159026	2.44321e+06	2.18821e+06
1153	M555T174_1	1.11595	-0.570583	0.584708	555.09	555.089	555.09	174.402	173.972	174.928	21	5	5	1.63938e+06	2.29489e+06	2.46603e+06	1.29796e+06	1.76926e+06		1.24207e+06	1.07427e+06	2.01421e+06	2.5617e+06	1.59156e+06	555.09	2.9067	0.158272	1.8935e+06	1.69676e+06
1154	M526T276	1.11583	-0.642494	0.542353	526.395	526.395	526.395	275.608	274.561	276.7	11	5	5	683729	968398	1.41025e+06	1.56403e+06	1.47664e+06		766902	1.27436e+06	1.29649e+06	1.17631e+06	955468	526.395	4.59347	0.158112	1.22061e+06	1.09391e+06
1155	M298T194	1.11566	-0.793863	0.45018	298.261	298.261	298.261	194.293	194.286	194.815	17	5	5	1.85429e+06	2.55812e+06	2.82895e+06	1.78585e+06	2.66926e+06		1.64992e+06	1.58428e+06	2.7378e+06	2.2094e+06	2.30254e+06	298.261	3.23822	0.157893	2.33929e+06	2.09679e+06
1156	M190T257	1.11513	-1.25059	0.249737	190.05	190.05	190.05	256.762	256.156	257.524	10	5	5	6.56141e+06	6.55214e+06	7.87661e+06	6.0191e+06	6.25715e+06		5.11065e+06	5.94846e+06	5.299e+06	7.62977e+06	5.84392e+06	190.05	4.27937	0.157216	6.65328e+06	5.96636e+06
1157	M154T30	1.11476	-0.547353	0.59907	154.134	154.133	154.134	29.7533	29.2976	30.2573	14	5	5	1.08681e+06	1.61001e+06	2.45498e+06	1.49201e+06	1.90322e+06		1.15065e+06	1.05905e+06	1.5092e+06	1.60769e+06	2.34054e+06	154.134	0.495888	0.156733	1.7094e+06	1.53343e+06
1158	M222T32	1.11456	-1.70098	0.127446	222.087	222.087	222.087	31.9636	31.4712	33.0504	11	5	5	1.46517e+07	1.46436e+07	1.49181e+07	1.19144e+07	1.31302e+07		1.20037e+07	1.03481e+07	1.32338e+07	1.38837e+07	1.26701e+07	222.087	0.532727	0.156471	1.38516e+07	1.24279e+07
1159	M948T195	1.11272	-1.61096	0.145886	947.537	947.536	947.537	194.814	194.286	194.823	10	5	5	1.54786e+06	1.65566e+06	1.87187e+06	1.42537e+06	1.64098e+06		1.46256e+06	1.67322e+06	1.56294e+06	1.29743e+06	1.32078e+06	947.537	3.2469	0.154096	1.62835e+06	1.46339e+06
1160	M267T47	1.11257	-0.678139	0.518399	267.145	267.145	267.145	46.6961	31.9165	47.5492	13	5	5	1.70576e+06	2.4864e+06	2.30272e+06	1.1869e+06	2.24134e+06		1.16117e+06	2.15796e+06	2.01917e+06	1.92749e+06	1.65325e+06	267.145	0.778268	0.153902	1.98462e+06	1.78381e+06
1161	M245T84_1	1.11247	-0.814134	0.454471	245.132	245.132	245.132	83.8367	81.6714	85.4902	16	5	5	6.05834e+06	6.65775e+06	6.7048e+06	7.21347e+06	7.49759e+06		4.65795e+06	6.8548e+06	4.81087e+06	8.98247e+06	5.37514e+06	245.132	1.39728	0.153767	6.82639e+06	6.13625e+06
1162	M651T184	1.1122	-0.563421	0.593859	651.41	651.41	651.411	184.334	177.539	184.874	15	5	5	2.64553e+06	3.21292e+06	2.75835e+06	2.1755e+06	2.06963e+06		1.52517e+06	1.32482e+06	3.21807e+06	3.2902e+06	2.20609e+06	651.41	3.07223	0.153423	2.57239e+06	2.31287e+06
1163	M257T138	1.11072	-1.3068	0.227691	257.081	257.08	257.081	138.292	137.88	138.489	10	5	5	4.0862e+06	4.70416e+06	4.21704e+06	3.39883e+06	3.88539e+06		2.92176e+06	3.47889e+06	3.76897e+06	4.29029e+06	3.80891e+06	257.081	2.30488	0.151501	4.05832e+06	3.65376e+06
1164	M302T145	1.10979	-0.273874	0.793496	302.15	302.15	302.15	145.095	144.055	145.626	18	5	5	4.91899e+06	9.85019e+06	1.12923e+07	6.34127e+06	5.75692e+06		1.40536e+06	1.58157e+07	6.01265e+06	7.46705e+06	3.68388e+06	302.15	2.41826	0.150282	7.63193e+06	6.87694e+06
1165	M264T129	1.10905	-0.328875	0.753185	264.17	264.17	264.171	129.384	122.986	129.635	12	5	5	2.34072e+06	3.65594e+06	3.99525e+06	2.55737e+06	1.83947e+06		1.45962e+06	366101	3.913e+06	4.4531e+06	2.78213e+06	264.17	2.1564	0.149323	2.87775e+06	2.59479e+06
1166	M617T195	1.10889	-1.22727	0.259333	617.404	617.404	617.405	194.817	194.289	195.344	13	5	5	2.95455e+07	3.51917e+07	3.49354e+07	2.48286e+07	2.78505e+07		2.36042e+07	3.0321e+07	3.08288e+07	2.65407e+07	2.60963e+07	617.404	3.24695	0.149118	3.04703e+07	2.74782e+07
1167	M200T147	1.10884	-0.692322	0.50855	200.092	200.092	200.092	146.659	146.165	147.056	10	5	5	5.10087e+06	6.97855e+06	7.7324e+06	5.0283e+06	5.14099e+06		3.76109e+06	4.15926e+06	6.8507e+06	6.68119e+06	5.586e+06	200.092	2.44431	0.149053	5.99622e+06	5.40765e+06
1168	M782T195	1.10826	-1.47933	0.199448	782.476	782.476	782.476	194.821	194.809	195.344	10	5	5	5.56585e+06	6.58894e+06	7.03747e+06	5.08422e+06	5.4444e+06		5.10564e+06	5.7837e+06	5.41585e+06	5.44219e+06	5.0701e+06	782.476	3.24702	0.148302	5.94417e+06	5.3635e+06
1169	M323T134	1.10798	-0.183292	0.862579	323.143	323.143	323.143	133.607	133.093	134.275	34	5	5	2.10814e+06	3.01655e+06	3.76491e+06	3.54816e+06	4.73631e+06		962468	829560	2.63024e+06	1.00729e+07	1.00522e+06	323.143	2.22678	0.147929	3.43481e+06	3.10007e+06
1170	M442T195	1.10755	-1.25888	0.249402	442.376	442.375	442.376	194.817	194.809	195.867	14	5	5	1.4383e+08	1.71528e+08	1.70952e+08	1.23142e+08	1.35469e+08		1.16648e+08	1.43612e+08	1.5077e+08	1.37076e+08	1.24477e+08	442.376	3.24695	0.147373	1.48984e+08	1.34517e+08
1171	M322T30	1.10616	-1.10995	0.299608	322.043	322.043	322.043	30.3257	29.8409	31.339	16	5	5	2.33679e+08	2.72631e+08	2.92268e+08	2.04998e+08	2.279e+08		1.93452e+08	1.87458e+08	2.44994e+08	2.60781e+08	2.26607e+08	322.043	0.505429	0.145557	2.46295e+08	2.22658e+08
1172	M168T129	1.10539	-0.499257	0.639533	168.102	168.102	168.102	128.608	128.307	139.446	11	5	5	4.80163e+06	4.25768e+06	5.76681e+06	4.24164e+06	4.65738e+06		2.7871e+06	3.8912e+06	3.80976e+06	7.65077e+06	3.32436e+06	168.102	2.14347	0.144553	4.74503e+06	4.29264e+06
1173	M410T318	1.10475	-0.323328	0.754777	410.326	410.326	410.326	318.461	307.551	325.005	17	5	5	2.13574e+07	8.30136e+06	3.41719e+07	2.66576e+07	1.46574e+07		1.34021e+07	2.14811e+07	2.97229e+07	2.45969e+07	5.97301e+06	410.326	5.30768	0.143719	2.10291e+07	1.90352e+07
1174	M216T31	1.10469	-0.623005	0.561617	216.021	216.021	216.021	30.8057	30.1842	31.4301	15	5	5	2.81787e+06	3.72253e+06	4.1929e+06	3.38682e+06	1.55469e+06		2.60721e+06	2.39263e+06	3.17556e+06	3.00992e+06	3.00398e+06	216.021	0.513428	0.143644	3.13496e+06	2.83786e+06
1175	M112T375	1.10431	-0.320401	0.757037	112.087	112.087	112.087	374.988	360.664	389.366	29	5	5	1.52104e+07	4.19803e+07	5.01227e+07	5.99233e+07	3.19581e+07		2.00943e+07	5.45507e+07	2.96613e+07	1.64652e+07	5.96087e+07	112.087	6.2498	0.14314	3.9839e+07	3.6076e+07
1176	M222T30	1.10375	-0.48109	0.646496	222.029	222.029	222.029	29.7488	29.179	30.3083	13	5	5	1.2963e+07	4.08011e+07	4.26789e+07	2.8794e+07	3.12888e+07		2.08773e+07	2.17533e+07	3.23893e+07	3.65114e+07	3.02811e+07	222.029	0.495813	0.142418	3.13052e+07	2.83625e+07
1177	M172T4	1.1037	-0.907533	0.393484	171.993	171.993	171.993	4.13497	2.61967	8.38989	10	5	5	1.75614e+07	1.28743e+07	1.83029e+07	2.23443e+07	1.8954e+07		1.50919e+07	1.7657e+07	1.8797e+07	1.27419e+07	1.72895e+07	171.993	0.0689162	0.14235	1.80074e+07	1.63154e+07
1178	M316T197	1.1028	-0.616166	0.554922	316.284	316.284	316.284	196.912	195.856	197.967	12	5	5	2.92587e+07	4.81726e+07	4.6368e+07	3.18491e+07	3.27015e+07		2.77996e+07	2.53075e+07	4.35894e+07	4.44612e+07	2.9634e+07	316.284	3.28187	0.141177	3.767e+07	3.41583e+07
1179	M514T280	1.10252	-0.413721	0.689948	513.507	513.507	513.507	279.781	277.223	286.658	17	5	5	1.01385e+07	2.15068e+07	1.42457e+07	1.07767e+07	1.05592e+07		1.41432e+07	7.193e+06	9.58919e+06	1.94422e+07	1.06078e+07	513.507	4.66302	0.140811	1.34454e+07	1.21951e+07
1180	M617T185	1.1022	-0.617137	0.557622	617.394	617.394	617.395	184.755	179.114	184.88	11	5	5	1.38817e+06	1.57318e+06	1.67852e+06	1.15616e+06	1.1291e+06		891967	851129	1.43697e+06	1.79935e+06	1.30359e+06	617.394	3.07925	0.140388	1.38503e+06	1.2566e+06
1181	M231T194_1	1.10187	-1.09685	0.313126	231.174	231.174	231.174	193.765	184.755	203.215	27	5	5	5.84955e+06	6.02356e+06	8.12651e+06	5.56601e+06	5.91371e+06		5.238e+06	5.63755e+06	6.71106e+06	5.5301e+06	5.45229e+06	231.174	3.22942	0.139955	6.29587e+06	5.7138e+06
1182	M322T156	1.10043	-0.400202	0.700088	322.107	322.107	322.107	155.821	147.771	162.97	12	5	5	2.19545e+06	3.89214e+06	3.3082e+06	2.03078e+06	4.20167e+06		1.40153e+06	3.37973e+06	2.01926e+06	4.65005e+06	2.75141e+06	322.107	2.59701	0.138064	3.12565e+06	2.8404e+06
1183	M581T219	1.10021	-0.725191	0.490495	581.383	581.383	581.384	219.422	209.468	221.054	13	5	5	2.62801e+07	2.73058e+07	1.4581e+07	2.14868e+07	2.25415e+07		1.85342e+07	2.27801e+07	2.57174e+07	1.62108e+07	1.8734e+07	581.383	3.65703	0.137776	2.24391e+07	2.03953e+07
1184	M241T32_2	1.09969	-1.63704	0.146422	241.101	241.101	241.101	31.94	31.4712	32.4521	10	5	5	4.02914e+07	4.01305e+07	4.21316e+07	3.52973e+07	3.77576e+07		3.39385e+07	2.95654e+07	3.72883e+07	4.03576e+07	3.67267e+07	241.101	0.532334	0.137093	3.91217e+07	3.55753e+07
1185	M204T129	1.09968	-0.557883	0.602726	204.123	204.123	204.123	128.558	119.398	130.137	22	5	5	3.95163e+06	3.64336e+06	3.29469e+06	3.96606e+06	3.19337e+06		2.76103e+06	5.13813e+06	3.74521e+06	1.74426e+06	3.02448e+06	204.123	2.14263	0.13708	3.60982e+06	3.28262e+06
1186	M187T131	1.09936	-0.67593	0.530013	187.116	187.116	187.116	130.778	120.942	131.481	17	5	5	1.46096e+06	1.23599e+06	1.48282e+06	1.52148e+06	1.278e+06		947849	1.91411e+06	1.38191e+06	1.09538e+06	1.00921e+06	187.116	2.17963	0.136666	1.39585e+06	1.26969e+06
1187	M771T384	1.09928	-0.545263	0.604157	771.465	771.465	771.465	384.06	382.775	386.736	10	5	5	4.23554e+06	5.73909e+06	6.69799e+06	6.53228e+06	6.98942e+06		3.07274e+06	4.30249e+06	6.31056e+06	5.619e+06	8.16258e+06	771.465	6.40101	0.136558	6.03886e+06	5.49347e+06
1188	M142T136	1.09905	-0.364979	0.726022	142.065	142.065	142.065	135.645	134.805	135.912	25	5	5	1.07124e+07	5.49515e+06	1.39474e+07	9.62377e+06	1.18152e+07		8.32032e+06	4.52517e+06	5.68529e+06	1.588e+07	1.25333e+07	142.065	2.26075	0.136258	1.03188e+07	9.38881e+06
1189	M767T150	1.09894	-1.02538	0.341691	767.167	767.166	767.167	150.383	150.321	150.881	10	5	5	4.89569e+06	5.71851e+06	6.10516e+06	4.89092e+06	5.16093e+06		3.45993e+06	4.60711e+06	5.23178e+06	5.84691e+06	5.21512e+06	767.167	2.50639	0.136118	5.35424e+06	4.87217e+06
1190	M263T131	1.09893	-0.203074	0.84417	263.212	263.212	263.223	130.687	118.875	131.699	25	5	5	2.11339e+06	505381	3.80623e+06	1.3937e+06	1.02329e+06		1.47283e+06	1.82957e+06	594443	625506	3.52363e+06	263.212	2.17812	0.136105	1.7684e+06	1.6092e+06
1191	M269T194	1.09847	-1.37719	0.221613	269.226	269.226	269.226	194.294	193.766	204.258	21	5	5	7.28783e+06	7.97442e+06	8.43306e+06	7.43218e+06	7.63943e+06		5.7042e+06	7.34325e+06	7.86219e+06	8.1004e+06	6.2818e+06	269.226	3.23823	0.135492	7.75338e+06	7.05837e+06
1192	M973T187	1.09821	-0.503047	0.631443	973.5	973.499	973.5	186.925	171.263	187.412	13	5	5	5.79148e+06	6.73203e+06	1.00422e+07	4.8049e+06	4.70316e+06		3.90786e+06	5.73232e+06	7.39723e+06	6.60844e+06	5.5597e+06	973.5	3.11542	0.135152	6.41476e+06	5.84111e+06
1193	M228T195	1.09579	-0.403357	0.697258	228.183	228.182	228.183	195.077	193.766	205.825	22	5	5	2.80783e+06	1.12444e+06	2.35881e+06	1.74403e+06	1.56036e+06		1.63093e+06	1.88171e+06	2.19305e+06	701884	2.34913e+06	228.183	3.25129	0.131965	1.91909e+06	1.75134e+06
1194	M618T195	1.09518	-1.28354	0.237514	618.408	618.407	618.408	194.817	194.809	195.867	16	5	5	1.1578e+07	1.25737e+07	1.34286e+07	1.03285e+07	1.02269e+07		9.12061e+06	1.16584e+07	1.15308e+07	1.07995e+07	9.97397e+06	618.408	3.24695	0.131169	1.16272e+07	1.06166e+07
1195	M205T257	1.09506	-1.01342	0.340544	205.086	205.086	205.086	256.762	256.156	257.198	10	5	5	3.37113e+06	3.05424e+06	4.342e+06	3.51281e+06	3.53084e+06		2.69011e+06	3.22466e+06	2.89254e+06	3.89597e+06	3.56154e+06	205.086	4.27937	0.131015	3.5622e+06	3.25296e+06
1196	M316T152	1.09475	-0.470536	0.650583	316.165	316.165	316.166	151.918	151.374	152.421	15	5	5	2.33704e+07	3.88204e+07	4.21822e+07	2.41118e+07	2.71055e+07		1.62608e+07	3.92172e+07	3.16475e+07	3.34907e+07	2.15072e+07	316.165	2.53197	0.130608	3.11181e+07	2.84247e+07
1197	M127T168	1.09448	-0.341046	0.742121	127.039	127.039	127.039	168.098	166.835	174.928	17	5	5	2.8729e+07	3.30544e+07	6.3808e+07	2.68964e+07	2.7977e+07		1.61419e+07	2.19901e+07	4.17525e+07	4.60194e+07	3.89821e+07	127.039	2.80163	0.13025	3.6093e+07	3.29772e+07
1198	M273T140	1.09436	-0.611198	0.562442	273.181	273.181	273.181	140.402	139.446	140.902	21	5	5	1.05499e+06	1.74968e+06	1.59774e+06	1.52341e+06	2.31135e+06		1.13706e+06	1.51648e+06	1.85683e+06	1.52818e+06	1.48842e+06	273.181	2.34003	0.130081	1.64744e+06	1.50539e+06
1199	M520T148_2	1.09405	-0.569184	0.592068	520.333	520.332	520.333	147.73	147.258	148.267	17	5	5	1.26308e+06	1.09668e+06	1.25667e+06	1.56233e+06	1.24092e+06		838781	1.7723e+06	1.15028e+06	1.31437e+06	792072	520.333	2.46217	0.129679	1.28393e+06	1.17356e+06
1200	M496T267	1.09349	-0.226208	0.827232	496.451	496.451	496.451	267.473	264	271.415	16	5	5	9.2902e+06	4.14722e+07	3.35777e+07	1.0289e+07	1.38303e+07		2.23082e+07	6.35149e+06	3.07716e+07	1.09687e+07	2.87861e+07	496.451	4.45788	0.128945	2.16919e+07	1.98372e+07
1201	M505T270	1.09253	-0.645559	0.54286	505.352	505.352	505.352	269.798	268.775	269.86	11	5	5	4.38766e+06	5.16894e+06	5.31129e+06	4.4507e+06	3.83045e+06		2.41512e+06	4.17125e+06	4.98744e+06	3.98353e+06	5.63108e+06	505.352	4.49663	0.127677	4.62981e+06	4.23768e+06
1202	M461T185	1.09178	-0.554238	0.600814	461.105	461.105	461.105	185.417	185.345	185.927	14	5	5	4.12339e+06	4.04081e+06	4.6557e+06	3.14313e+06	3.73008e+06		2.48179e+06	2.29474e+06	4.27255e+06	5.16406e+06	3.82445e+06	461.105	3.09028	0.126685	3.93862e+06	3.60752e+06
1203	M285T32_1	1.09178	-1.55305	0.182998	285.085	285.085	285.085	32.373	31.4712	33.9853	14	5	5	1.08309e+07	1.04972e+07	1.07597e+07	9.8364e+06	1.05654e+07		8.81143e+06	8.01827e+06	1.04374e+07	1.10035e+07	9.80643e+06	285.085	0.53955	0.126682	1.04979e+07	9.61542e+06
1204	M222T24	1.09144	-1.0435	0.333315	221.93	221.93	221.931	24.4938	24.4163	24.9969	10	5	5	1.19392e+06	1.39174e+06	1.45141e+06	1.20557e+06	1.2146e+06		1.14898e+06	967011	1.09566e+06	1.20428e+06	1.50032e+06	221.93	0.40823	0.126235	1.29145e+06	1.18325e+06
1205	M217T194_1	1.09114	-1.04318	0.330204	217.159	217.158	217.159	194.294	193.77	204.272	14	5	5	9.7657e+06	1.17863e+07	1.23556e+07	9.03215e+06	9.3151e+06		7.89918e+06	1.00877e+07	1.07112e+07	1.00753e+07	9.11663e+06	217.159	3.23824	0.125842	1.0451e+07	9.57799e+06
1206	M731T385	1.09112	-0.543567	0.603722	731.433	731.433	731.434	384.609	382.654	386.736	11	5	5	4.00863e+06	5.28962e+06	6.56406e+06	6.18028e+06	6.54752e+06		3.34206e+06	4.1373e+06	6.17892e+06	5.0718e+06	7.47244e+06	731.433	6.41015	0.125811	5.71802e+06	5.2405e+06
1207	M946T166	1.09107	-0.528416	0.61332	945.505	945.505	945.505	165.507	164.98	166.026	12	5	5	7.9353e+06	9.32388e+06	4.2462e+06	5.59203e+06	6.90755e+06		4.28657e+06	5.89251e+06	6.66609e+06	8.06037e+06	6.26095e+06	945.505	2.75846	0.125749	6.80099e+06	6.2333e+06
1208	M188T135_2	1.09048	-0.498236	0.639068	188.07	188.068	188.071	135.303	131.201	135.701	15	5	5	5.60411e+09	6.40812e+09	6.63264e+09	4.73504e+09	5.58102e+09		4.32591e+09	2.24909e+09	6.69666e+09	7.14757e+09	6.13882e+09	188.07	2.25505	0.124959	5.79219e+09	5.31161e+09
1209	M152T48	1.08868	-0.423753	0.68707	152.057	152.054	152.057	47.5019	46.7022	47.8491	14	5	5	2.17267e+06	2.34652e+06	2.78384e+06	1.70104e+06	1.95165e+06		2.22913e+06	2.2059e+06	2.82075e+06	568216	2.23928e+06	152.057	0.791698	0.122584	2.19114e+06	2.01266e+06
1210	M286T32_1	1.08866	-2.03344	0.088818	286.091	286.091	286.092	32.1523	31.4712	32.8301	10	5	5	9.47397e+06	9.22126e+06	1.00578e+07	9.07696e+06	9.6511e+06		8.16518e+06	7.71834e+06	8.9195e+06	9.33426e+06	9.47714e+06	286.091	0.535871	0.122547	9.49621e+06	8.72288e+06
1211	M195T145_2	1.0886	-0.218569	0.836733	195.095	195.088	195.102	144.605	143.506	152.435	21	5	5	9.74813e+06	6.98132e+06	7.51021e+06	1.02037e+07	1.06508e+07		1.0134e+07	1.52759e+07	492080	1.48659e+07	656371	195.095	2.41008	0.122468	9.01884e+06	8.28484e+06
1212	M621T149	1.08823	-0.35863	0.729647	621.179	621.179	621.179	149.291	137.382	150.147	26	5	5	2.84581e+06	2.8741e+06	5.24329e+06	5.1182e+06	5.58514e+06		944649	5.08725e+06	4.71666e+06	4.31813e+06	4.84317e+06	621.179	2.48818	0.121985	4.33331e+06	3.98197e+06
1213	M228T197	1.08799	-0.884161	0.408106	228.268	228.268	228.269	197.167	195.856	198.473	10	5	5	2.11095e+06	1.68251e+06	1.66892e+06	2.45303e+06	2.31892e+06		1.99879e+06	2.16756e+06	1.89005e+06	1.64759e+06	1.70267e+06	228.268	3.28612	0.121663	2.04687e+06	1.88133e+06
1214	M394T286	1.08798	-0.853518	0.437925	394.353	394.352	394.353	286.094	276.643	286.656	22	5	5	3.89453e+06	3.72603e+06	4.0001e+06	4.02637e+06	4.18497e+06		2.59908e+06	3.28799e+06	4.24008e+06	4.68487e+06	3.41616e+06	394.353	4.76823	0.121659	3.9664e+06	3.64564e+06
1215	M638T280	1.08773	-0.335429	0.748824	638.308	638.308	638.309	279.792	279.356	280.364	32	5	5	1.39303e+06	243873	822473	918220	891130		790712	1.11192e+06	774425	708857	538513	638.308	4.6632	0.121325	853746	784885
1216	M132T32_2	1.08682	-0.860601	0.41629	132.102	132.102	132.102	32.4796	32.0246	32.9283	10	5	5	6.21432e+06	8.2104e+06	8.58692e+06	6.27862e+06	6.2952e+06		5.25144e+06	6.05584e+06	6.88227e+06	7.07371e+06	7.47954e+06	132.102	0.541327	0.12011	7.11709e+06	6.54856e+06
1217	M111T195_1	1.0865	-1.16627	0.2775	111.044	111.044	111.044	194.823	194.286	204.272	19	5	5	1.14039e+07	1.28017e+07	1.27936e+07	1.14752e+07	9.58367e+06		9.45391e+06	1.18535e+07	1.18859e+07	1.06779e+07	9.56443e+06	111.044	3.24705	0.119693	1.16116e+07	1.06871e+07
1218	M240T32	1.0865	-1.39447	0.208651	240.098	240.097	240.098	31.94	31.4712	32.4521	10	5	5	4.26008e+08	4.43913e+08	4.54698e+08	3.86508e+08	4.05439e+08		3.61899e+08	3.23774e+08	4.21257e+08	4.37447e+08	4.03685e+08	240.098	0.532334	0.119685	4.23313e+08	3.89613e+08
1219	M382T184	1.08501	-0.656452	0.530125	382.318	382.318	382.318	184.357	177.019	184.872	11	5	5	4.14333e+06	4.86694e+06	6.98682e+06	5.46965e+06	6.01445e+06		4.08904e+06	4.15071e+06	5.059e+06	6.39988e+06	5.62944e+06	382.318	3.07262	0.117708	5.49624e+06	5.06561e+06
1220	M241T32_3	1.08485	-0.707276	0.500778	241.154	241.154	241.154	32.1516	31.4712	32.9283	10	5	5	8.63924e+06	1.09975e+07	1.24474e+07	8.98428e+06	1.03421e+07		6.65187e+06	9.97583e+06	1.02826e+07	1.20039e+07	8.47535e+06	241.154	0.535859	0.117491	1.02821e+07	9.47792e+06
1221	M483T205	1.08483	-1.05713	0.322375	483.128	483.128	483.129	205.305	204.742	206.366	28	5	5	3.38929e+06	3.70714e+06	3.66017e+06	2.8191e+06	3.30071e+06		2.51087e+06	2.97072e+06	3.34227e+06	3.66352e+06	3.06935e+06	483.128	3.42175	0.117469	3.37528e+06	3.11135e+06
1222	M443T190	1.08476	-0.440969	0.672069	443.097	443.097	443.097	189.578	188.011	189.595	32	5	5	1.00027e+06	756427	1.77554e+06	1.17488e+06	1.14404e+06		648059	1.18754e+06	1.10362e+06	1.38638e+06	1.06837e+06	443.097	3.15963	0.117374	1.17023e+06	1.07879e+06
1223	M331T215	1.08445	-0.421001	0.694446	331.34	331.34	331.34	215.149	213.703	216.811	20	5	5	8.00135e+06	8.76867e+06	7.61362e+06	7.96582e+06	8.77353e+06		5.31156e+06	1.04316e+07	8.33113e+06	1.08282e+07	3.01798e+06	331.34	3.58582	0.116968	8.2246e+06	7.58409e+06
1224	M285T32_2	1.08445	-1.52425	0.175274	285.091	285.09	285.091	31.94	31.4712	32.4521	10	5	5	1.35229e+08	1.359e+08	1.37783e+08	1.19085e+08	1.3127e+08		1.1497e+08	1.01696e+08	1.30042e+08	1.32545e+08	1.28676e+08	285.091	0.532334	0.116963	1.31853e+08	1.21586e+08
1225	M133T68	1.0844	-0.702753	0.503939	133.105	133.105	133.105	67.9407	66.9416	69.5477	14	5	5	9.16622e+07	1.15204e+08	1.15987e+08	8.44466e+07	9.26279e+07		7.52895e+07	8.86395e+07	1.19004e+08	7.22701e+07	1.05817e+08	133.105	1.13235	0.116891	9.99855e+07	9.2204e+07
1226	M339T267	1.08372	-0.26071	0.80162	339.271	339.271	339.271	266.668	264.674	267.735	13	5	5	4.43615e+06	5.60268e+06	5.78578e+06	1.46317e+07	7.3022e+06		5.22592e+06	5.85421e+06	1.20979e+07	6.11663e+06	5.54682e+06	339.271	4.44447	0.115994	7.5517e+06	6.9683e+06
1227	M341T320	1.08325	-0.376072	0.716668	341.352	341.352	341.353	319.747	317.948	320.298	12	5	5	1.50418e+08	7.59649e+07	8.90397e+07	7.71892e+07	1.21401e+08		5.07577e+07	1.45652e+08	9.58205e+07	9.8042e+07	8.42358e+07	341.352	5.32911	0.115371	1.02803e+08	9.49016e+07
1228	M155T4	1.08136	-1.79604	0.111341	154.99	154.99	154.99	4.08183	3.13304	5.17825	10	5	5	2.39587e+07	2.70863e+07	2.86885e+07	2.86061e+07	2.79831e+07		2.56153e+07	2.74418e+07	2.5557e+07	2.29793e+07	2.4473e+07	154.99	0.0680305	0.112844	2.72645e+07	2.52133e+07
1229	M248T195	1.08109	-1.11038	0.302028	248.209	248.209	248.209	194.817	194.293	195.869	17	5	5	4.51787e+06	4.79346e+06	5.06467e+06	4.02089e+06	4.33117e+06		3.63931e+06	4.43196e+06	5.05828e+06	3.94228e+06	3.95141e+06	248.209	3.24695	0.11249	4.54561e+06	4.20465e+06
1230	M439T182	1.08077	-0.533212	0.611469	439.121	439.121	439.121	181.733	181.117	182.263	17	5	5	1.26252e+07	1.52421e+07	1.43005e+07	9.79856e+06	1.24687e+07		8.67796e+06	8.05694e+06	1.5032e+07	1.54682e+07	1.23845e+07	439.121	3.02888	0.112061	1.2887e+07	1.19239e+07
1231	M380T155	1.08068	-0.192426	0.852248	380.16	380.16	380.16	154.514	153.985	155.042	22	5	5	1.97151e+06	4.45367e+06	5.37356e+06	816052	3.13706e+06		1.26305e+06	3.46896e+06	1.64858e+06	6.21425e+06	1.98106e+06	380.16	2.57523	0.111936	3.15037e+06	2.91518e+06
1232	M421T186	1.08043	-0.594129	0.57085	421.113	421.112	421.113	185.904	185.391	186.346	27	5	5	2.08013e+06	2.78159e+06	2.58085e+06	1.88902e+06	2.19704e+06		1.53849e+06	1.77198e+06	2.50305e+06	2.83803e+06	2.01884e+06	421.113	3.0984	0.111607	2.30573e+06	2.13408e+06
1233	M407T197	1.0804	-0.612838	0.559882	407.367	407.366	407.367	196.648	194.295	196.92	10	5	5	8.0467e+06	1.14462e+07	1.0537e+07	9.84424e+06	6.17412e+06		7.61985e+06	9.46944e+06	1.00158e+07	8.79988e+06	6.71656e+06	407.367	3.27747	0.111566	9.20965e+06	8.5243e+06
1234	M338T134	1.07946	-0.312514	0.767354	338.134	338.134	338.134	134.083	133.607	134.275	10	5	5	2.64029e+07	1.9325e+07	1.92845e+07	2.24618e+07	2.80337e+07		1.33592e+07	1.49309e+07	2.94873e+07	3.75594e+07	1.16683e+07	338.134	2.23472	0.110311	2.31016e+07	2.1401e+07
1235	M317T181	1.07895	-0.586581	0.579143	317.087	317.086	317.087	180.686	167.902	181.587	25	5	5	6.02394e+06	6.84828e+06	8.47356e+06	7.13743e+06	7.61982e+06		4.648e+06	5.17223e+06	6.98396e+06	7.62476e+06	9.03229e+06	317.087	3.01143	0.109629	7.2206e+06	6.69225e+06
1236	M813T184	1.07812	-0.698565	0.510456	813.463	813.462	813.463	183.71	181.726	189.591	17	5	5	2.74186e+07	3.17813e+07	3.269e+07	2.76575e+07	2.51718e+07		2.02431e+07	2.1071e+07	3.24177e+07	3.23466e+07	2.8155e+07	813.463	3.06183	0.108514	2.89439e+07	2.68467e+07
1237	M284T32_1	1.07794	-1.44607	0.201611	284.087	284.087	284.088	31.94	31.4712	32.4521	10	5	5	1.17536e+09	1.19379e+09	1.20896e+09	1.07244e+09	1.14471e+09		1.00307e+09	9.09006e+08	1.14494e+09	1.20189e+09	1.1173e+09	284.087	0.532334	0.108283	1.15905e+09	1.07524e+09
1238	M205T32_1	1.0779	-0.975636	0.363812	205.061	205.06	205.061	32.1257	31.4712	32.4521	10	5	5	3.46903e+07	3.67981e+07	3.70326e+07	3.02777e+07	3.2251e+07		2.97665e+07	2.43391e+07	3.50397e+07	3.65449e+07	3.29982e+07	205.061	0.535428	0.108219	3.42099e+07	3.17377e+07
1239	M217T194_3	1.0777	-0.978469	0.356515	217.195	217.195	217.195	194.294	194.286	195.333	12	5	5	8.93977e+07	9.75681e+07	1.02444e+08	7.6709e+07	8.36588e+07		6.94979e+07	8.90811e+07	9.69029e+07	8.47669e+07	7.70999e+07	217.195	3.23824	0.107959	8.99556e+07	8.34697e+07
1240	M347T152	1.07732	-0.645674	0.536882	347.167	347.167	347.168	151.897	150.844	152.724	27	5	5	872950	656136	702070	660452	919277		670001	572506	950320	659688	684867	347.167	2.53162	0.107444	762177	707477
1241	M412T194	1.07713	-0.486828	0.641343	412.365	412.365	412.365	194.292	183.825	194.817	13	5	5	4.72231e+06	3.89501e+06	4.5035e+06	3.12734e+06	3.27979e+06		3.22673e+06	4.46908e+06	3.20089e+06	4.94446e+06	2.28845e+06	412.365	3.2382	0.107192	3.90559e+06	3.62592e+06
1242	M189T135	1.07675	-0.422812	0.690043	189.074	189.074	189.074	135.398	134.805	136.196	15	5	5	6.73084e+08	7.58516e+08	7.72177e+08	5.58986e+08	6.59688e+08		5.14843e+08	2.68746e+08	8.06194e+08	8.5758e+08	7.3113e+08	189.074	2.25663	0.106687	6.8449e+08	6.35699e+08
1243	M114T5	1.07627	-2.18388	0.0633896	113.964	113.964	113.964	5.1628	4.15015	6.93064	10	5	5	4.7463e+07	4.77848e+07	4.75173e+07	5.21809e+07	5.34495e+07		4.59246e+07	4.91049e+07	4.63543e+07	4.30721e+07	4.6336e+07	113.964	0.0860467	0.106046	4.96791e+07	4.61584e+07
1244	M257T156	1.07579	-0.462326	0.656185	257.072	257.069	257.072	155.558	146.133	156.338	16	5	5	2.82928e+06	4.74417e+06	3.33107e+06	2.9911e+06	2.93631e+06		1.87281e+06	2.75806e+06	3.94957e+06	3.66437e+06	3.40125e+06	257.072	2.59262	0.105402	3.36639e+06	3.12921e+06
1245	M867T194	1.07541	-0.633119	0.544329	867.473	867.472	867.473	193.764	193.242	194.295	10	5	5	4.30828e+06	5.08206e+06	5.68092e+06	3.55792e+06	4.48585e+06		3.24519e+06	5.03047e+06	4.83126e+06	4.78947e+06	3.59779e+06	867.473	3.22941	0.104885	4.62301e+06	4.29884e+06
1246	M200T117	1.07491	-1.1508	0.283176	200.092	200.092	200.092	117.278	116.781	118.888	10	5	5	8.57393e+06	8.72299e+06	9.0314e+06	7.03348e+06	7.77765e+06		6.94041e+06	7.21795e+06	8.67944e+06	8.24968e+06	7.18488e+06	200.092	1.95463	0.10422	8.22789e+06	7.65447e+06
1247	M383T207	1.07426	-0.699401	0.50424	383.076	383.076	383.076	206.848	206.313	207.413	13	5	5	2.43228e+06	3.22588e+06	3.49366e+06	2.50331e+06	2.70716e+06		2.00318e+06	2.5047e+06	2.84405e+06	3.08627e+06	2.93131e+06	383.076	3.44747	0.103339	2.87246e+06	2.6739e+06
1248	M144T135_1	1.07409	-0.328412	0.7578	144.044	144.044	144.044	135.303	134.805	135.681	11	5	5	3.9809e+06	3.69521e+06	4.28458e+06	3.31455e+06	3.65272e+06		2.20723e+06	1.54706e+06	5.37956e+06	5.24056e+06	3.24801e+06	144.044	2.25505	0.103108	3.78559e+06	3.52448e+06
1249	M984T192	1.0736	-1.01938	0.354855	983.509	983.508	983.509	191.685	180.498	192.202	14	5	5	1.19346e+06	1.68248e+06	1.44668e+06	1.52588e+06	1.24778e+06		1.29051e+06	1.2481e+06	1.30791e+06	1.43918e+06	1.32412e+06	983.509	3.19475	0.102452	1.41926e+06	1.32196e+06
1250	M220T129	1.07356	-0.404515	0.70035	220.118	220.118	220.118	129.412	128.915	129.635	14	5	5	1.54878e+07	4.5446e+07	4.6409e+07	3.71049e+07	3.99218e+07		2.72617e+07	2.96853e+07	3.76998e+07	4.24641e+07	3.46256e+07	220.118	2.15687	0.102403	3.68739e+07	3.43473e+07
1251	M171T135	1.07356	-0.448374	0.671141	171.063	171.063	171.065	135.318	129.237	135.701	17	5	5	7.85493e+06	7.62238e+06	8.66546e+06	5.99781e+06	6.91192e+06		6.06291e+06	3.38057e+06	7.90479e+06	9.53855e+06	7.62689e+06	171.063	2.2553	0.102401	7.4105e+06	6.90274e+06
1252	M372T224	1.07334	-0.294593	0.778355	372.347	372.347	372.347	224.096	222.695	225.666	22	5	5	973159	2.21248e+06	737795	986673	1.64537e+06		1.16783e+06	1.72672e+06	1.18304e+06	1.14237e+06	887574	372.347	3.73494	0.102113	1.3111e+06	1.22151e+06
1253	M767T198	1.07284	-0.528128	0.617627	767.457	767.456	767.457	197.973	197.948	198.494	17	5	5	1.51e+06	2.54048e+06	2.07667e+06	2.92198e+06	1.79815e+06		1.90489e+06	2.4564e+06	2.05014e+06	1.91243e+06	1.78691e+06	767.457	3.29955	0.101439	2.16946e+06	2.02216e+06
1254	M230T42	1.07278	-0.940081	0.38851	229.974	229.974	229.975	41.7327	40.8196	42.4701	13	5	5	1.49586e+06	1.51238e+06	1.61378e+06	2.06888e+06	1.49963e+06		1.62126e+06	1.54151e+06	1.36317e+06	1.57319e+06	1.53571e+06	229.974	0.695545	0.101357	1.63811e+06	1.52697e+06
1255	M815T184	1.07267	-0.606449	0.56494	815.469	815.468	815.469	183.788	182.85	184.35	10	5	5	3.69021e+06	3.91031e+06	3.14801e+06	2.84689e+06	3.2829e+06		2.42629e+06	2.35878e+06	3.71042e+06	3.94688e+06	3.2925e+06	815.469	3.06313	0.101205	3.37566e+06	3.14698e+06
1256	M177T3	1.07241	-0.219504	0.832797	176.972	176.972	176.972	3.0981	1.93478	13.9219	14	5	5	858606	3.64072e+06	3.87787e+06	3.11428e+06	1.00264e+06		2.79901e+06	3.07701e+06	764626	2.4271e+06	2.58281e+06	176.972	0.0516351	0.10085	2.49882e+06	2.33011e+06
1257	M524T150	1.07153	-0.210754	0.840028	524.148	524.148	524.148	150.342	149.797	158.175	26	5	5	1.73501e+06	1.17563e+06	4.80722e+06	1.4543e+06	4.03339e+06		2.13094e+06	2.61812e+06	1.22326e+06	3.56459e+06	2.78708e+06	524.148	2.5057	0.0996756	2.64111e+06	2.4648e+06
1258	M733T272	1.07128	-0.469411	0.652792	732.546	732.546	732.547	272.468	270.448	273.533	17	5	5	1.64721e+06	1.21568e+06	1.70622e+06	1.84729e+06	2.03958e+06		1.40781e+06	891271	1.99025e+06	1.84925e+06	1.75475e+06	732.546	4.54113	0.0993365	1.6912e+06	1.57867e+06
1259	M203T195	1.07083	-0.809742	0.442394	203.179	203.179	203.179	194.553	194.286	204.796	14	5	5	8.20204e+07	9.39845e+07	9.34414e+07	7.00923e+07	7.0935e+07		6.46177e+07	8.40562e+07	8.74494e+07	7.71981e+07	7.00005e+07	203.179	3.24255	0.0987337	8.20947e+07	7.66644e+07
1260	M272T164	1.07078	-0.464479	0.656733	272.063	272.063	272.063	163.94	155.031	164.982	23	5	5	1.09864e+07	1.30551e+07	1.29935e+07	7.09937e+06	7.94545e+06		6.62685e+06	1.03226e+07	1.01544e+07	1.13127e+07	1.02208e+07	272.063	2.73233	0.09866	1.0416e+07	9.72747e+06
1261	M244T83	1.06927	-0.836017	0.436307	244.129	244.129	244.129	83.3188	80.8429	85.3429	10	5	5	6.9013e+07	8.11983e+07	7.74867e+07	7.66125e+07	8.4752e+07		5.65166e+07	8.00205e+07	7.52546e+07	8.70852e+07	6.49819e+07	244.129	1.38865	0.0966233	7.78125e+07	7.27718e+07
1262	M379T139	1.06744	-1.28279	0.250068	379.063	379.063	379.064	139.161	132.831	140.403	12	5	5	6.91299e+06	6.31137e+06	6.41674e+06	6.94563e+06	6.89851e+06		5.58831e+06	5.54332e+06	6.82723e+06	6.94714e+06	6.4638e+06	379.063	2.31934	0.0941488	6.69705e+06	6.27396e+06
1263	M400T181	1.067	-0.540151	0.604045	400.132	400.132	400.132	181.208	180.594	181.565	30	5	5	814553	1.19291e+06	1.07339e+06	765599	855145		664587	789916	1.02769e+06	1.04594e+06	878247	400.132	3.02013	0.0935574	940320	881276
1264	M342T320	1.06671	-0.285041	0.782932	342.356	342.356	342.356	319.733	317.948	320.298	13	5	5	3.24025e+07	1.58083e+07	1.88317e+07	1.62608e+07	2.6068e+07		1.03288e+07	3.25475e+07	2.0525e+07	2.10312e+07	1.8099e+07	342.356	5.32888	0.0931668	2.18743e+07	2.05063e+07
1265	M212T148_1	1.06662	-0.344096	0.742601	212.092	212.091	212.092	147.707	138.922	147.754	11	5	5	2.92858e+06	3.5237e+06	3.92158e+06	4.80415e+06	3.53961e+06		2.38088e+06	2.20336e+06	3.32484e+06	5.48198e+06	4.15745e+06	212.092	2.46178	0.0930483	3.74352e+06	3.5097e+06
1266	M318T190	1.06382	-0.303912	0.774396	318.3	318.3	318.3	189.578	189.003	190.631	15	5	5	1.87768e+07	2.61944e+07	2.35109e+07	2.46092e+07	2.32372e+07		3.48571e+07	7.03172e+06	2.31869e+07	2.26693e+07	2.16043e+07	318.3	3.15963	0.0892587	2.32657e+07	2.18699e+07
1267	M159T23	1.06323	-1.07559	0.333968	158.961	158.961	158.961	23.3907	22.8742	23.4927	10	5	5	7.11327e+06	6.52073e+06	6.94305e+06	6.68049e+06	7.00615e+06		5.528e+06	6.15735e+06	7.70703e+06	6.17835e+06	6.6553e+06	158.961	0.389845	0.0884535	6.85274e+06	6.44521e+06
1268	M243T144	1.06301	-0.362041	0.727612	243.17	243.17	243.17	144.073	143.059	144.633	10	5	5	3.41691e+06	5.34763e+06	5.23338e+06	3.76852e+06	3.70803e+06		2.66313e+06	5.85084e+06	4.29189e+06	4.4172e+06	2.97854e+06	243.17	2.40122	0.0881525	4.29489e+06	4.04032e+06
1269	M502T248_1	1.06291	-0.215023	0.835918	501.775	501.774	501.775	248.064	247.704	248.556	20	5	5	1.25547e+06	3.76574e+06	3.30373e+06	3.76526e+06	3.58998e+06		2.20792e+06	1.66012e+06	4.16589e+06	5.1357e+06	1.58248e+06	501.775	4.13439	0.0880213	3.13604e+06	2.95042e+06
1270	M105T30_3	1.06235	-0.171247	0.868294	105.111	105.111	105.114	30.3083	29.8409	30.8148	12	5	5	3.96991e+07	4.85924e+07	914296	3.84196e+07	4.13267e+07		3.39657e+07	4.0659e+07	757207	4.50782e+07	3.85765e+07	105.111	0.505138	0.087256	3.37904e+07	3.18073e+07
1271	M437T201	1.06202	-0.577438	0.586932	437.341	437.341	437.341	200.567	199.551	207.898	11	5	5	1.21575e+07	1.29861e+07	1.3053e+07	1.03946e+07	1.22799e+07		9.02925e+06	9.3139e+06	1.32959e+07	1.48418e+07	1.08354e+07	437.341	3.34278	0.0868155	1.21742e+07	1.14632e+07
1272	M202T129_2	1.06091	-0.265346	0.797493	202.107	202.107	202.107	128.851	119	141.972	32	5	5	2.68414e+06	3.55609e+06	5.50685e+06	2.87459e+06	2.98572e+06		1.98915e+06	3.07176e+06	2.76301e+06	3.42544e+06	5.34707e+06	202.107	2.14752	0.085308	3.52148e+06	3.31928e+06
1273	M767T195	1.0606	-0.472834	0.6497	767.493	767.493	767.494	194.813	194.286	195.344	11	5	5	1.60633e+06	1.48798e+06	1.90215e+06	1.31661e+06	1.06215e+06		1.11973e+06	1.42238e+06	1.70783e+06	1.52798e+06	1.17592e+06	767.493	3.24688	0.0848778	1.47504e+06	1.39077e+06
1274	M128T34	1.0589	-0.912035	0.38995	128.071	128.071	128.071	33.5289	32.873	45.1173	17	5	5	9.96368e+06	1.18866e+07	1.23944e+07	1.01372e+07	9.99771e+06		9.25642e+06	1.01999e+07	1.01922e+07	1.17488e+07	9.95756e+06	128.071	0.558815	0.0825646	1.08759e+07	1.0271e+07
1275	M277T252	1.05881	-0.639543	0.548702	277.18	277.18	277.18	251.608	251.348	252.25	12	5	5	1.249e+06	1.52342e+06	1.40721e+06	1.47819e+06	1.36826e+06		1.54909e+06	1.04096e+06	1.5678e+06	1.39426e+06	1.08368e+06	277.18	4.19347	0.0824502	1.40522e+06	1.32716e+06
1276	M263T134	1.05867	-0.12836	0.901051	263.195	263.188	263.195	134.13	133.254	146.717	33	5	5	9.40215e+06	2.91154e+07	2.95843e+07	698280	2.01305e+07		3.19204e+06	5.39305e+06	2.84571e+07	2.48104e+07	2.21497e+07	263.195	2.2355	0.082251	1.77861e+07	1.68005e+07
1277	M405T248	1.05865	-0.294304	0.782525	405.351	405.351	405.352	247.754	235.665	248.172	11	5	5	1.36932e+07	1.59823e+07	1.58064e+07	1.56521e+07	1.45794e+07		9.58562e+06	6.46742e+06	1.78919e+07	2.20997e+07	1.54742e+07	405.351	4.12923	0.0822271	1.51427e+07	1.43038e+07
1278	M207T127	1.05764	-0.293298	0.78013	207.149	207.149	207.149	126.77	125.876	139.516	15	5	5	3.62083e+06	6.855e+06	6.48178e+06	2.83605e+06	3.91449e+06		3.65675e+06	5.25178e+06	4.84674e+06	3.6208e+06	5.04e+06	207.149	2.11283	0.0808498	4.74163e+06	4.48321e+06
1279	M219T77	1.05436	-0.334883	0.747094	219.017	219.017	219.018	76.9989	75.3629	79.5852	13	5	5	3.79375e+06	5.3417e+06	4.32673e+06	2.74882e+06	5.81579e+06		2.68018e+06	4.58229e+06	4.57484e+06	4.9744e+06	4.07951e+06	219.017	1.28332	0.0763624	4.40536e+06	4.17824e+06
1280	M975T186	1.05413	-0.291207	0.779571	974.503	974.503	974.504	186.463	186.367	187.412	10	5	5	3.36401e+06	3.54837e+06	4.08195e+06	1.77869e+06	2.09862e+06		1.81305e+06	2.63354e+06	3.38049e+06	3.25987e+06	3.02104e+06	974.503	3.10772	0.076051	2.97433e+06	2.8216e+06
1281	M188T247	1.05405	-0.311521	0.767248	188.071	188.07	188.071	247.453	246.199	248.095	10	5	5	6.88005e+06	7.91026e+06	8.95741e+06	7.72764e+06	9.86471e+06		5.20211e+06	4.97623e+06	9.63559e+06	1.14847e+07	7.92155e+06	188.071	4.12423	0.0759442	8.26801e+06	7.84404e+06
1282	M486T270	1.05373	-0.21664	0.833926	486.293	486.293	486.293	270.369	269.829	270.897	34	5	5	1.13399e+06	2.56613e+06	2.00126e+06	1.98085e+06	1.07938e+06		2.17767e+06	2.558e+06	1.08418e+06	1.09836e+06	1.39663e+06	486.293	4.50615	0.0755075	1.75232e+06	1.66297e+06
1283	M457T203	1.05356	-0.478461	0.647205	457.367	457.367	457.368	203.199	202.659	203.749	10	5	5	1.46433e+07	1.86908e+07	1.85258e+07	1.42158e+07	1.58505e+07		1.14453e+07	1.28184e+07	1.82981e+07	1.8703e+07	1.64964e+07	457.367	3.38665	0.0752759	1.63852e+07	1.55522e+07
1284	M444T132	1.05336	-0.186215	0.860282	444.15	444.15	444.15	132.134	131.457	132.58	24	5	5	1.66451e+06	1.74367e+06	1.9294e+06	1.23927e+06	1.59579e+06		619200	2.99444e+06	1.83702e+06	1.57136e+06	736587	444.15	2.20223	0.0750035	1.63453e+06	1.55172e+06
1285	M109T185	1.0529	-0.468771	0.651747	109.029	109.029	109.029	184.839	184.244	184.88	10	5	5	2.23326e+07	3.14913e+07	2.71978e+07	2.07243e+07	2.37501e+07		2.16312e+07	2.15841e+07	3.08349e+07	2.46624e+07	2.0478e+07	109.029	3.08066	0.0743739	2.50992e+07	2.38381e+07
1286	M457T184	1.05277	-0.275474	0.790646	457.367	457.367	457.367	184.344	176.492	184.88	17	5	5	9.53511e+07	1.61879e+08	1.63664e+08	8.41524e+07	9.31853e+07		9.43024e+07	9.29936e+07	1.43638e+08	1.45645e+08	9.16677e+07	457.367	3.0724	0.0741874	1.19646e+08	1.13649e+08
1287	M187T174	1.05237	-0.184565	0.861203	187.06	187.06	187.06	173.856	167.902	176.497	21	5	5	3.9183e+06	4.89674e+06	5.26119e+06	3.36004e+06	4.17545e+06		674351	5.83482e+06	3.56246e+06	7.13534e+06	3.3293e+06	187.06	2.8976	0.0736398	4.32235e+06	4.10726e+06
1288	M513T282	1.05219	-0.187714	0.856041	512.504	512.503	512.504	281.907	277.161	286.658	15	5	5	3.00736e+07	6.53238e+07	4.24207e+07	3.32296e+07	3.12509e+07		4.25738e+07	2.17446e+07	5.57447e+07	5.62566e+07	1.59452e+07	512.504	4.69845	0.0733917	4.04597e+07	3.8453e+07
1289	M246T126	1.05202	-0.179757	0.861992	246.08	246.08	246.08	126.309	125.784	127.426	27	5	5	779799	2.14463e+06	2.11961e+06	1.32939e+06	2.4294e+06		620268	2.81944e+06	1.21546e+06	2.10094e+06	1.61146e+06	246.08	2.10515	0.073158	1.76057e+06	1.67352e+06
1290	M403T184	1.05188	-0.366933	0.723185	403.336	403.336	403.336	184.349	175.445	184.874	13	5	5	1.55008e+07	1.28829e+07	1.20158e+07	9.29378e+06	9.74865e+06		7.67992e+06	1.00282e+07	1.18203e+07	1.42364e+07	1.27454e+07	403.336	3.07248	0.0729698	1.18884e+07	1.1302e+07
1291	M107T222	1.0511	-0.273921	0.793602	107.086	107.086	107.086	222.107	221.708	222.635	10	5	5	1.08042e+06	1.83525e+06	1.69775e+06	676418	1.29484e+06		848518	1.35858e+06	1.4041e+06	1.28317e+06	1.37019e+06	107.086	3.70178	0.0718996	1.31694e+06	1.25291e+06
1292	M557T275_2	1.05086	-0.253945	0.805943	557.445	557.445	557.445	275.085	273.514	276.216	17	5	5	1.13916e+06	2.48205e+06	1.98233e+06	2.0553e+06	1.37634e+06		756932	1.84883e+06	1.90067e+06	2.00173e+06	2.08971e+06	557.445	4.58475	0.0715733	1.80703e+06	1.71957e+06
1293	M104T31	1.05054	-0.741903	0.479744	104.107	104.107	104.107	30.7586	29.8409	30.8419	10	5	5	8.09582e+08	9.32919e+08	9.73483e+08	7.73981e+08	8.66032e+08		6.97567e+08	8.25553e+08	9.06869e+08	9.33124e+08	7.83333e+08	104.107	0.512643	0.0711278	8.71199e+08	8.29289e+08
1294	M137T195	1.05033	-0.443437	0.669212	137.132	137.132	137.132	194.811	193.249	206.366	12	5	5	2.33612e+06	2.03413e+06	2.17117e+06	1.80245e+06	1.49151e+06		1.3894e+06	2.29101e+06	2.07491e+06	1.73653e+06	1.87224e+06	137.132	3.24686	0.0708398	1.96708e+06	1.87282e+06
1295	M207T135	1.05033	-0.385238	0.710221	207.101	207.101	207.101	135.49	134.805	135.912	10	5	5	6.32097e+06	7.77692e+06	8.60933e+06	4.90227e+06	6.65611e+06		5.24584e+06	5.10696e+06	7.81881e+06	7.50993e+06	6.94223e+06	207.101	2.25817	0.0708373	6.85312e+06	6.52475e+06
1296	M830T292	1.04944	-0.183646	0.85919	829.507	829.506	829.507	291.637	290.758	291.94	12	5	5	1.2229e+06	2.40394e+06	3.39374e+06	2.45666e+06	1.95763e+06		1.64858e+06	3.69633e+06	2.48547e+06	2.1901e+06	875672	829.507	4.86062	0.0696228	2.28698e+06	2.17923e+06
1297	M225T122	1.04864	-0.120194	0.908521	225.123	225.123	225.123	122.009	121.016	131.688	14	5	5	3.50041e+06	5.71491e+06	5.40233e+06	2.04638e+06	4.07028e+06		1.97882e+06	9.67173e+06	3.47823e+06	2.64189e+06	2.00187e+06	225.123	2.03348	0.0685221	4.14686e+06	3.95451e+06
1298	M688T141	1.04859	-0.576779	0.58549	688.156	688.156	688.156	140.913	140.457	141.009	12	5	5	1.50853e+06	1.75033e+06	1.53708e+06	1.54852e+06	1.78362e+06		1.1309e+06	1.54555e+06	1.74999e+06	1.53574e+06	1.78927e+06	688.156	2.34855	0.0684498	1.62561e+06	1.55029e+06
1299	M798T195	1.04806	-0.352512	0.736398	798.471	798.47	798.473	194.821	194.286	203.208	22	5	5	6.24461e+07	4.15774e+07	8.24884e+07	5.12292e+07	5.81128e+07		4.66426e+07	5.88745e+07	6.58918e+07	6.10784e+07	4.97995e+07	798.471	3.24702	0.0677237	5.91708e+07	5.64574e+07
1300	M664T247	1.04751	-0.14486	0.891407	664.457	664.456	664.458	247.249	246.633	255.41	15	5	5	1.6206e+07	2.03159e+07	2.01006e+07	1.60672e+07	1.60841e+07		1.21286e+07	9.09248e+06	6.78281e+06	3.69955e+07	1.97478e+07	664.457	4.12082	0.0669676	1.77548e+07	1.69494e+07
1301	M666T247	1.04743	-0.147877	0.888884	666.463	666.463	666.464	247.411	246.706	248.809	10	5	5	1.61092e+06	1.95636e+06	2.12274e+06	2.18518e+06	1.51503e+06		718968	562198	2.11734e+06	3.65357e+06	1.91298e+06	666.463	4.12351	0.0668471	1.87805e+06	1.79301e+06
1302	M115T31	1.04714	-0.342702	0.740788	115.087	115.087	115.087	31.4076	30.9279	31.9165	10	5	5	3.89002e+06	6.47235e+06	5.98553e+06	5.09518e+06	4.76203e+06		3.2718e+06	5.83349e+06	4.90761e+06	6.25774e+06	4.75487e+06	115.087	0.52346	0.0664486	5.24102e+06	5.0051e+06
1303	M281T195_2	1.04527	-0.30692	0.766809	281.226	281.226	281.226	194.823	192.713	203.749	23	5	5	2.88024e+06	3.2392e+06	3.2936e+06	1.68047e+06	2.94757e+06		1.72478e+06	3.01478e+06	3.1724e+06	3.02812e+06	2.49286e+06	281.226	3.24705	0.0638776	2.80822e+06	2.68659e+06
1304	M157T136	1.04442	-0.164208	0.875326	157.076	157.076	157.076	135.7	127.697	137.895	15	5	5	5.20416e+06	7.02986e+06	4.58746e+06	2.80692e+06	1.31109e+06		3.18736e+06	4.85584e+06	2.69212e+06	4.42082e+06	4.89281e+06	157.076	2.26167	0.0626998	4.1879e+06	4.00979e+06
1305	M132T195	1.04386	-0.268031	0.798858	132.081	132.081	132.081	194.809	193.242	202.688	13	5	5	1.83074e+06	1.58504e+06	2.61462e+06	2.75928e+06	1.25704e+06		1.69755e+06	2.0114e+06	2.05336e+06	1.6136e+06	2.24871e+06	132.081	3.24682	0.0619236	2.00935e+06	1.92492e+06
1306	M125T359	1.04385	-0.222966	0.829656	125.09	125.09	125.09	359.443	351.345	363.553	12	5	5	2.64205e+07	1.70209e+07	1.78789e+07	2.01621e+07	2.95701e+07		1.94394e+07	1.52216e+07	2.87048e+07	2.96672e+07	1.3355e+07	125.09	5.99072	0.0619083	2.22105e+07	2.12776e+07
1307	M125T288	1.04368	-0.087882	0.93224	125.09	125.09	125.09	288.252	262.516	303.508	32	5	5	4.60053e+06	6.7282e+07	5.58262e+07	8.35116e+07	2.75869e+07		9.76608e+07	8.00458e+07	1.68765e+07	1.92662e+07	1.49631e+07	125.09	4.80419	0.061682	4.77615e+07	4.57625e+07
1308	M210T231	1.04315	-0.151954	0.886145	210.076	210.076	210.076	230.992	230.769	231.456	10	5	5	1.63967e+07	1.97082e+07	2.07344e+07	2.15221e+07	2.17556e+07		1.0975e+07	4.72154e+06	2.33633e+07	3.58473e+07	2.10684e+07	210.076	3.84986	0.0609474	2.00234e+07	1.91951e+07
1309	M162T136	1.0431	-0.803024	0.447602	162.055	162.055	162.055	136.045	135.7	136.225	10	5	5	8.06863e+06	7.71817e+06	9.03004e+06	7.70788e+06	8.04276e+06		6.53587e+06	7.92379e+06	7.71984e+06	8.55797e+06	8.15395e+06	162.055	2.26742	0.0608719	8.1135e+06	7.77828e+06
1310	M371T226	1.04267	-0.150359	0.887392	371.327	371.327	371.327	225.666	225.044	225.925	25	5	5	3.37072e+06	3.63925e+06	3.36235e+06	3.76525e+06	4.26317e+06		1.57509e+06	2.35271e+06	7.25846e+06	3.56858e+06	2.89294e+06	371.327	3.7611	0.0602769	3.68015e+06	3.52956e+06
1311	M140T33_2	1.04266	-0.35503	0.732118	140.07	140.07	140.071	33.4248	32.3395	35.2241	10	5	5	3.12154e+06	3.8164e+06	3.22211e+06	2.10513e+06	3.2311e+06		2.76305e+06	3.6612e+06	2.81902e+06	3.2681e+06	2.35092e+06	140.07	0.557081	0.0602648	3.09926e+06	2.97246e+06
1312	M443T195	1.0406	-0.394162	0.705685	443.379	443.379	443.379	194.823	194.289	195.867	23	5	5	2.165e+07	1.69826e+07	2.69672e+07	1.83581e+07	1.96687e+07		1.69711e+07	2.09014e+07	2.29586e+07	2.08187e+07	1.79333e+07	443.379	3.24705	0.0574222	2.07253e+07	1.99166e+07
1313	M311T194	1.04004	-0.188702	0.856537	311.273	311.273	311.273	194.028	183.811	194.295	14	5	5	1.05298e+07	9.74652e+06	1.13246e+07	3.8286e+06	5.50571e+06		5.13269e+06	8.79757e+06	9.30822e+06	8.88187e+06	7.23897e+06	311.273	3.2338	0.056637	8.18704e+06	7.87186e+06
1314	M198T147	1.03961	-0.31267	0.768157	198.076	198.076	198.076	147.196	146.66	149.844	10	5	5	2.13226e+06	2.60227e+06	2.34437e+06	2.47134e+06	2.35351e+06		1.6818e+06	3.23597e+06	2.58404e+06	2.05016e+06	1.89824e+06	198.076	2.45327	0.0560432	2.38075e+06	2.29004e+06
1315	M969T195	1.03947	-0.784058	0.45803	968.516	968.516	968.517	194.816	194.286	195.344	10	5	5	3.08354e+06	3.12403e+06	3.47477e+06	3.02792e+06	3.40044e+06		3.17302e+06	3.21448e+06	3.47847e+06	2.85121e+06	2.78177e+06	968.516	3.24693	0.0558487	3.22214e+06	3.09979e+06
1316	M914T198	1.03828	-0.534078	0.609642	913.515	913.514	913.515	198.476	197.953	198.506	10	5	5	3.36493e+06	3.99358e+06	3.45858e+06	2.77434e+06	3.39563e+06		3.03793e+06	3.66317e+06	3.47592e+06	3.22859e+06	2.95517e+06	913.515	3.30793	0.0541952	3.39741e+06	3.27216e+06
1317	M353T69	1.03746	-0.161089	0.87619	353.092	353.092	353.092	69.0253	66.9098	69.5516	19	5	5	2.09109e+06	3.01683e+06	3.2181e+06	1.30622e+06	2.73896e+06		2.1088e+06	1.30983e+06	3.87157e+06	1.94929e+06	2.68504e+06	353.092	1.15042	0.0530536	2.47424e+06	2.38491e+06
1318	M194T120	1.03737	-0.225117	0.831997	194.118	194.117	194.118	119.97	119.492	134.644	11	5	5	9.80252e+06	8.79846e+06	9.07289e+06	1.02504e+07	1.05314e+07		1.02445e+07	7.0672e+06	7.14751e+06	7.33556e+06	1.49153e+07	194.118	1.9995	0.0529324	9.69115e+06	9.34202e+06
1319	M361T203	1.03596	-0.414007	0.689771	361.091	361.091	361.092	203.458	203.182	204.796	26	5	5	6.41197e+06	8.23916e+06	8.26011e+06	6.85934e+06	6.25912e+06		5.88471e+06	6.64143e+06	7.3291e+06	8.34965e+06	6.57422e+06	361.091	3.39097	0.0509654	7.20594e+06	6.95582e+06
1320	M341T28	1.03587	-0.140494	0.892526	341.017	341.015	341.017	28.17	26.5582	40.5335	24	5	5	1.34133e+06	764970	856084	1.05935e+06	1.48853e+06		1.52386e+06	1.55684e+06	1.21702e+06	550651	471100	341.017	0.469499	0.0508393	1.10205e+06	1.06389e+06
1321	M859T247	1.03563	-0.108331	0.916433	859.481	859.481	859.481	246.726	246.361	247.25	11	5	5	6.76715e+06	2.84537e+06	2.75855e+06	2.08446e+06	3.10279e+06		1.74306e+06	4.78615e+06	4.20474e+06	4.78081e+06	1.43945e+06	859.481	4.1121	0.0505111	3.51167e+06	3.39084e+06
1322	M233T138	1.03537	-0.108872	0.916144	233.128	233.128	233.128	138.347	128.84	141.066	20	5	5	5.04126e+06	1.02649e+07	1.27289e+07	4.93549e+06	6.81455e+06		3.31788e+06	4.52008e+06	7.46818e+06	8.51964e+06	1.46001e+07	233.128	2.30578	0.0501485	7.95702e+06	7.68519e+06
1323	M180T121	1.03512	-0.214515	0.839853	180.121	180.121	180.121	120.709	120.218	121.535	10	5	5	1.1168e+07	1.13809e+07	1.28348e+07	1.16867e+07	1.304e+07		6.03362e+06	1.52871e+07	1.35476e+07	1.48419e+07	8.36049e+06	180.121	2.01182	0.0498034	1.20221e+07	1.16141e+07
1324	M176T70	1.03466	-0.176998	0.864267	176.066	176.066	176.066	69.8124	67.9775	73.2571	18	5	5	1.77783e+06	2.25771e+06	1.39042e+06	812443	1.93005e+06		924812	1.85304e+06	1.46031e+06	1.96699e+06	1.68971e+06	176.066	1.16354	0.0491509	1.63369e+06	1.57897e+06
1325	M438T278	1.03412	-0.467785	0.657841	438.342	438.342	438.343	277.7	275.608	278.748	14	5	5	1.35238e+06	1.53999e+06	1.14873e+06	1.68213e+06	1.57331e+06		1.4351e+06	1.52416e+06	1.39677e+06	1.43298e+06	1.26678e+06	438.342	4.62833	0.0484068	1.45931e+06	1.41116e+06
1326	M480T185	1.03054	-0.244504	0.813123	480.171	480.171	480.171	185.397	185.301	185.919	19	5	5	1.56394e+06	1.9863e+06	2.07428e+06	1.39178e+06	1.52399e+06		1.18752e+06	1.41822e+06	1.79314e+06	2.06706e+06	1.82124e+06	480.171	3.08995	0.0434036	1.70806e+06	1.65743e+06
1327	M291T214	1.03046	-0.103349	0.922328	291.134	291.134	291.134	214.155	213.659	214.249	10	5	5	3.93825e+06	2.94657e+06	3.61479e+06	3.30322e+06	3.96085e+06		1.85582e+06	1.87658e+06	5.40582e+06	6.32396e+06	1.77639e+06	291.134	3.56925	0.0432891	3.55273e+06	3.44772e+06
1328	M652T164	1.03021	-0.126639	0.902407	652.223	652.223	652.223	163.92	162.893	164.456	13	5	5	2.3477e+06	3.58083e+06	3.7882e+06	2.91381e+06	1.4336e+06		1.45871e+06	2.14624e+06	3.70407e+06	4.04258e+06	2.30014e+06	652.223	2.732	0.0429353	2.81283e+06	2.73035e+06
1329	M186T131	1.02954	-0.200675	0.849912	186.112	186.112	186.112	130.661	120.942	130.957	11	5	5	2.14887e+07	1.92017e+07	1.8837e+07	1.88424e+07	1.79408e+07		1.52555e+07	2.84767e+07	1.90139e+07	1.81664e+07	1.2635e+07	186.112	2.17768	0.0419972	1.92621e+07	1.87095e+07
1330	M322T134	1.02921	-0.0752086	0.94333	322.139	322.139	322.14	133.768	133.551	134.798	14	5	5	3.70882e+07	2.67721e+07	2.71332e+07	2.93066e+07	3.99527e+07		1.0704e+07	1.67687e+07	4.59821e+07	7.05794e+07	1.16698e+07	322.139	2.22947	0.0415428	3.20505e+07	3.11408e+07
1331	M572T187	1.02781	-0.250512	0.812749	572.197	572.197	572.197	187.49	187.424	187.946	14	5	5	2.27591e+06	1.99212e+06	2.41282e+06	2.30456e+06	2.26982e+06		1.49297e+06	2.60732e+06	2.18241e+06	2.77202e+06	1.89595e+06	572.197	3.12483	0.0395745	2.25104e+06	2.19013e+06
1332	M353T32	1.02764	-0.162359	0.875842	353.084	353.084	353.084	31.8719	31.4301	32.3409	10	5	5	5.42663e+06	6.9908e+06	7.46767e+06	5.16848e+06	4.87714e+06		3.76502e+06	4.6424e+06	6.37494e+06	8.70239e+06	5.64083e+06	353.084	0.531199	0.0393403	5.98614e+06	5.82511e+06
1333	M170T185	1.02606	-0.17055	0.870875	170.053	170.053	170.053	184.806	184.244	185.397	10	5	5	2.39076e+06	3.37437e+06	2.86255e+06	3.00889e+06	2.7071e+06		2.3779e+06	1.47933e+06	3.23392e+06	3.74335e+06	3.14489e+06	170.053	3.08011	0.0371109	2.86873e+06	2.79588e+06
1334	M206T210	1.02542	-0.0847279	0.936169	206.081	206.081	206.081	209.992	209.443	210.052	11	5	5	9.59845e+06	6.55679e+06	7.14178e+06	7.52455e+06	7.8829e+06		4.95092e+06	2.20055e+06	1.06151e+07	1.44969e+07	5.48147e+06	206.081	3.49987	0.0362138	7.74089e+06	7.54901e+06
1335	M175T33_1	1.02525	-0.246861	0.811603	174.886	174.886	174.886	33.3536	32.8212	33.5939	21	5	5	1.73168e+07	1.96145e+07	2.13252e+07	1.57003e+07	1.58173e+07		1.55983e+07	1.31603e+07	2.01722e+07	2.06997e+07	1.79325e+07	174.886	0.555893	0.0359797	1.79548e+07	1.75126e+07
1336	M312T149_2	1.02497	-0.129164	0.900605	312.217	312.217	312.217	149.279	148.227	152.958	19	5	5	2.33962e+06	1.75243e+06	2.32081e+06	1.11495e+06	1.22012e+06		2.17651e+06	1.87237e+06	1.95831e+06	1.02179e+06	1.50581e+06	312.217	2.48798	0.0355867	1.74959e+06	1.70696e+06
1337	M674T235	1.02474	-0.109279	0.917014	674.439	674.439	674.44	235.176	224.531	247.767	22	5	5	3.44466e+06	5.9916e+06	5.22253e+06	1.05565e+07	4.60528e+06		7.57527e+06	5.78938e+06	4.94716e+06	4.80479e+06	5.98388e+06	674.439	3.9196	0.0352646	5.96411e+06	5.82009e+06
1338	M250T176	1.02443	-0.082825	0.937932	250.105	250.105	250.105	175.522	175.205	175.975	30	5	5	3.00616e+06	2.98891e+06	2.84123e+06	2.96056e+06	2.69066e+06		1.04814e+06	1.37316e+06	3.49887e+06	5.66367e+06	2.55822e+06	250.105	2.92537	0.0348194	2.89751e+06	2.82841e+06
1339	M199T131	1.02391	-0.253443	0.808105	199.06	199.06	199.06	131.466	131.009	131.699	10	5	5	1.11994e+06	1.32763e+06	1.40243e+06	1.13893e+06	1.19937e+06		895465	1.43517e+06	1.15058e+06	1.41636e+06	1.14621e+06	199.06	2.1911	0.0340918	1.23766e+06	1.20876e+06
1340	M493T194	1.02381	-0.122317	0.905676	493.367	493.367	493.367	194.293	193.762	195.869	20	5	5	4.86379e+06	2.09966e+06	4.6493e+06	3.56064e+06	3.64698e+06		3.15238e+06	4.95902e+06	4.61663e+06	2.05872e+06	3.59588e+06	493.367	3.23822	0.033951	3.76407e+06	3.67653e+06
1341	M931T198	1.02164	-0.129132	0.901651	930.541	930.54	930.542	198.469	197.948	199.018	11	5	5	1.08419e+06	1.22135e+06	1.09379e+06	790220	1.19192e+06		1.43428e+06	474937	1.17793e+06	1.15584e+06	1.02452e+06	930.541	3.30782	0.0308813	1.07629e+06	1.0535e+06
1342	M583T194	1.0212	-0.26497	0.797962	583.39	583.389	583.39	194.292	193.77	195.864	11	5	5	5.44381e+06	5.32767e+06	5.16756e+06	6.70426e+06	4.72953e+06		4.78175e+06	5.45402e+06	6.32437e+06	5.35442e+06	4.89011e+06	583.39	3.2382	0.0302595	5.47456e+06	5.36094e+06
1343	M149T5	1.02115	-0.112763	0.915356	148.977	148.977	148.977	5.10923	2.61922	13.1929	14	5	5	1.56326e+07	1.88409e+07	1.71934e+07	1.64342e+07	1.75008e+07		1.44988e+07	2.90621e+07	1.46119e+07	1.28646e+07	1.27914e+07	148.977	0.0851538	0.0301959	1.71204e+07	1.67658e+07
1344	M454T222	1.02073	-0.0764041	0.94155	454.17	454.17	454.171	222.339	222.034	222.558	10	5	5	2.18323e+06	5.34337e+06	2.31282e+06	1.70836e+06	2.32565e+06		1.57082e+06	2.29829e+06	3.03414e+06	3.40313e+06	3.28524e+06	454.17	3.70566	0.0296067	2.77469e+06	2.71832e+06
1345	M697T292	1.02042	-0.0875978	0.932501	696.54	696.54	696.541	291.554	281.346	295.043	18	5	5	1.68142e+07	1.20528e+07	2.66433e+07	2.87853e+07	1.2538e+07		1.15088e+07	2.00466e+07	2.78891e+07	1.90978e+07	1.63532e+07	696.54	4.85923	0.0291654	1.93667e+07	1.89791e+07
1346	M505T156	1.0197	-0.0905476	0.93008	505.124	505.123	505.124	156.084	155.562	156.608	22	5	5	1.48395e+08	1.74336e+08	1.84919e+08	5.9929e+07	1.58492e+08		1.15713e+08	6.97719e+07	1.73332e+08	1.79868e+08	1.73362e+08	505.124	2.6014	0.0281386	1.45214e+08	1.42409e+08
1347	M147T135	1.01955	-0.196132	0.849586	147.063	147.063	147.063	135.308	134.805	135.701	10	5	5	4.10201e+07	4.66763e+07	4.60392e+07	3.27744e+07	3.89657e+07		3.13141e+07	3.62803e+07	4.49588e+07	4.89437e+07	4.00393e+07	147.063	2.25513	0.0279288	4.10951e+07	4.03072e+07
1348	M966T195	1.0195	-0.411015	0.692167	965.507	965.507	965.507	194.816	194.286	194.823	14	5	5	8.28854e+07	9.604e+07	9.39728e+07	7.96855e+07	8.70638e+07		9.06729e+07	8.77141e+07	9.25302e+07	7.89015e+07	8.14188e+07	965.507	3.24693	0.0278648	8.79295e+07	8.62475e+07
1349	M312T238	1.01913	-0.173722	0.866564	312.362	312.362	312.362	238.283	236.672	240.38	20	5	5	833884	1.23681e+06	1.10565e+06	860919	851759		966980	926247	987645	1.16752e+06	748840	312.362	3.97138	0.0273405	977803	959447
1350	M230T33	1.01881	-0.0756601	0.942899	230.113	230.113	230.113	32.5071	32.0246	32.9283	11	5	5	2.65198e+07	3.7971e+07	3.63188e+07	3.38203e+07	3.81085e+07		1.91167e+07	6.48369e+07	3.21031e+07	3.16575e+07	2.18345e+07	230.113	0.541785	0.0268903	3.45477e+07	3.39097e+07
1351	M146T48	1.01872	-0.120588	0.907127	146.118	146.117	146.118	48.0277	47.2356	48.4026	10	5	5	1.01375e+07	1.5567e+07	1.64152e+07	8.63818e+06	1.24501e+07		1.01362e+07	1.57195e+07	1.41444e+07	9.27794e+06	1.27685e+07	146.118	0.800461	0.026754	1.26416e+07	1.24093e+07
1352	M101T334	1.01868	-0.233796	0.821135	101.071	101.071	101.071	333.933	329.505	335.488	11	5	5	9.87972e+07	8.05166e+07	7.2429e+07	8.45703e+07	8.83307e+07		7.03671e+07	7.62798e+07	1.00185e+08	8.4716e+07	8.53089e+07	101.071	5.56555	0.0267004	8.49288e+07	8.33714e+07
1353	M165T80	1.01851	-0.106035	0.918979	165.055	165.055	165.055	79.6281	77.5347	81.6789	10	5	5	8.33098e+06	1.89144e+07	1.23363e+07	9.45879e+06	1.57251e+07		9.93851e+06	1.16881e+07	1.40969e+07	1.5899e+07	1.19662e+07	165.055	1.32713	0.0264566	1.29531e+07	1.27177e+07
1354	M245T202	1.01706	-0.0720866	0.94482	245.19	245.19	245.19	202.387	184.357	203.215	28	5	5	3.49676e+07	6.72714e+07	7.20215e+07	5.55481e+07	6.04945e+07		4.62103e+07	5.15015e+07	2.18759e+07	9.0078e+07	7.57669e+07	245.19	3.37312	0.0244097	5.80606e+07	5.70865e+07
1355	M405T218_2	1.01692	-0.0578003	0.955346	405.351	405.351	405.352	218.427	208.446	219.423	13	5	5	3.43258e+07	7.18361e+07	3.58548e+07	2.72852e+07	2.59827e+07		2.50118e+07	3.86778e+07	3.59088e+07	6.62532e+07	2.61843e+07	405.351	3.64045	0.0242018	3.90569e+07	3.84072e+07
1356	M256T289	1.01689	-0.187539	0.857271	256.263	256.263	256.263	289.026	287.663	289.737	10	5	5	5.07148e+06	4.34632e+06	4.46051e+06	3.90791e+06	4.36949e+06		3.48228e+06	5.51547e+06	4.67161e+06	4.05147e+06	4.06694e+06	256.263	4.8171	0.0241599	4.43114e+06	4.35755e+06
1357	M330T179	1.01677	-0.180836	0.863115	330.118	330.118	330.118	178.591	177.947	179.431	17	5	5	2.24882e+06	2.11631e+06	1.92286e+06	1.90717e+06	1.88446e+06		1.77578e+06	1.46809e+06	2.04613e+06	2.46365e+06	2.15968e+06	330.118	2.97652	0.023998	2.01592e+06	1.98267e+06
1358	M328T155	1.01677	-0.0419917	0.96754	328.212	328.211	328.212	154.515	149.797	158.707	24	5	5	3.65313e+06	2.14564e+06	1.93156e+06	613359	936269		2.18544e+06	3.21064e+06	2.16729e+06	1.31892e+06	244603	328.212	2.57525	0.0239951	1.85599e+06	1.82538e+06
1359	M417T188	1.01652	-0.05231	0.959607	417.118	417.118	417.118	187.972	186.891	188.035	10	5	5	5.60767e+06	6.79634e+06	8.5355e+06	5.64077e+06	1.66261e+07		4.94631e+06	1.49321e+07	7.6465e+06	8.50922e+06	6.46985e+06	417.118	3.13287	0.0236454	8.64127e+06	8.5008e+06
1360	M694T275	1.01558	-0.0535127	0.958777	694.489	694.488	694.489	275.085	274.549	276.14	13	5	5	960247	3.15228e+06	4.21531e+06	1.91974e+06	1.87513e+06		1.30099e+06	3.76833e+06	2.18472e+06	2.11941e+06	2.56322e+06	694.489	4.58475	0.0223109	2.42454e+06	2.38733e+06
1361	M598T203	1.0153	-0.107013	0.919017	598.382	598.381	598.382	203.16	202.659	203.749	13	5	5	4.19263e+07	4.98051e+07	5.3665e+07	4.3375e+07	4.76055e+07		3.16132e+07	3.69719e+07	4.28172e+07	6.64324e+07	5.49803e+07	598.382	3.386	0.0219053	4.72754e+07	4.6563e+07
1362	M183T5	1.01503	-0.124507	0.905959	182.985	182.985	182.985	5.17825	3.13304	8.9444	11	5	5	5.26082e+07	5.31595e+07	5.66573e+07	5.48419e+07	6.38025e+07		5.18264e+07	7.68583e+07	5.24364e+07	3.7474e+07	5.83126e+07	182.985	0.0863042	0.0215216	5.62139e+07	5.53815e+07
1363	M503T156	1.01478	-0.170904	0.869347	503.118	503.118	503.118	156.079	155.562	156.338	10	5	5	2.94133e+09	3.50175e+09	3.66373e+09	2.94746e+09	3.1705e+09		2.28801e+09	3.2642e+09	3.41164e+09	3.62678e+09	3.39783e+09	503.118	2.60133	0.0211666	3.24495e+09	3.19769e+09
1364	M316T195	1.01465	-0.116786	0.91088	316.271	316.271	316.272	194.818	194.286	195.346	16	5	5	5.23668e+06	3.1292e+06	6.53201e+06	4.96407e+06	5.73093e+06		4.0042e+06	5.42398e+06	5.47052e+06	5.48539e+06	4.83921e+06	316.271	3.24697	0.0209865	5.11858e+06	5.04466e+06
1365	M281T222	1.01435	-0.0767422	0.941349	281.138	281.138	281.138	222.447	222.034	222.635	12	5	5	7.35206e+06	1.29226e+07	5.46601e+06	6.40887e+06	7.44599e+06		5.29874e+06	7.66449e+06	8.44603e+06	8.75311e+06	8.87296e+06	281.138	3.70745	0.0205574	7.91911e+06	7.80707e+06
1366	M154T141	1.01388	-0.118385	0.909001	154.086	154.086	154.086	140.902	130.662	141.066	11	5	5	8.12417e+06	9.2366e+06	9.41343e+06	6.44211e+06	7.6518e+06		6.76441e+06	5.90129e+06	8.67182e+06	1.02408e+07	8.73044e+06	154.086	2.34837	0.0198816	8.17362e+06	8.06176e+06
1367	M169T185	1.01334	-0.0997881	0.923382	169.049	169.049	169.049	184.578	184.244	184.88	10	5	5	5.37354e+07	5.90053e+07	6.57692e+07	3.62233e+07	3.96307e+07		4.5316e+07	4.7723e+07	6.39126e+07	4.34971e+07	5.05678e+07	169.049	3.0763	0.0191127	5.08728e+07	5.02033e+07
1368	M150T48	1.01328	-0.0994186	0.924754	150.058	150.058	150.058	47.514	44.8632	47.8491	12	5	5	1.82363e+07	1.75601e+07	1.93617e+07	1.61096e+07	1.53214e+07		1.09034e+07	1.42635e+07	2.03011e+07	2.31755e+07	1.68109e+07	150.058	0.791899	0.0190306	1.73178e+07	1.70909e+07
1369	M211T28_1	1.01328	-0.0782255	0.941292	210.97	210.97	210.971	27.625	27.1337	28.1725	19	5	5	3.87617e+07	3.50282e+07	3.57878e+07	3.50054e+07	3.79171e+07		1.53586e+07	2.90955e+07	4.46897e+07	4.73011e+07	4.36638e+07	210.97	0.460417	0.0190304	3.65e+07	3.60217e+07
1370	M198T118	1.01269	-0.0767705	0.940791	198.149	198.149	198.149	117.963	117.44	118.918	10	5	5	7.96327e+06	6.85484e+06	1.0908e+07	6.77813e+06	6.79245e+06		6.5396e+06	4.5665e+06	9.17387e+06	1.02836e+07	8.2407e+06	198.149	1.96606	0.0181908	7.85933e+06	7.76085e+06
1371	M380T28_1	1.01199	-0.0239759	0.981623	379.984	379.978	379.985	27.6413	27.1337	28.1746	26	5	5	7.59497e+06	4.73682e+06	4.04411e+06	6.42596e+06	979835		9.46232e+06	906264	9.99577e+06	1.41727e+06	1.7184e+06	379.984	0.460688	0.0171881	4.75634e+06	4.70001e+06
1372	M325T203	1.01151	-0.0372913	0.971549	325.252	325.252	325.253	202.661	202.14	203.714	14	5	5	1.17686e+06	1.27938e+06	1.95045e+06	1.95087e+06	2.32774e+06		977348	223981	2.28267e+06	2.84462e+06	2.2578e+06	325.252	3.37768	0.0165175	1.73706e+06	1.71728e+06
1373	M345T125	1.01105	-0.0289984	0.977649	345.265	345.265	345.265	125.444	117.828	127.183	22	5	5	3.28621e+06	6.50022e+06	817539	1.90523e+06	3.07179e+06		800843	5.03779e+06	3.20163e+06	2.81931e+06	3.5512e+06	345.265	2.09073	0.0158479	3.1162e+06	3.08216e+06
1374	M528T144	1.01093	-0.027074	0.979157	528.186	528.186	528.186	143.525	143.008	144.056	18	5	5	5.70491e+06	1.50259e+07	1.60858e+07	5.38526e+06	8.83186e+06		7.82978e+06	1.05159e+06	1.39338e+07	2.08799e+07	6.78698e+06	528.186	2.39208	0.0156789	1.02067e+07	1.00964e+07
1375	M421T203	1.01064	-0.0492649	0.961983	421.346	421.346	421.346	202.684	202.637	203.215	14	5	5	3.04668e+08	7.00632e+08	7.54212e+08	5.75611e+08	6.39185e+08		2.7502e+08	4.41364e+08	7.28546e+08	8.16786e+08	6.8127e+08	421.346	3.37807	0.0152734	5.94862e+08	5.88597e+08
1376	M353T145	1.01009	-0.026798	0.979279	353.161	353.16	353.161	144.6	142.983	145.67	32	5	5	1.54332e+06	4.37707e+06	1.61046e+06	1.51973e+06	4.38451e+06		649185	4.0881e+06	3.87567e+06	3.51381e+06	1.17413e+06	353.161	2.40999	0.014484	2.68702e+06	2.66018e+06
1377	M915T198	1.00916	-0.102113	0.921402	914.518	914.517	914.518	197.967	197.946	198.494	11	5	5	1.71709e+06	1.85648e+06	1.72395e+06	1.17912e+06	1.65447e+06		1.49983e+06	1.77616e+06	1.46228e+06	1.46018e+06	1.85889e+06	914.518	3.29945	0.0131479	1.62622e+06	1.61147e+06
1378	M255T195_2	1.00912	-0.0500719	0.961917	255.21	255.21	255.211	194.823	193.762	203.714	21	5	5	6.56722e+06	7.06063e+06	7.47425e+06	5.26548e+06	7.94387e+06		4.95465e+06	1.13149e+07	6.27711e+06	5.93906e+06	5.5157e+06	255.21	3.24705	0.013096	6.86229e+06	6.80028e+06
1379	M212T83	1.00884	-0.106824	0.919304	212.103	212.103	212.103	83.3293	80.6296	85.3429	10	5	5	9.64294e+07	1.11658e+08	1.06538e+08	1.0349e+08	1.06907e+08		7.91569e+07	1.17851e+08	1.09439e+08	1.22807e+08	9.11705e+07	212.103	1.38882	0.0126937	1.05005e+08	1.04085e+08
1380	M927T194	1.00877	-0.0974383	0.92566	926.518	926.518	926.519	194.292	194.286	194.811	10	5	5	5.12267e+06	5.78538e+06	5.91165e+06	3.92974e+06	4.22277e+06		4.29536e+06	5.48894e+06	5.07379e+06	5.06481e+06	4.83216e+06	926.518	3.2382	0.0126008	4.99444e+06	4.95101e+06
1381	M420T144	1.00846	-0.0554916	0.957766	420.137	420.137	420.137	144.056	143.531	144.469	31	5	5	1.0446e+06	1.32433e+06	1.23378e+06	976947	1.05342e+06		916927	1.09806e+06	649932	1.48189e+06	1.439e+06	420.137	2.40093	0.0121566	1.12662e+06	1.11716e+06
1382	M157T121	1.00775	-0.0542821	0.958065	157.105	157.105	157.105	121.095	120.731	122.059	12	5	5	2.27196e+06	1.68296e+06	1.47464e+06	1.58568e+06	1.3837e+06		1.23593e+06	1.89181e+06	1.97814e+06	2.00402e+06	1.22448e+06	157.105	2.01825	0.0111335	1.67979e+06	1.66687e+06
1383	M163T202	1.0077	-0.0343652	0.973628	163.112	163.111	163.112	202.404	193.766	203.761	14	5	5	6.31343e+06	9.20667e+06	8.19465e+06	4.58718e+06	7.92374e+06		4.28774e+06	3.61471e+06	1.02898e+07	9.94081e+06	7.81574e+06	163.112	3.37339	0.0110674	7.24514e+06	7.18977e+06
1384	M165T306	1.00645	-0.0197053	0.984868	165.113	165.113	165.113	305.622	299.149	319.728	17	5	5	2.94877e+07	1.39243e+07	1.21575e+07	5.41634e+06	1.11156e+07		1.54079e+07	1.29947e+07	1.74501e+07	1.98979e+07	5.88917e+06	165.113	5.0937	0.00926936	1.44203e+07	1.43279e+07
1385	M315T195	1.00622	-0.0505128	0.961478	315.268	315.268	315.268	194.814	194.289	195.346	14	5	5	2.55818e+07	1.43838e+07	2.99655e+07	2.15096e+07	2.37232e+07		1.92062e+07	2.41581e+07	2.60531e+07	2.33568e+07	2.16774e+07	315.268	3.2469	0.00894964	2.30328e+07	2.28903e+07
1386	M194T131_2	1.00577	-0.0280975	0.978918	194.137	194.137	194.137	131.18	130.687	131.481	18	5	5	4.13998e+07	4.07752e+07	4.20751e+07	3.88798e+07	4.19265e+07		2.67148e+07	2.01073e+07	5.80281e+07	6.22074e+07	3.68216e+07	194.137	2.18633	0.00830596	4.10113e+07	4.07758e+07
1387	M238T210	1.00532	-0.0127747	0.990322	238.107	238.107	238.107	210.016	209.945	210.052	11	5	5	9.46083e+06	1.03232e+07	1.18384e+07	1.27041e+07	1.83828e+07		7.32317e+06	2.38319e+06	2.51803e+07	2.36821e+07	3.80882e+06	238.107	3.50027	0.0076528	1.25419e+07	1.24755e+07
1388	M496T280	1.00531	-0.0413847	0.968398	496.384	496.384	496.384	280.319	279.269	288.809	17	5	5	1.16199e+06	1.20753e+06	927929	1.07174e+06	1.28939e+06		821659	1.14218e+06	1.58725e+06	1.13906e+06	938527	496.384	4.67198	0.00764357	1.13172e+06	1.12574e+06
1389	M188T160	1.00518	-0.0342179	0.974167	188.11	188.11	188.11	159.741	159.219	160.271	10	5	5	1.08198e+06	1.18856e+06	906032	2.01993e+06	1.50427e+06		1.46484e+06	1.41964e+06	1.28723e+06	1.18864e+06	1.30587e+06	188.11	2.66235	0.0074583	1.34016e+06	1.33325e+06
1390	M406T140	1.00454	-0.0449177	0.965439	406.134	406.134	406.134	139.959	139.354	140.402	25	5	5	1.19828e+06	1.32391e+06	1.34177e+06	973139	1.29753e+06		1.01805e+06	1.00811e+06	1.35839e+06	1.54493e+06	1.1774e+06	406.134	2.33265	0.00653747	1.22692e+06	1.22138e+06
1391	M229T32	1.00354	-0.0414889	0.96796	229.154	229.154	229.155	32.4511	31.8725	33.4618	10	5	5	6.87874e+06	8.2402e+06	8.62225e+06	6.15959e+06	6.59569e+06		5.96875e+06	6.94916e+06	8.19171e+06	7.95295e+06	7.30501e+06	229.154	0.540852	0.00510362	7.29929e+06	7.27352e+06
1392	M608T264	1.00307	-0.00633017	0.995142	608.392	608.392	608.392	263.519	257.829	269.847	23	5	5	6.34191e+06	5.14289e+06	473169	885830	1.1813e+07		2.60497e+06	2.89091e+06	3.48275e+06	7.45962e+06	8.14296e+06	608.392	4.39198	0.00442844	4.93136e+06	4.91624e+06
1393	M532T128	1.00267	-0.0206552	0.984316	532.181	532.181	532.182	128.307	127.878	129.122	18	5	5	1.14667e+06	1.41952e+06	1.15606e+06	1.15834e+06	1.16029e+06		778178	1.21936e+06	1.38896e+06	1.62588e+06	1.01239e+06	532.181	2.13845	0.00385158	1.20817e+06	1.20495e+06
1394	M118T44	1.00257	-0.023347	0.981985	118.086	118.086	118.087	44.3316	44.0351	45.1173	10	5	5	1.12238e+08	1.30349e+08	1.41007e+08	9.94033e+07	1.05405e+08		8.37577e+07	1.07961e+08	1.30608e+08	1.43937e+08	1.20633e+08	118.086	0.738859	0.00369743	1.1768e+08	1.17379e+08
1395	M132T31	1.00231	-0.0117312	0.991128	132.113	132.113	132.113	31.4301	30.7593	31.9187	13	5	5	5.01051e+06	6.23792e+06	6.37403e+06	5.11438e+06	5.17015e+06		1.69e+06	5.0877e+06	6.81813e+06	7.65205e+06	6.59484e+06	132.113	0.523835	0.00332575	5.5814e+06	5.56855e+06
1396	M369T194	1.00212	-0.0117069	0.990982	369.315	369.315	369.315	193.77	193.249	194.823	19	5	5	2.32032e+06	2.59291e+06	1.65007e+06	1.55799e+06	1.76641e+06		1.01259e+06	2.06672e+06	2.53129e+06	2.5989e+06	1.65726e+06	369.315	3.2295	0.00305781	1.97754e+06	1.97335e+06
1397	M146T38	1.0019	-0.0160176	0.987626	145.99	145.99	145.99	38.2	37.2368	40.1724	14	5	5	2.75071e+06	2.15108e+06	2.27138e+06	1.64799e+06	2.80166e+06		2.56964e+06	2.53411e+06	1.91889e+06	1.87379e+06	2.70435e+06	145.99	0.636667	0.00273934	2.32456e+06	2.32015e+06
1398	M415T223	1.00091	-0.00299244	0.997717	415.211	415.211	415.211	222.538	221.976	223.158	24	5	5	1.09269e+08	4.27483e+08	9.35557e+07	2.02948e+08	2.45618e+08		1.69188e+08	2.4033e+08	2.53438e+08	1.36394e+08	2.7854e+08	415.211	3.70898	0.00131709	2.15775e+08	2.15578e+08
1399	M301T128	1.00085	-0.00455784	0.99651	301.159	301.158	301.159	128.335	127.878	128.863	23	5	5	2.27217e+06	2.09154e+06	2.19456e+06	2.38666e+06	1.36895e+06		1.01914e+06	2.23302e+06	2.36608e+06	3.04075e+06	1.64609e+06	301.159	2.13892	0.00123277	2.06278e+06	2.06102e+06
1400	M165T288	1.0007	-0.00197989	0.998482	165.113	165.113	165.113	287.728	275.692	292.355	12	5	5	1.4804e+07	1.53708e+07	2.48696e+06	3.16053e+06	8.66618e+06		7.83911e+06	3.84474e+06	1.2867e+07	9.23044e+06	1.06762e+07	165.113	4.79547	0.00100669	8.8977e+06	8.89149e+06
1401	M365T195	1.00009	0.000393733	0.999698	365.196	365.195	365.196	195.345	183.82	204.272	22	5	5	4.61419e+06	1.05259e+06	4.3714e+06	3.6566e+06	3.10094e+06		4.76446e+06	3.25564e+06	2.92961e+06	3.07301e+06	2.77445e+06	365.196	3.25575	-0.000123503	3.35915e+06	3.35943e+06
1402	M510T247	1.00011	0.000344499	0.999734	510.43	510.43	510.431	246.877	242.877	264.087	22	5	5	1.66963e+06	4.58835e+06	3.76003e+06	818540	2.21276e+06		2.58367e+06	1.14954e+06	3.86944e+06	3.5762e+06	1.87192e+06	510.43	4.11462	-0.000163176	2.60986e+06	2.61016e+06
1403	M201T23	1.00018	0.00159824	0.998765	200.972	200.972	200.972	23.3741	22.8564	23.9319	10	5	5	7.74267e+06	8.37922e+06	1.10065e+07	7.88455e+06	7.54771e+06		9.85592e+06	7.2755e+06	8.44596e+06	6.53719e+06	1.04539e+07	200.972	0.389568	-0.000265147	8.51213e+06	8.51369e+06
1404	M234T69	1.00034	0.0036236	0.997275	234.065	234.065	234.065	69.0247	64.7862	70.6086	19	5	5	7.27897e+06	7.69613e+06	7.81228e+06	7.49017e+06	7.297e+06		7.71976e+06	8.16193e+06	8.45697e+06	4.79465e+06	8.45395e+06	234.065	1.15041	-0.000488228	7.51491e+06	7.51745e+06
1405	M111T374	1.00075	0.00191941	0.998516	111.092	111.092	111.092	373.941	352.923	390.396	37	5	5	5.05446e+07	3.56722e+07	3.84117e+07	1.03624e+07	7.41296e+06		3.05874e+07	2.87187e+07	1.48376e+07	1.37371e+07	5.46303e+07	111.092	6.23235	-0.00108687	2.84808e+07	2.85022e+07
1406	M507T156	1.00117	0.0113922	0.991212	507.129	507.129	507.13	156.08	155.562	156.608	20	5	5	2.50421e+06	2.66775e+06	3.27691e+06	2.35376e+06	2.48615e+06		1.8346e+06	2.71821e+06	2.76419e+06	2.85553e+06	3.13177e+06	507.129	2.60133	-0.0016842	2.65776e+06	2.66086e+06
1407	M302T202	1.00119	0.0112513	0.991339	302.305	302.305	302.305	202.135	201.09	203.184	13	5	5	3.78874e+07	5.08752e+07	4.05583e+07	4.49659e+07	5.06941e+07		3.15179e+07	4.88146e+07	4.51377e+07	5.57396e+07	4.40378e+07	302.305	3.36892	-0.00170987	4.49962e+07	4.50495e+07
1408	M647T248	1.00122	0.00512613	0.996149	647.45	647.45	647.45	247.907	247.19	248.696	14	5	5	9.62397e+06	1.10031e+07	1.1038e+07	1.11885e+07	1.10444e+07		7.1002e+06	6.32711e+06	1.4488e+07	1.90282e+07	7.02002e+06	647.45	4.13178	-0.00175461	1.07796e+07	1.07927e+07
1409	M335T148	1.00147	0.00274691	0.997879	335.16	335.16	335.16	147.718	143.506	150.881	45	5	5	4.88986e+06	9.94413e+06	249376	4.1846e+06	4.01418e+06		1.93817e+06	1.17495e+06	4.45028e+06	1.20984e+07	3.65451e+06	335.16	2.46197	-0.00211769	4.65643e+06	4.66327e+06
1410	M441T185_2	1.00223	0.0143396	0.98891	441.364	441.364	441.364	184.755	177.016	184.88	11	5	5	8.23346e+06	1.29258e+07	9.80418e+06	6.72069e+06	1.05973e+07		8.34621e+06	8.34055e+06	1.2615e+07	1.1838e+07	7.24913e+06	441.364	3.07925	-0.00320978	9.65629e+06	9.67779e+06
1411	M511T194	1.00325	0.0177776	0.986266	511.378	511.378	511.378	194.293	193.766	195.344	20	5	5	3.19496e+06	6.46846e+06	6.31309e+06	4.83404e+06	4.78564e+06		4.95937e+06	7.23575e+06	6.04074e+06	2.97551e+06	4.468e+06	511.378	3.23822	-0.00468071	5.11924e+06	5.13587e+06
1412	M221T132	1.00336	0.015075	0.988411	221.165	221.165	221.165	132.212	131.534	138.922	12	5	5	1.60853e+06	1.69889e+06	1.37374e+06	965218	957868		1.06509e+06	528276	1.50867e+06	1.50953e+06	2.01486e+06	221.165	2.20353	-0.00483838	1.32085e+06	1.32529e+06
1413	M411T143	1.00481	0.0324448	0.975344	411.162	411.162	411.163	143.059	142.459	144.098	19	5	5	871167	744802	797111	1.01228e+06	858014		1.10219e+06	1.02982e+06	928025	818522	425443	411.162	2.38432	-0.00692881	856676	860800
1414	M156T121	1.00491	0.042829	0.9669	156.102	156.102	156.102	121.263	120.731	122.063	10	5	5	3.78457e+07	2.66693e+07	2.6657e+07	2.78598e+07	2.35766e+07		2.58344e+07	3.29255e+07	3.13229e+07	3.17791e+07	2.14464e+07	156.102	2.02104	-0.00706538	2.85217e+07	2.86617e+07
1415	M128T194	1.00494	0.0231513	0.982155	128.062	128.062	128.062	194.293	192.725	203.683	16	5	5	1.64963e+06	1.55679e+06	2.94631e+06	1.24659e+06	1.38912e+06		923087	2.06696e+06	2.00626e+06	2.0619e+06	1.7736e+06	128.062	3.23822	-0.00710314	1.75769e+06	1.76636e+06
1416	M398T29	1.00552	0.036756	0.97158	397.955	397.955	397.955	28.682	28.1222	29.2415	15	5	5	3.8499e+06	5.35298e+06	5.17174e+06	3.53018e+06	3.10955e+06		3.88465e+06	2.78617e+06	4.89099e+06	5.3638e+06	4.2047e+06	397.955	0.478033	-0.00793826	4.20287e+06	4.22606e+06
1417	M206T32_1	1.00589	0.0780055	0.939815	206.064	206.064	206.064	32.429	31.2827	33.3879	12	5	5	2.47308e+06	2.41219e+06	2.94988e+06	2.53483e+06	2.21951e+06		2.76059e+06	2.21204e+06	2.42543e+06	2.28042e+06	2.98521e+06	206.064	0.540483	-0.00847762	2.5179e+06	2.53274e+06
1418	M422T203	1.00671	0.0465832	0.964373	422.35	422.349	422.35	202.675	202.137	203.215	14	5	5	1.80216e+08	2.19283e+08	2.3342e+08	1.67044e+08	1.8031e+08		1.35588e+08	1.39975e+08	2.32675e+08	2.59442e+08	2.19172e+08	422.35	3.37792	-0.00965166	1.96054e+08	1.9737e+08
1419	M541T304	1.00701	0.0455732	0.964768	540.535	540.535	540.535	303.955	299.174	311.932	10	5	5	1.64048e+07	2.83101e+07	2.04396e+07	1.79505e+07	1.6851e+07		1.90651e+07	2.43756e+07	2.25621e+07	2.24186e+07	1.22349e+07	540.535	5.06592	-0.0100733	1.99912e+07	2.01313e+07
1420	M697T315	1.00791	0.0216443	0.983454	696.54	696.54	696.541	314.873	307.544	325.005	22	5	5	4.56902e+07	2.15493e+07	3.45874e+07	1.8191e+07	3.24479e+07		1.19297e+07	5.32979e+07	3.27358e+06	4.97817e+07	3.5389e+07	696.54	5.24789	-0.0113679	3.04932e+07	3.07344e+07
1421	M120T222	1.00864	0.0460644	0.964607	120.089	120.089	120.089	222.202	222.034	222.558	12	5	5	3.04267e+06	5.32515e+06	2.51535e+06	2.41061e+06	3.26167e+06		2.19749e+06	3.26081e+06	3.28061e+06	3.93944e+06	4.02012e+06	120.089	3.70337	-0.0124099	3.31109e+06	3.33969e+06
1422	M117T32	1.00896	0.0696707	0.946197	117.074	117.074	117.074	32.4787	31.7645	32.9854	10	5	5	3.1382e+06	3.7023e+06	4.44354e+06	3.07084e+06	2.82353e+06		2.45281e+06	3.08143e+06	3.95552e+06	4.3623e+06	3.48019e+06	117.074	0.541311	-0.0128629	3.43568e+06	3.46645e+06
1423	M600T157	1.00898	0.0400312	0.969562	600.171	600.17	600.171	156.78	142.018	166.554	29	5	5	2.25567e+07	2.68819e+07	3.05557e+07	2.05699e+07	2.03962e+07		1.50108e+07	1.0151e+07	2.90944e+07	3.68824e+07	3.09081e+07	600.171	2.613	-0.0129009	2.41921e+07	2.44094e+07
1424	M285T194	1.00942	0.059583	0.953954	285.257	285.257	285.258	194.292	192.713	195.344	21	5	5	1.97272e+06	2.29679e+06	1.47639e+06	2.14897e+06	1.19108e+06		1.33252e+06	2.032e+06	2.41182e+06	1.93994e+06	1.45528e+06	285.257	3.2382	-0.0135302	1.81719e+06	1.83431e+06
1425	M258T159	1.00946	0.0560297	0.956708	258.206	258.206	258.206	158.699	157.655	159.209	13	5	5	4.4398e+06	2.95572e+06	3.45195e+06	2.3277e+06	2.78922e+06		2.70475e+06	4.63847e+06	3.51295e+06	2.91834e+06	2.34096e+06	258.206	2.64498	-0.013589	3.19288e+06	3.22309e+06
1426	M149T172	1.01004	0.0749606	0.942182	149.096	149.096	149.096	171.786	171.445	172.311	11	5	5	1.68356e+06	2.89825e+06	2.96387e+06	1.99059e+06	2.68274e+06		1.87737e+06	2.13755e+06	2.80667e+06	2.96187e+06	2.55822e+06	149.096	2.8631	-0.0144109	2.4438e+06	2.46833e+06
1427	M125T314_2	1.01124	0.0463942	0.964148	125.09	125.09	125.09	313.672	307.576	322.774	14	5	5	1.46604e+07	1.53364e+07	1.395e+07	2.10162e+07	3.02305e+07		2.95296e+07	2.24202e+07	2.10267e+07	1.04312e+07	1.28557e+07	125.09	5.22787	-0.0161248	1.90387e+07	1.92527e+07
1428	M264T121	1.0119	0.0540281	0.958418	264.207	264.207	264.207	121.016	118.979	129.905	19	5	5	7.10826e+06	1.05382e+07	1.05244e+07	5.88683e+06	6.56204e+06		4.18144e+06	6.74108e+06	1.1672e+07	1.16458e+07	6.86296e+06	264.207	2.01693	-0.0170697	8.12395e+06	8.22064e+06
1429	M884T190	1.01235	0.0815556	0.937096	884.471	884.471	884.472	190.073	189.538	199.526	14	5	5	1.53825e+06	2.53941e+06	2.66716e+06	2.56897e+06	2.01304e+06		1.37321e+06	2.01852e+06	2.57868e+06	2.83371e+06	2.66256e+06	884.471	3.16788	-0.0177058	2.26536e+06	2.29334e+06
1430	M275T189	1.01334	0.0675333	0.948467	275.277	275.277	275.277	189.059	187.958	190.108	17	5	5	2.89527e+07	3.06057e+07	2.69823e+07	4.01542e+07	3.99515e+07		3.48497e+07	1.0702e+07	3.88407e+07	4.03067e+07	4.41707e+07	275.277	3.15098	-0.0191219	3.33293e+07	3.3774e+07
1431	M205T135	1.01345	0.129526	0.900332	205.097	205.097	205.097	135.312	134.805	135.701	13	5	5	1.9161e+09	2.24238e+09	2.42138e+09	1.6751e+09	1.97345e+09		1.5795e+09	1.78432e+09	2.38266e+09	2.4292e+09	2.19031e+09	205.097	2.2552	-0.0192761	2.04568e+09	2.0732e+09
1432	M251T134	1.01394	0.0613097	0.953407	251.139	251.139	251.139	133.737	125.261	136.858	26	5	5	7.07136e+06	6.07643e+06	7.60796e+06	6.64582e+06	4.53749e+06		3.24126e+06	4.66941e+06	8.34546e+06	1.07473e+07	5.38094e+06	251.139	2.22895	-0.0199769	6.38781e+06	6.47688e+06
1433	M206T135	1.01396	0.129819	0.900115	206.1	206.1	206.1	135.312	134.805	135.701	11	5	5	2.28954e+08	2.62408e+08	2.87971e+08	1.96542e+08	2.26614e+08		1.81011e+08	2.10925e+08	2.77537e+08	2.8675e+08	2.63048e+08	206.1	2.2552	-0.0199948	2.40498e+08	2.43854e+08
1434	M118T135	1.01467	0.142754	0.890463	118.065	118.065	118.065	135.398	134.805	151.374	13	5	5	1.49007e+08	1.70959e+08	1.70539e+08	1.24551e+08	1.70019e+08		1.16216e+08	1.46912e+08	1.80089e+08	1.92437e+08	1.60939e+08	118.065	2.25663	-0.0210105	1.57015e+08	1.59318e+08
1435	M535T184	1.01508	0.0670589	0.948272	535.378	535.378	535.378	184.35	182.786	185.289	21	5	5	1.83068e+06	1.20884e+06	1.92762e+06	1.28184e+06	878992		827806	848399	1.78977e+06	2.00703e+06	1.76244e+06	535.378	3.0725	-0.0215905	1.4256e+06	1.44709e+06
1436	M187T196	1.01584	0.118472	0.909412	187.148	187.148	187.148	196.383	193.766	220.088	25	5	5	2.02791e+07	2.4143e+07	2.39055e+07	1.76808e+07	1.83807e+07		1.9867e+07	1.76038e+07	2.1173e+07	3.04815e+07	1.69174e+07	187.148	3.27305	-0.0226732	2.08778e+07	2.12085e+07
1437	M408T196	1.01637	0.0919174	0.929419	408.37	408.37	408.371	196.385	193.77	196.92	20	5	5	2.2218e+06	2.1675e+06	2.00736e+06	1.45641e+06	1.39488e+06		2.42824e+06	1.41616e+06	2.67705e+06	1.39025e+06	1.48766e+06	408.37	3.27308	-0.0234284	1.84959e+06	1.87987e+06
1438	M205T144	1.01711	0.0751834	0.942	205.17	205.17	205.17	143.555	142.546	144.469	16	5	5	1.92548e+06	3.99957e+06	4.27588e+06	1.73177e+06	2.74753e+06		1.70994e+06	2.63549e+06	3.60115e+06	2.83833e+06	4.14653e+06	205.17	2.39259	-0.0244789	2.93605e+06	2.98629e+06
1439	M226T153	1.0175	0.117517	0.909348	226.107	226.107	226.107	153.466	152.938	153.478	11	5	5	1.33855e+07	1.72259e+07	1.73735e+07	9.54083e+06	1.75109e+07		1.5898e+07	9.06334e+06	1.75752e+07	1.61992e+07	1.76141e+07	226.107	2.55777	-0.0250291	1.50073e+07	1.527e+07
1440	M286T34	1.01793	0.140645	0.893476	286.053	286.053	286.053	34.4922	33.3449	36.8545	12	5	5	9.88471e+06	7.39477e+06	1.30928e+07	6.77089e+06	1.00447e+07		7.96591e+06	9.96106e+06	1.03047e+07	1.02608e+07	9.5414e+06	286.053	0.57487	-0.0256381	9.43757e+06	9.60678e+06
1441	M286T272	1.01818	0.0619783	0.952767	286.293	286.293	286.293	271.907	269.847	271.946	23	5	5	3.70292e+07	1.31461e+07	1.97927e+07	6.23296e+06	1.91093e+07		1.18937e+07	2.30003e+07	2.32973e+07	1.6438e+07	2.24138e+07	286.293	4.53178	-0.0259927	1.9062e+07	1.94086e+07
1442	M132T135	1.01847	0.172903	0.867578	132.081	132.081	132.081	135.303	134.805	135.701	11	5	5	8.01826e+07	8.99893e+07	9.14569e+07	6.47348e+07	7.68437e+07		6.17928e+07	7.08425e+07	9.36634e+07	1.00433e+08	8.39234e+07	132.081	2.25505	-0.0264043	8.06415e+07	8.2131e+07
1443	M291T32	1.01908	0.134808	0.897119	291.129	291.129	291.13	31.8725	30.9279	32.8301	18	5	5	1.76513e+06	2.27468e+06	1.95566e+06	1.53065e+06	1.7872e+06		1.76152e+06	1.14044e+06	2.38532e+06	1.80763e+06	2.39611e+06	291.129	0.531208	-0.0272684	1.86266e+06	1.8982e+06
1444	M182T81	1.01948	0.103219	0.920582	182.081	182.081	182.081	80.6487	78.5457	82.3377	10	5	5	2.47368e+07	5.00573e+07	3.69517e+07	2.55427e+07	2.49054e+07		2.18055e+07	2.95385e+07	4.02373e+07	4.10908e+07	3.26813e+07	182.081	1.34415	-0.0278344	3.24388e+07	3.30707e+07
1445	M220T202	1.02089	0.0670652	0.948356	220.178	220.177	220.178	202.409	193.762	203.227	20	5	5	4.88899e+07	2.51855e+07	1.85814e+07	2.77827e+07	2.43964e+07		1.50136e+07	4.54332e+07	4.94627e+07	2.00957e+07	1.78558e+07	220.178	3.37348	-0.0298215	2.89672e+07	2.95722e+07
1446	M282T222	1.02114	0.0500278	0.961478	282.141	282.141	282.142	222.447	221.976	222.695	30	5	5	430414	1.82958e+06	371357	906802	433394		645919	377099	1.0655e+06	543898	1.42308e+06	282.141	3.70745	-0.0301747	794310	811099
1447	M330T215	1.02153	0.185878	0.860473	330.336	330.336	330.337	215.214	213.703	216.773	18	5	5	4.00147e+07	4.40548e+07	3.83497e+07	3.94927e+07	4.45154e+07		2.77374e+07	5.01895e+07	4.14722e+07	5.37098e+07	3.77623e+07	330.336	3.58689	-0.0307278	4.12855e+07	4.21743e+07
1448	M697T268	1.02188	0.0814844	0.937599	697.428	697.428	697.429	268.274	267.215	280.299	26	5	5	2.65783e+06	3.17616e+06	2.61702e+06	1.62975e+06	1.63785e+06		2.09398e+06	3.87215e+06	3.24812e+06	677864	2.0829e+06	697.428	4.47123	-0.0312248	2.34372e+06	2.395e+06
1449	M179T121	1.02225	0.135158	0.898533	179.118	179.118	179.118	120.745	120.218	121.359	10	5	5	1.26784e+08	1.36083e+08	1.43827e+08	1.2264e+08	1.44907e+08		7.29504e+07	1.71409e+08	1.51326e+08	1.90255e+08	1.03302e+08	179.118	2.01241	-0.0317498	1.34848e+08	1.37849e+08
1450	M737T318	1.02246	0.0646403	0.950595	736.533	736.532	736.533	317.948	307.544	327.664	19	5	5	8.39513e+06	1.03527e+07	5.28276e+06	7.60551e+06	1.37011e+07		6.91339e+06	1.29105e+07	1.01284e+06	1.76162e+07	7.90266e+06	736.533	5.29913	-0.0320467	9.06745e+06	9.27112e+06
1451	M160T135	1.0225	0.236104	0.820353	160.076	160.076	160.076	135.358	135.121	135.701	10	5	5	2.18827e+07	2.67738e+07	2.6606e+07	2.09394e+07	2.29055e+07		1.81463e+07	2.18244e+07	2.79177e+07	2.80811e+07	2.58174e+07	160.076	2.25597	-0.0320967	2.38214e+07	2.43574e+07
1452	M193T199	1.02256	0.152453	0.883808	193.159	193.158	193.159	199.016	193.769	204.284	20	5	5	8.84859e+06	6.35881e+06	6.19416e+06	7.96037e+06	7.91619e+06		4.08168e+06	8.95993e+06	9.78063e+06	7.93264e+06	7.3643e+06	193.159	3.31692	-0.0321877	7.45562e+06	7.62384e+06
1453	M488T253	1.02318	0.0736981	0.9431	488.358	488.358	488.358	252.918	252.395	253.349	27	5	5	2.25305e+06	3.78263e+06	1.92192e+06	5.81239e+06	7.01438e+06		3.65919e+06	2.99118e+06	3.96823e+06	7.58259e+06	3.06498e+06	488.358	4.2153	-0.0330603	4.15687e+06	4.25323e+06
1454	M293T141	1.02359	0.0629853	0.951817	293.149	293.149	293.15	140.913	131.457	145.193	16	5	5	1.77986e+06	3.15857e+06	3.44049e+06	1.36495e+06	1.96684e+06		666350	483397	3.95997e+06	4.08348e+06	2.79374e+06	293.149	2.34856	-0.0336342	2.34214e+06	2.39739e+06
1455	M284T32_2	1.02375	0.0969613	0.925322	284.124	284.123	284.134	32.3409	30.3063	32.873	11	5	5	1.65784e+06	3.78575e+06	3.19591e+06	1.94107e+06	2.76018e+06		2.25196e+06	893557	3.30548e+06	3.63824e+06	3.56842e+06	284.124	0.539015	-0.0338694	2.66815e+06	2.73153e+06
1456	M219T195	1.02422	0.234955	0.821787	219.211	219.21	219.211	194.552	193.772	207.399	12	5	5	5.07229e+06	5.54935e+06	4.78713e+06	4.01415e+06	3.23258e+06		3.79052e+06	4.78106e+06	5.09878e+06	4.64207e+06	4.89184e+06	219.211	3.24253	-0.0345286	4.5311e+06	4.64085e+06
1457	M476T263	1.02431	0.10772	0.918645	476.275	476.275	476.275	263.107	261.373	264.089	26	5	5	2.80413e+06	3.15779e+06	2.71777e+06	2.24936e+06	2.26912e+06		3.26756e+06	1.62879e+06	2.30397e+06	4.65222e+06	1.66647e+06	476.275	4.38512	-0.0346516	2.63963e+06	2.7038e+06
1458	M255T176	1.02478	0.189732	0.854364	255.065	255.065	255.065	175.972	175.739	176.23	10	5	5	4.24876e+08	4.22218e+08	5.22742e+08	2.946e+08	3.33988e+08		3.336e+08	5.31524e+08	4.26122e+08	3.80394e+08	3.76313e+08	255.065	2.93287	-0.035321	3.99685e+08	4.09591e+08
1459	M228T204	1.02543	0.183567	0.860609	228.196	228.195	228.196	203.707	203.182	203.761	11	5	5	3.34624e+06	3.3275e+06	2.54723e+06	5.30372e+06	4.03248e+06		3.84026e+06	3.59936e+06	4.50348e+06	3.12888e+06	3.95706e+06	228.196	3.39512	-0.0362262	3.71143e+06	3.80581e+06
1460	M360T154	1.02556	0.10923	0.916147	360.053	360.053	360.054	153.989	153.461	154.519	22	5	5	1.15418e+06	1.4159e+06	1.89851e+06	861631	1.36805e+06		1.01049e+06	1.09519e+06	761129	2.07426e+06	1.92839e+06	360.053	2.56648	-0.0364086	1.33965e+06	1.37389e+06
1461	M827T187	1.02582	0.164545	0.873452	827.442	827.441	827.442	186.958	172.833	187.412	12	5	5	1.43359e+06	2.34436e+06	2.23852e+06	1.24969e+06	2.03874e+06		1.34151e+06	1.55413e+06	2.22053e+06	2.1444e+06	2.28457e+06	827.442	3.11596	-0.0367788	1.86098e+06	1.90903e+06
1462	M185T196	1.02624	0.0578756	0.955621	185.132	185.132	185.132	195.859	193.242	204.73	29	5	5	2.47142e+06	8.80386e+06	1.19238e+06	2.32571e+06	2.47792e+06		6.6389e+06	2.93914e+06	2.97371e+06	2.52682e+06	2.64583e+06	185.132	3.26432	-0.0373621	3.45426e+06	3.54488e+06
1463	M116T32_1	1.02716	0.269126	0.795513	116.071	116.071	116.071	32.4055	32.0246	32.8301	10	5	5	8.49929e+07	9.94981e+07	1.07168e+08	8.19213e+07	8.16824e+07		7.0837e+07	8.15398e+07	1.02064e+08	1.12778e+08	1.00407e+08	116.071	0.540092	-0.0386558	9.10526e+07	9.35252e+07
1464	M823T248	1.0272	0.099053	0.925804	823.481	823.48	823.481	247.754	246.11	252.918	11	5	5	2.24721e+06	2.48467e+06	2.53049e+06	2.50336e+06	2.5328e+06		1.46552e+06	998239	3.37267e+06	4.69599e+06	2.10062e+06	823.481	4.12923	-0.0387151	2.45971e+06	2.52661e+06
1465	M942T203	1.02754	0.131198	0.90142	941.51	941.509	941.51	203.189	190.106	203.749	14	5	5	1.14092e+08	1.42771e+08	1.46393e+08	1.28323e+08	1.43311e+08		4.52279e+07	1.08513e+08	1.74686e+08	1.98772e+08	1.66276e+08	941.51	3.38647	-0.0391916	1.34978e+08	1.38695e+08
1466	M282T249	1.02816	0.937542	0.382563	282.279	282.279	282.279	249.348	249.219	249.856	10	5	5	7.18627e+06	7.41878e+06	7.13373e+06	7.70194e+06	7.59596e+06		7.06034e+06	7.27722e+06	7.78305e+06	8.09768e+06	7.86125e+06	282.279	4.1558	-0.0400615	7.40734e+06	7.61591e+06
1467	M192T129	1.0283	0.161001	0.879387	192.138	192.138	192.138	128.858	128.12	131.688	11	5	5	1.7786e+06	1.49273e+06	1.54206e+06	1.52786e+06	1.6653e+06		2.00322e+06	587734	1.65894e+06	2.13669e+06	1.84658e+06	192.138	2.14763	-0.0402665	1.60131e+06	1.64663e+06
1468	M245T127	1.0286	0.156981	0.881156	245.077	245.077	245.077	126.539	125.784	127.068	14	5	5	2.15143e+07	2.80365e+07	2.59519e+07	2.02201e+07	2.81663e+07		1.16127e+07	3.73685e+07	2.75115e+07	2.81934e+07	2.27462e+07	245.077	2.10898	-0.0406792	2.47779e+07	2.54865e+07
1469	M619T195	1.02932	0.243772	0.814489	619.411	619.411	619.411	194.816	194.286	195.346	12	5	5	1.63215e+06	2.39774e+06	2.20808e+06	1.35318e+06	1.8268e+06		1.56018e+06	2.16514e+06	2.25612e+06	1.86452e+06	1.84811e+06	619.411	3.24693	-0.0416902	1.88359e+06	1.93881e+06
1470	M439T203	1.02993	0.149215	0.885893	439.357	439.356	439.357	202.667	202.637	203.215	15	5	5	8.5944e+08	5.67758e+08	1.1191e+09	8.65925e+08	9.56492e+08		4.0245e+08	7.24889e+08	1.11395e+09	1.23987e+09	1.01834e+09	439.357	3.37778	-0.042551	8.73744e+08	8.99898e+08
1471	M339T180	1.03026	0.107251	0.917257	339.095	339.095	339.095	180.159	179.633	180.498	27	5	5	2.9871e+06	3.37508e+06	7.26915e+06	2.65663e+06	3.69703e+06		1.40765e+06	5.60728e+06	4.40445e+06	5.40852e+06	3.76188e+06	339.095	3.00265	-0.0430112	3.997e+06	4.11795e+06
1472	M320T152	1.03154	0.252113	0.812476	320.16	320.16	320.16	152.419	150.851	152.724	26	5	5	2.03451e+06	2.35471e+06	2.28052e+06	2.30396e+06	2.29137e+06		2.31857e+06	3.31757e+06	2.0544e+06	1.64231e+06	2.2875e+06	320.16	2.54032	-0.0447991	2.25301e+06	2.32407e+06
1473	M192T25	1.03155	0.295324	0.776143	192.062	192.061	192.062	24.979	22.3227	25.5303	17	5	5	833965	956697	1.22871e+06	900704	746219		910344	780975	1.12232e+06	977306	1.02256e+06	192.062	0.416317	-0.0448106	933258	962700
1474	M299T158	1.03178	0.138141	0.895368	299.196	299.196	299.196	157.837	157.649	158.184	23	5	5	2.44728e+06	2.93563e+06	2.61037e+06	1.94999e+06	1.91926e+06		1.19739e+06	2.17474e+06	2.54827e+06	4.28476e+06	2.03432e+06	299.196	2.63062	-0.0451307	2.37251e+06	2.4479e+06
1475	M519T246	1.03285	0.109748	0.916943	519.327	519.327	519.333	245.675	236.723	255.966	31	5	5	2.70225e+06	3.5955e+06	4.40519e+06	2.67142e+06	3.21873e+06		3.21233e+06	1.81384e+06	6.84536e+06	3.65086e+06	1.61573e+06	519.327	4.09458	-0.046626	3.31862e+06	3.42762e+06
1476	M131T6	1.03303	0.244265	0.814023	130.966	130.966	130.966	5.72972	2.09616	13.1846	13	5	5	1.07475e+07	6.80515e+06	9.97314e+06	1.04215e+07	1.04992e+07		1.42009e+07	9.51501e+06	9.37257e+06	9.08365e+06	7.87478e+06	130.966	0.0954953	-0.0468888	9.6893e+06	1.00094e+07
1477	M255T28	1.03328	0.693799	0.516968	255.135	255.135	255.136	27.6393	27.0336	27.66	15	5	5	3.7017e+06	3.86684e+06	4.53879e+06	3.65069e+06	3.61077e+06		4.15374e+06	3.74182e+06	4.04913e+06	4.0831e+06	3.98563e+06	255.135	0.460655	-0.0472335	3.87376e+06	4.00268e+06
1478	M459T164	1.0333	0.152525	0.883364	459.165	459.164	459.165	164.457	163.94	164.98	22	5	5	1.04944e+06	1.91745e+06	1.8985e+06	1.24866e+06	1.58362e+06		1.29752e+06	624735	2.08044e+06	2.20585e+06	1.74546e+06	459.165	2.74094	-0.0472607	1.53954e+06	1.5908e+06
1479	M220T136	1.03344	0.17219	0.868269	220.084	220.08	220.084	135.7	135.188	137.795	27	5	5	3.57386e+06	4.12742e+06	3.96108e+06	4.14627e+06	2.13286e+06		1.57161e+06	3.58151e+06	4.96011e+06	3.90487e+06	4.52332e+06	220.084	2.26167	-0.0474512	3.5883e+06	3.70828e+06
1480	M416T222	1.03351	0.133388	0.89893	416.215	416.215	416.215	222.339	221.976	222.558	12	5	5	5.88319e+07	1.13936e+08	2.32291e+07	5.23486e+07	6.47305e+07		4.41235e+07	6.31e+07	6.64242e+07	7.56771e+07	7.42434e+07	416.215	3.70566	-0.0475568	6.26152e+07	6.47136e+07
1481	M440T203	1.03425	0.171815	0.868858	440.36	440.36	440.36	202.675	202.637	203.215	14	5	5	2.66628e+08	1.8431e+08	3.54224e+08	2.72729e+08	3.03797e+08		1.30065e+08	2.28542e+08	3.53285e+08	3.94781e+08	3.2234e+08	440.36	3.37792	-0.0485871	2.76338e+08	2.85803e+08
1482	M159T194	1.03452	0.158198	0.879174	159.029	159.029	159.029	194.294	193.762	204.258	21	5	5	1.04593e+07	1.63093e+07	1.22659e+07	1.01762e+07	9.06558e+06		8.46477e+06	2.00806e+07	1.34294e+07	9.85722e+06	8.45561e+06	159.029	3.23823	-0.0489557	1.16552e+07	1.20575e+07
1483	M556T155	1.03452	0.135896	0.897681	556.181	556.181	556.181	155.042	154.666	156.338	20	5	5	1.75428e+07	1.95949e+07	2.33534e+07	1.69731e+07	1.67011e+07		1.29622e+07	5.08392e+06	2.19891e+07	2.94814e+07	2.78987e+07	556.181	2.58403	-0.0489559	1.8833e+07	1.94831e+07
1484	M130T136_1	1.03461	0.341219	0.744212	130.065	130.065	130.065	135.869	135.318	136.225	10	5	5	3.54252e+07	4.11159e+07	4.15222e+07	3.17508e+07	3.7698e+07		2.97186e+07	3.21518e+07	4.53205e+07	4.57671e+07	4.10441e+07	130.065	2.26448	-0.0490889	3.75024e+07	3.88004e+07
1485	M480T203	1.03465	0.174065	0.869245	480.383	480.383	480.384	203.227	202.659	204.272	17	5	5	3.77412e+06	4.85952e+06	4.86202e+06	3.96134e+06	4.25537e+06		2.83066e+06	2.25549e+06	5.53718e+06	6.62541e+06	5.21591e+06	480.383	3.38712	-0.0491401	4.34247e+06	4.49293e+06
1486	M437T223	1.03471	0.141504	0.892565	437.193	437.193	437.193	222.525	221.976	223.158	16	5	5	4.91452e+07	9.45709e+07	2.23706e+07	4.23147e+07	5.40855e+07		3.57312e+07	5.31972e+07	5.54804e+07	6.4142e+07	6.30465e+07	437.193	3.70875	-0.049223	5.24974e+07	5.43194e+07
1487	M203T50	1.03478	0.117025	0.910997	203.139	203.139	203.139	50.4216	49.0564	54.3536	11	5	5	7.82125e+06	6.70345e+06	4.47677e+06	4.14609e+06	5.51964e+06		2.56033e+06	1.12614e+07	5.55805e+06	7.07286e+06	3.2115e+06	203.139	0.84036	-0.0493182	5.73344e+06	5.93283e+06
1488	M209T185	1.03491	0.17831	0.865985	209.1	209.1	209.1	184.869	184.401	185.289	10	5	5	1.89868e+07	1.65786e+07	1.6595e+07	2.04667e+07	1.52161e+07		2.08666e+07	1.09236e+07	2.12882e+07	2.75201e+07	1.03108e+07	209.1	3.08114	-0.0494999	1.75686e+07	1.81819e+07
1489	M958T201_1	1.0353	0.161064	0.87604	957.505	957.504	957.505	200.57	200.553	201.134	11	5	5	2.03178e+07	2.40031e+07	4.27067e+07	2.12429e+07	2.58464e+07		1.68304e+07	1.90626e+07	2.9851e+07	3.54365e+07	3.76709e+07	957.505	3.34283	-0.0500514	2.68234e+07	2.77703e+07
1490	M279T206	1.03569	0.210786	0.838881	279.05	279.049	279.05	205.818	204.742	206.348	20	5	5	2.36589e+06	3.85713e+06	3.81403e+06	3.582e+06	4.55504e+06		2.44505e+06	2.86283e+06	3.75909e+06	4.89396e+06	4.86178e+06	279.05	3.4303	-0.0505909	3.63482e+06	3.76454e+06
1491	M325T147	1.03581	0.206431	0.842504	325.07	325.07	325.071	146.685	146.133	147.056	14	5	5	1.17361e+06	555492	1.60423e+06	1.30532e+06	1.35424e+06		886404	1.13131e+06	1.25499e+06	1.53667e+06	1.39811e+06	325.07	2.44476	-0.050754	1.19858e+06	1.2415e+06
1492	M159T135	1.03656	0.332064	0.749731	159.092	159.092	159.092	135.312	134.805	135.701	11	5	5	1.44067e+08	1.73253e+08	1.76233e+08	1.26373e+08	1.52986e+08		1.15284e+08	1.42374e+08	1.81898e+08	1.9515e+08	1.66463e+08	159.092	2.2552	-0.0518028	1.54582e+08	1.60234e+08
1493	M541T156	1.0382	0.178029	0.863406	541.074	541.074	541.074	156.469	155.723	156.609	14	5	5	7.28549e+06	1.70702e+07	1.82123e+07	1.59832e+07	1.64735e+07		1.66871e+07	8.87187e+06	1.04742e+07	2.14354e+07	2.04218e+07	541.074	2.60781	-0.0540791	1.50049e+07	1.55781e+07
1494	M210T142	1.0385	0.352223	0.73775	210.112	210.11	210.112	141.984	141.523	150.962	13	5	5	1.17361e+06	1.00775e+06	1.29395e+06	1.27893e+06	1.26366e+06		997012	1.35762e+06	1.66622e+06	1.15869e+06	1.07009e+06	210.112	2.3664	-0.0545075	1.20358e+06	1.24992e+06
1495	M339T134	1.03852	0.127631	0.904186	339.138	339.138	339.138	133.613	133.093	134.275	16	5	5	2.9883e+06	2.51536e+06	2.15316e+06	2.84071e+06	2.91301e+06		1.66814e+06	1.6319e+06	3.7686e+06	5.45999e+06	1.39842e+06	339.138	2.22688	-0.0545234	2.68211e+06	2.78541e+06
1496	M226T189	1.0389	0.164656	0.873666	226.18	226.18	226.18	188.526	188.035	188.544	10	5	5	5.90306e+06	3.98863e+06	3.90924e+06	7.86111e+06	4.76162e+06		4.99999e+06	8.32926e+06	7.30792e+06	3.28689e+06	3.52749e+06	226.18	3.1421	-0.0550577	5.28473e+06	5.49031e+06
1497	M317T152	1.03924	0.154483	0.881306	317.169	317.169	317.169	151.897	151.374	152.421	38	5	5	3.32442e+06	6.30117e+06	6.47816e+06	1.77081e+06	4.31784e+06		2.57714e+06	6.30093e+06	5.1167e+06	5.57382e+06	3.49467e+06	317.169	2.53161	-0.0555313	4.43848e+06	4.61265e+06
1498	M270T232	1.03979	0.164779	0.874499	270.315	270.315	270.315	231.633	229.713	234.072	18	5	5	9.19922e+06	5.56633e+06	4.84577e+06	6.62417e+06	7.06998e+06		3.6053e+06	4.69652e+06	1.06784e+07	9.93974e+06	5.71069e+06	270.315	3.86056	-0.0562911	6.6611e+06	6.92614e+06
1499	M341T261	1.03998	0.286922	0.787041	341.287	341.287	341.287	261.473	260.92	262.053	13	5	5	2.22387e+07	9.30933e+06	1.71569e+07	2.21654e+07	2.22135e+07		1.95439e+07	2.04813e+07	1.80055e+07	1.79599e+07	2.0815e+07	341.287	4.35788	-0.0565611	1.86168e+07	1.93611e+07
1500	M160T136	1.04005	0.420746	0.685622	160.095	160.095	160.095	135.533	134.805	135.825	12	5	5	1.15064e+07	1.3939e+07	1.41692e+07	1.03854e+07	1.35288e+07		1.06617e+07	1.1662e+07	1.41785e+07	1.60703e+07	1.35007e+07	160.095	2.25888	-0.0566542	1.27058e+07	1.32146e+07
1501	M230T45	1.04057	0.154229	0.884357	230.113	230.113	230.113	44.5761	44.2139	44.8692	10	5	5	1.36293e+07	1.70836e+07	1.57275e+07	1.49393e+07	1.84372e+07		9.02013e+06	3.23049e+07	1.49518e+07	1.57675e+07	1.10109e+07	230.113	0.742936	-0.0573749	1.59634e+07	1.6611e+07
1502	M144T135_2	1.04061	0.360274	0.729086	144.081	144.081	144.081	135.303	123.308	135.701	11	5	5	1.9283e+08	2.20688e+08	2.18102e+08	1.54388e+08	1.79259e+08		1.45682e+08	1.82179e+08	2.2149e+08	2.5155e+08	2.03569e+08	144.081	2.25505	-0.0574347	1.93053e+08	2.00894e+08
1503	M231T190	1.04293	0.356493	0.730704	231.251	231.251	231.251	189.578	188.558	190.631	14	5	5	1.14707e+06	995027	761095	1.29436e+06	1.20892e+06		1.46405e+06	969433	1.16063e+06	1.05005e+06	994387	231.251	3.15963	-0.0606368	1.08129e+06	1.12771e+06
1504	M482T276	1.04301	0.410093	0.701813	482.369	482.368	482.369	276.14	276.114	277.223	13	5	5	1.49072e+06	1.401e+06	1.35887e+06	1.39859e+06	1.37492e+06		1.36397e+06	1.52771e+06	1.94983e+06	1.43645e+06	1.04825e+06	482.369	4.60233	-0.0607509	1.40482e+06	1.46524e+06
1505	M185T126	1.0436	0.202254	0.847092	185.056	185.056	185.056	126.432	126.066	127.037	10	5	5	2.81125e+06	3.98913e+06	3.73914e+06	2.61224e+06	3.89777e+06		1.25463e+06	5.31599e+06	4.35127e+06	3.62981e+06	3.2412e+06	185.056	2.1072	-0.0615708	3.4099e+06	3.55858e+06
1506	M314T290	1.04373	0.189162	0.854969	314.324	314.324	314.324	289.767	289.197	290.856	18	5	5	1.2647e+07	6.59261e+06	9.09327e+06	5.86722e+06	7.94321e+06		6.28019e+06	1.3154e+07	1.06578e+07	9.38863e+06	4.50585e+06	314.324	4.82945	-0.0617542	8.42867e+06	8.79729e+06
1507	M171T139	1.04451	0.344206	0.739762	171.055	171.055	171.055	138.794	137.382	138.936	10	5	5	3.94015e+06	6.1089e+06	5.83714e+06	3.88941e+06	4.41023e+06		3.54666e+06	4.90423e+06	5.32089e+06	5.75702e+06	5.73346e+06	171.055	2.31324	-0.0628221	4.83717e+06	5.05246e+06
1508	M644T273	1.04499	0.2241	0.828605	644.494	644.494	644.494	272.988	271.944	274.635	20	5	5	3.62496e+06	1.75499e+06	3.73293e+06	4.24882e+06	2.11468e+06		3.14526e+06	1.79935e+06	3.98149e+06	3.71798e+06	3.52852e+06	644.494	4.5498	-0.0634842	3.09527e+06	3.23452e+06
1509	M246T203	1.04575	0.368459	0.726203	246.193	246.193	246.193	202.637	193.242	203.215	29	5	5	8.98468e+06	1.05141e+07	1.13417e+07	8.68557e+06	9.43548e+06		8.08436e+06	8.11583e+06	9.52247e+06	1.3852e+07	1.16271e+07	246.193	3.37728	-0.0645417	9.79232e+06	1.02403e+07
1510	M256T176	1.04646	0.346248	0.738258	256.068	256.068	256.068	175.972	175.739	176.23	10	5	5	6.55674e+07	6.40859e+07	8.17177e+07	4.63347e+07	5.06035e+07		5.26562e+07	8.43009e+07	6.67851e+07	5.9354e+07	5.95377e+07	256.068	2.93287	-0.0655198	6.16619e+07	6.45268e+07
1511	M512T194_3	1.0466	0.176823	0.864042	512.381	512.381	512.382	194.292	193.242	197.429	25	5	5	651939	1.03914e+06	2.09553e+06	1.51374e+06	1.20607e+06		1.31595e+06	997517	2.09917e+06	727004	1.66995e+06	512.381	3.2382	-0.0657059	1.30128e+06	1.36192e+06
1512	M430T235	1.04677	0.153908	0.881497	430.389	430.389	430.389	235.102	233.502	237.26	29	5	5	889965	2.22277e+06	795641	1.40522e+06	866937		1.82428e+06	1.38616e+06	432935	1.80694e+06	1.01927e+06	430.389	3.91837	-0.0659436	1.23611e+06	1.29392e+06
1513	M369T358	1.0473	0.243927	0.813561	369.384	369.384	369.384	357.626	350.311	359.725	11	5	5	1.46965e+07	8.59607e+06	8.48861e+06	7.76124e+06	1.14664e+07		5.37233e+06	1.46539e+07	1.09398e+07	1.1649e+07	1.08064e+07	369.384	5.96043	-0.0666703	1.02018e+07	1.06843e+07
1514	M345T123	1.04761	0.26787	0.795603	345.202	345.202	345.202	123.079	122.654	123.629	14	5	5	4.31953e+06	6.13028e+06	6.70292e+06	3.33061e+06	4.1375e+06		2.80304e+06	5.78777e+06	6.05295e+06	5.78401e+06	5.36534e+06	345.202	2.05132	-0.0671044	4.92417e+06	5.15862e+06
1515	M136T32	1.04764	0.181927	0.861842	136.112	136.112	136.112	31.9412	31.4712	32.4502	10	5	5	7.90147e+06	1.04635e+07	1.14614e+07	7.16546e+06	6.27235e+06		7.27802e+06	2.41402e+06	1.09225e+07	1.46489e+07	1.00616e+07	136.112	0.532353	-0.0671367	8.65283e+06	9.06501e+06
1516	M551T195	1.04798	0.617171	0.554303	551.409	551.409	551.409	195.339	193.766	196.391	14	5	5	3.13038e+06	2.78332e+06	3.70979e+06	2.75184e+06	3.24867e+06		2.61727e+06	3.54254e+06	3.49472e+06	3.36375e+06	3.35529e+06	551.409	3.25565	-0.0676056	3.1248e+06	3.27471e+06
1517	M315T248_2	1.04888	0.234697	0.825553	315.223	315.223	315.223	248.064	247.19	248.296	16	5	5	2.8014e+06	3.09889e+06	3.2637e+06	3.03765e+06	2.82411e+06		1.83095e+06	1.58684e+06	4.08566e+06	4.72418e+06	3.53257e+06	315.223	4.13439	-0.0688483	3.00515e+06	3.15204e+06
1518	M194T206	1.049	0.220082	0.834091	194.081	194.081	194.081	206.328	192.195	216.806	15	5	5	1.16356e+07	1.98411e+07	1.60137e+07	1.5718e+07	1.5214e+07		1.26646e+07	6.27306e+06	1.76851e+07	2.49762e+07	2.06663e+07	194.081	3.4388	-0.069016	1.56845e+07	1.6453e+07
1519	M135T222	1.04901	0.271759	0.794942	135.08	135.08	135.08	222.339	221.976	222.558	10	5	5	7.33762e+06	1.29213e+07	6.08134e+06	5.90955e+06	7.69326e+06		5.81579e+06	8.63555e+06	8.7699e+06	9.52578e+06	9.15348e+06	135.08	3.70566	-0.0690233	7.98861e+06	8.3801e+06
1520	M132T68	1.04946	0.387404	0.709795	132.102	132.102	132.102	67.9407	66.3582	69.0183	10	5	5	1.42832e+09	1.81543e+09	1.8725e+09	1.29331e+09	1.45854e+09		1.21063e+09	1.39585e+09	1.86399e+09	2.14307e+09	1.64375e+09	132.102	1.13235	-0.0696494	1.57362e+09	1.65146e+09
1521	M132T129	1.04954	0.289057	0.780044	132.044	132.044	132.045	128.587	127.878	137.385	11	5	5	1.70293e+06	2.30831e+06	2.15507e+06	1.90083e+06	1.129e+06		1.61423e+06	1.29934e+06	2.29036e+06	1.81112e+06	2.6367e+06	132.044	2.14312	-0.0697611	1.83923e+06	1.93035e+06
1522	M597T203	1.04963	0.357976	0.73427	597.378	597.378	597.378	202.666	202.137	203.215	12	5	5	1.10513e+08	1.32812e+08	1.47194e+08	1.15088e+08	1.25449e+08		9.25535e+07	9.61797e+07	1.53088e+08	1.74192e+08	1.46364e+08	597.378	3.37776	-0.0698816	1.26211e+08	1.32475e+08
1523	M504T185	1.04996	0.217716	0.833181	504.171	504.171	504.171	185.437	184.821	185.927	24	5	5	4.92597e+06	2.73831e+06	5.61932e+06	2.09111e+06	5.13282e+06		2.02264e+06	4.0025e+06	4.95642e+06	5.56184e+06	4.98876e+06	504.171	3.09062	-0.0703397	4.10151e+06	4.30643e+06
[truncated: 7,298 more rows]

## Sheet: Supplementary Data 3b
List of metabolite features identified in GmMYB176-GmbZIP5 samples by LC-MS/MS (ESI-)
[truncated: 5,511 more rows]
