# Supplementary material for: A combinatorial action of GmMYB176 and GmbZIP5 controls isoflavonoid biosynthesis in soybean (Glycine max)
Source: Commun Biol. 2021 Mar 19;4:356. doi: 10.1038/s42003-021-01889-6 (PMC7979867; doi:10.1038/s42003-021-01889-6)
Supplement: Supplementary file 7 — Supplementary Data 4 [file 42003_2021_1889_MOESM7_ESM.xlsx]

## Sheet: Supplementary Data 4
Sequence of oligonucleotides used for gene amplification
Gene/ promoter	Primer name	Sequence (5'-3')	Amplicon size (bp)
GmMYB176	GmMYB176F	GGGGACAAGTTTGTACAAAAAAGCAGGCTATGTCTCGCGCCTCTTCCGCC	855
	GmMYB176R	GGGGACCACTTTGTACAAGAAAGCTGGGTCGGGTCAAGCAACACTAATGATGCTATC
GmbZIP4	GmbZIP4-F	GGGGACAAGTTTGTACAAAAAAGCAGGCTtcCCCCCAAAACCCAAAACGAT	906
	GmbZIP4-R	GGGGACCACTTTGTACAAGAAAGCTGGGTcAAAGGCATTGTTAATATTATTAACAGAAATG
GmbZIP5	GmbZIP5-F	GGGGACAAGTTTGTACAAAAAAGCAGGCTtcCTCCTGCGAGTGTTGTTTGG	732
	GmbZIP5-R	GGGGACCACTTTGTACAAGAAAGCTGGGTcCAATGATTGTGCTGAATTTACTCTCCG
GmbHLH7	GmbHLH7b-F	GGGGACAAGTTTGTACAAAAAAGCAGGCTtcTCGCAACTCGAACTTGTCCACCG	1038
	GmbHLH7b-R	GGGGACCACTTTGTACAAGAAAGCTGGGTcGCACAAACAAGATCCGTGGTTGCATGAGG
GmbHLH5	GmbHLH5-F	GGGGACAAGTTTGTACAAAAAAGCAGGCTtcAGTACAGGAGGAGACAGGCCA	1548
	GmbHLH5-R	GGGGACCACTTTGTACAAGAAAGCTGGGTcATAGCTGTTTGTATGTGGAACTGCTGC
GmbHLH13/ GmbHLH15	GmbHLH13-F	GGGGACAAGTTTGTACAAAAAAGCAGGCTtcCATATAGCTAGGTCCCCCACCCC	924
	GmbHLH13-R	GGGGACCACTTTGTACAAGAAAGCTGGGTcTTGTTGCACATCACATGACTTCATC
30bpTR	Sense strand	CGGAAGCTTGCGTGAAAATATAGTTAGTATATGCACGTAGCGTGAAAATATAGTTAGTATATGCACGTAGCGTGAAAATATAGTTAGTATATGCACGTACTCGAGTG	Annealed size -107
	Antisense strand	CACTCGAGTACGTGCATATACTAACTATATTTTCACGCTACGTGCATATACTAACTATATTTTCACGCTACGTGCATATACTAACTATATTTTCACGCAAGCTTCCG
To amplify GmMYB176with linker at 3' end	GmMYB176F	GGGGACAAGTTTGTACAAAAAAGCAGGCTATGTCTCGCGCCTCTTCCGCC	873
	GmMYB176-IRES-R	TGGTTGAAATGTTGTGCTAGCAACACTAATGATGCTATC
Linker	101-1	AGCACAACATTTCAACCA	18
To amplify GmbZIP5 with linker at 5' end	GmbZIP5-IRES-F	AGCACAACATTTCAACCACTCCTGCGAGTGTTGTTTGG	750
	GmbZIP5-R	GGGGACCACTTTGTACAAGAAAGCTGGGTcCAATGATTGTGCTGAATTTACTCTCCG
To amplify GmbZIP4 with linker at 5' end	GmbZIP4-IRES-F	AGCACAACATTTCAACCACCCCCAAAACCCAAAACGAT	924
	GmbZIP4-R	GGGGACCACTTTGTACAAGAAAGCTGGGTcAAAGGCATTGTTAATATTATTAACAGAAATG
GmMYB176 (for qPCR)	qMYB176F	GAACAGGTCGAGAATCAAGACA	103
	qMYB176R	GATACACTGGCATCGCTGGAAA
GmbZIP5 (for qPCR)	qGmbZIP5-F	GGCGTCGTCGAAGCTTGTCT	248
	qGmbZIP5-R	CTGTGACGGGGATGGCCTTG
GmbZIP4 (for qPCR)	qGmbZIP4-F	AGCAGGTGTTTCTGACAGTTCTCG	247
	qGmbZIP4-R	CGCCTAACACGATGCCAACGA
