# Supplementary material for: A combinatorial action of GmMYB176 and GmbZIP5 controls isoflavonoid biosynthesis in soybean (Glycine max)
Source: Commun Biol. 2021 Mar 19;4:356. doi: 10.1038/s42003-021-01889-6 (PMC7979867; doi:10.1038/s42003-021-01889-6)
Supplement: Supplementary file 8 — Supplementary Data 5 [file 42003_2021_1889_MOESM8_ESM.xlsx]

## Sheet: Fig 3a
Sample name	Lines/Biological replicates	Expression	Expression SEM
Control	1	0.74495	0.03603
	2	0.91369	0.02309
	3	0.98141	0.04431
	4	0.91406	0.05398
	5	0.89594	0.03009
	6	0.90768	0.02216
	7	1.07299	0.03732
	8	1.02553	0.0649
	9	0.867	0.04541
	10	0.76222	0.04801
GmbZIP4-RNAi	1	0.12933	0.07838
	2	0.16428	0.00867
	3	0.19502	0.01614
	4	0.24684	0.01399
	5	0.34613	0.04395
	6	0.40718	0.02452
	7	0.41281	0.03739
	8	0.32588	0.03181
	9	0.50734	0.02258
	10	0.32895	0.01159
Control	1	2.23708	0.46692
	2	1.4286	0.08519
	3	1.53167	0.05284
	4	2.29175	0.32879
	5	1.87291	0.15585
	6	1.76211	0.09253
	7	1.38528	0.03205
	8	1.65419	0.06264
	9	1.46014	0.03837
	10	1.53016	0.02376
GmbZIP5-RNAi	1	0.56791	0.02066
	2	0.73626	0.03389
	3	0.6789	0.01662
	4	0.7036	0.03303
	5	0.78595	0.03613
	6	0.6593	0.01595
	7	0.76075	0.01333
	8	0.68887	0.0278
	9	0.61046	0.02311
	10	0.61523	0.01339

## Sheet: Fig 3b
Sample name	Lines/Biological replicates	Total Isoflavonoids (µg/g)		Sample name	Mean	SE
Control	1	460.197		Control	310.965	30.0056
	2	272.488		GmbZIP4-Si	282.671	36.1338
	3	298.981		GmbZIP5-Si	132.418	23.2235
	4	212.605
	5	212.211
	6	289.928
	7	285.304
	8	495.878
	9	262.563
	10	319.492
GmbZIP4-Si	1	138.466
	2	360.457
	3	335.257
	4	329.147
	5	359.946
	6	336.993
	7	373.883
	8	69.0938
	9	156.844
	10	366.621
GmbZIP5-Si	1	70.8145
	2	236.748
	3	140.304
	4	19.4714
	5	201.797
	6	61.6981
	7	83.1524
	8	222.874
	9	157.148
	10	130.17

## Sheet: Fig 3c
Sample name	Biol. Rep/lines	GmMYB176		GmbZIP4		GmbZIP5
		Expression	SEM	Expression	SEM	Expression	SEM
Control	1	1	0.038	0.62231	0.03014	0.13444	0.07873
	2	1.19989	0.03407	0.85616	0.0448	0.38313	0.0112
	3	1.24436	0.02376	0.9354	0.02015	0.29401	0.00737
	4	1.02581	0.03628	1.07608	0.16061	0.5197	0.01795
GmMYB176-Gm04bZIP	1	1.7756	0.04201	1.99856	0.11061	0.2744	0.04402
	2	1.77252	0.04853	1.5168	0.07335	0.28144	0.04158
	3	1.97754	0.0628	1.89968	0.23533	0.29763	0.02482
	4	1.86911	0.02443	2.10037	0.0517	0.23754	0.05091
GmMYB176-Gm05bZIP	1	1.48671	0.08766	3.98908	0.11786	2.11729	0.3291
	2	1.3683	0.01441	1.71387	0.08404	2.01414	0.36041
	3	1.45227	0.03637	2.27425	0.26576	2.07796	0.45775
	4	1.4617	0.03187	2.71963	0.49343	1.60079	0.41307

## Sheet: Fig 3d
Sample name	Biol. Rep/lines	Total Isoflavones (µg/g)			Isoflavonoids (µg/g)
Control	1	124.033		Sample name	1	2	3	4	5	6	7	8	9	10	Mean	Std. Error
	2	82.1152		Control	124.033	82.1152	76.6575	148.543	202.538	181.354	204.26	259.884	261.466	223.701	176.455	21.1564
	3	76.6575		GmMYB176-bZIP4	154.536	96.6178	98.646	179.974	111.546	180.215	162.017	220.831	227.066	164.903	159.635	14.6029
	4	148.543		GmMYB176-bZIP5	233.291	217.04	233.408	246.821	289.498	249.773	155.152	367.876	367.861	169.265	252.999	22.7111
	5	202.538
	6	181.354
	7	204.26
	8	259.884
	9	261.466
	10	223.701
GmMYB176-GmbZIP4-OE	1	154.536
	2	96.6178
	3	98.646
	4	179.974
	5	111.546
	6	180.215
	7	162.017
	8	220.831
	9	227.066
	10	164.903
GmMYB176-GmbZIP5-OE	1	233.291
	2	217.04
	3	233.408
	4	246.821
	5	289.498
	6	249.773
	7	155.152
	8	367.876
	9	367.861
	10	169.265
